# Supplementary material for: Did α-Synuclein and Glucocerebrosidase Coevolve? Implications for Parkinson’s Disease
Source: PLoS One. 2015 Jul 27;10(7):e0133863. doi: 10.1371/journal.pone.0133863 (PMC4516260; doi:10.1371/journal.pone.0133863)
Supplement: S1 Table — (TXT) [file pone.0133863.s001.txt]

DI values for hemoglobin, intra-alpha chain, 314 species MSA
res1 res2 MI DI contact
30 50 0.505729 0.351061 1
68 71 0.636239 0.283963 1
3 124 0.127414 0.261237 
73 76 0.33401 0.251531 1
20 23 0.389441 0.24505 1
10 73 0.136382 0.225066 
10 17 0.0713579 0.220734 
45 46 0.0879122 0.219562 1
64 104 0.127882 0.208575 
35 36 0.578182 0.199878 1
68 82 0.628508 0.199007 
25 120 0.0232589 0.192146 
28 76 0.293853 0.191562 
104 113 0.2695 0.190408 
5 34 0.43488 0.185331 
13 34 0.595306 0.183378 
13 130 0.603292 0.18303 
21 49 0.22116 0.179875 
32 130 0.200286 0.176895 
13 15 0.436169 0.173411 
22 64 0.566165 0.16916 
20 113 0.556185 0.167978 
60 64 0.162672 0.167475 1
21 56 0.261767 0.16569 
72 112 0.454228 0.164216 
73 131 0.413579 0.163619 
4 5 0.432153 0.163153 1
123 124 0.198681 0.162173 1
26 50 0.146077 0.161536 
76 78 0.221025 0.158793 
35 111 0.635315 0.15794 
13 120 0.483266 0.157451 
35 68 0.588567 0.156408 
17 55 0.0793045 0.156002 
68 131 0.533888 0.155484 
68 130 0.524592 0.154844 
5 8 0.364491 0.153805 1
38 44 0.25515 0.149994 
60 104 0.11938 0.149609 
111 115 0.475533 0.149089 
13 108 0.53153 0.148689 
8 12 0.241734 0.148432 1
48 102 0.137827 0.146986 
14 109 0.331551 0.146581 1
105 120 0.420719 0.146534 
102 133 0.519728 0.144155 1
77 108 0.520714 0.143273 
5 19 0.367714 0.142072 
20 72 0.439324 0.141875 
13 116 0.557825 0.140884 1
81 139 0.20578 0.140725 
10 32 0.0337316 0.140538 
109 125 0.155046 0.140493 1
67 120 0.429118 0.140194 
65 81 0.263268 0.140149 
13 111 0.695989 0.139612 
48 111 0.275494 0.138591 
15 111 0.471202 0.137611 
71 73 0.341245 0.137557 
67 70 0.147397 0.13747 1
64 82 0.416891 0.136763 
50 72 0.312238 0.134223 
55 56 0.0653684 0.133075 1
68 72 0.249882 0.132751 1
12 57 0.20019 0.131847 
46 125 0.247134 0.131615 
47 53 0.0986407 0.131376 
65 79 0.310288 0.130789 
100 104 0.161501 0.130658 1
66 132 0.154533 0.130585 1
28 49 0.243851 0.130554 
67 137 0.258279 0.130253 
66 104 0.144732 0.130225 
81 85 0.355124 0.128876 1
4 60 0.135213 0.12852 
34 50 0.301498 0.128495 
106 133 0.219616 0.128304 
108 109 0.4111 0.12805 1
63 67 0.523108 0.127805 1
71 109 0.540331 0.127502 
8 82 0.252281 0.127499 
30 54 0.5823 0.12698 
13 26 0.261671 0.126486 
30 112 0.524951 0.126397 
18 63 0.445378 0.126086 
14 17 0.151939 0.125298 1
17 35 0.182397 0.125164 
35 103 0.303018 0.125093 
41 81 0.188438 0.124942 
19 68 0.328729 0.124373 
5 116 0.409039 0.124022 
5 134 0.558399 0.123975 
54 66 0.410923 0.123429 
86 92 0.140368 0.123126 
15 63 0.311342 0.123017 
57 131 0.332944 0.122582 
8 71 0.303447 0.122423 
96 120 0.191267 0.122394 
13 79 0.40347 0.122216 
13 17 0.235279 0.122209 1
33 62 0.185514 0.121988 
21 67 0.263361 0.121028 1
23 134 0.284325 0.120004 
64 67 0.551851 0.119056 1
15 49 0.332494 0.118846 
64 108 0.452824 0.118718 
18 77 0.384889 0.118472 
55 114 0.0919083 0.118366 
56 131 0.141016 0.117955 
1 9 0.522963 0.117628 
15 82 0.372781 0.117452 
14 101 0.0482088 0.117022 
32 34 0.148174 0.116751 1
60 68 0.242428 0.116581 
6 47 0.0606053 0.116478 
15 71 0.376374 0.116468 
36 117 0.200015 0.116053 
22 111 0.636566 0.115511 
117 120 0.21625 0.115355 
71 111 0.589294 0.114772 
68 111 0.591787 0.114609 
78 111 0.334285 0.114416 
63 89 0.486283 0.114347 
55 73 0.0939704 0.11314 
44 46 0.409245 0.112527 1
14 70 0.172217 0.112122 1
20 24 0.46863 0.112112 1
12 73 0.162262 0.112099 
12 34 0.417633 0.110939 
82 115 0.425648 0.110095 
61 125 0.292076 0.109679 
34 100 0.346131 0.109668 
111 116 0.519404 0.109579 
73 111 0.471395 0.10931 
108 112 0.279665 0.109261 1
10 35 0.0692062 0.109034 
85 112 0.436044 0.108776 
54 135 0.470145 0.108747 
22 68 0.574743 0.108653 
18 81 0.360555 0.108352 
14 67 0.491423 0.107832 1
73 108 0.355631 0.107829 
49 133 0.261087 0.107682 
50 111 0.254842 0.107488 
21 70 0.117899 0.107453 
67 89 0.557948 0.107406 
13 48 0.115111 0.106776 
15 38 0.430712 0.106739 
32 50 0.0424843 0.106592 
26 78 0.213656 0.106439 
90 138 0.116536 0.106247 
24 131 0.271519 0.105889 
13 32 0.193173 0.105876 
35 38 0.555819 0.105165 
112 115 0.410613 0.104968 
15 116 0.383088 0.104823 
34 121 0.176799 0.104542 
38 73 0.348604 0.104222 
67 133 0.532856 0.104091 
20 50 0.324513 0.104051 
68 113 0.370248 0.103831 
24 38 0.262434 0.103775 
5 71 0.370075 0.10332 
32 63 0.13687 0.103285 
49 89 0.36243 0.103039 
102 105 0.476635 0.102969 1
10 130 0.0990208 0.102678 
7 74 0.0468122 0.102592 1
96 99 0.154524 0.10249 1
82 117 0.408637 0.102352 
12 15 0.277258 0.102104 1
57 64 0.308526 0.101849 
34 134 0.461174 0.101797 
21 30 0.22783 0.101724 
5 64 0.443881 0.101683 
65 121 0.170963 0.101642 
44 125 0.275917 0.101429 
19 82 0.335952 0.101218 
102 108 0.339495 0.100929 
76 102 0.377491 0.100392 
70 79 0.151289 0.100188 
72 123 0.374891 0.100166 
34 36 0.369163 0.100136 
71 78 0.320577 0.100048 
21 129 0.0674478 0.0998603 
30 72 0.425632 0.0998161 
78 120 0.226676 0.0996226 
4 78 0.267659 0.0995646 
32 131 0.139693 0.0994066 
14 138 0.384239 0.0989014 
34 35 0.594018 0.0988313 1
63 115 0.400422 0.0986276 
24 113 0.478833 0.0985634 1
24 44 0.414121 0.0983996 
26 71 0.176223 0.0983421 
27 112 0.240413 0.0981667 1
71 130 0.501448 0.0980603 
22 114 0.0778677 0.0979777 
63 76 0.195841 0.0977159 
15 67 0.358829 0.0972633 
49 111 0.412335 0.0972446 
9 82 0.267988 0.0971255 
12 76 0.249961 0.0967141 
13 35 0.58691 0.0966324 
25 62 0.0245713 0.0965717 1
90 105 0.209133 0.0964552 
19 20 0.43147 0.0963693 1
30 115 0.414861 0.0963612 
105 121 0.180549 0.0963219 
102 115 0.318523 0.0962993 
76 115 0.260951 0.0962761 
111 129 0.235345 0.0961953 
63 110 0.150816 0.0955988 
17 129 0.0758532 0.0953784 
8 15 0.275147 0.0953551 
4 10 0.0285171 0.0951716 
5 68 0.329431 0.0948998 
35 123 0.462103 0.0948304 
27 65 0.198323 0.0947172 
5 115 0.435833 0.0946806 
18 103 0.153882 0.0946096 
15 19 0.290924 0.0943501 
22 23 0.190584 0.0941046 1
35 71 0.608466 0.0940554 
64 138 0.53846 0.0940545 
13 115 0.471712 0.0937961 
103 110 0.0656842 0.0937178 
55 60 0.038209 0.0936757 
64 137 0.353665 0.0935137 
104 132 0.137268 0.093452 
53 60 0.0596089 0.0931904 
4 109 0.398684 0.093166 
24 107 0.0834597 0.0931299 
102 111 0.467019 0.0930338 
24 35 0.362059 0.0928124 
49 79 0.145152 0.0927548 
22 120 0.520964 0.0925714 
44 78 0.195317 0.0924248 
71 102 0.533663 0.0922169 
102 130 0.539023 0.0921386 1
22 26 0.158414 0.0920758 1
41 51 0.0929341 0.0920233 
63 137 0.498067 0.0919647 
56 115 0.242236 0.0918502 
114 133 0.106097 0.091732 
73 115 0.234468 0.0915795 
46 100 0.417608 0.0915604 
78 113 0.284562 0.0914592 
51 90 0.176346 0.091066 
38 111 0.589911 0.0910307 
34 131 0.547931 0.091014 
13 89 0.631031 0.0908794 
13 82 0.565022 0.0908263 
5 44 0.354894 0.0907956 
22 60 0.156437 0.0907305 1
125 137 0.324153 0.0904653 
38 67 0.506887 0.0903746 
51 130 0.166069 0.0902394 
12 30 0.19658 0.0901237 
11 38 0.106648 0.0900153 
30 34 0.403807 0.0899466 1
79 90 0.197264 0.0899189 
22 44 0.263663 0.0898904 
68 120 0.476134 0.0898099 
26 130 0.219065 0.0896291 
33 61 0.289807 0.0896157 
54 96 0.463285 0.0894632 
13 109 0.505931 0.089401 1
106 111 0.224808 0.0893369 
105 117 0.384209 0.0892313 
68 89 0.526583 0.0891938 
82 107 0.0886749 0.0889272 
115 129 0.111823 0.088894 
5 78 0.280595 0.0886584 
68 108 0.460742 0.0885944 
60 82 0.19041 0.0885 
48 61 0.060405 0.0884557 
105 138 0.498146 0.0884555 
4 116 0.385897 0.0883452 
36 133 0.350344 0.0882062 
4 73 0.203916 0.0881584 
21 55 0.0479702 0.0881299 
107 130 0.058655 0.0881209 
9 44 0.464103 0.088048 
34 63 0.465096 0.0880059 
22 134 0.532598 0.0879089 
109 111 0.465509 0.0878575 
21 90 0.220136 0.0878485 
116 134 0.438112 0.0877673 
120 131 0.398845 0.0877663 
71 89 0.596649 0.0874399 
4 34 0.380859 0.0873167 
12 17 0.154354 0.0872624 
51 75 0.0688804 0.0869697 
38 64 0.539853 0.0869465 
63 123 0.575976 0.0868153 
67 105 0.583233 0.0866405 
108 111 0.542155 0.0864709 1
103 106 0.172949 0.0864509 1
17 115 0.147492 0.086273 
89 139 0.167724 0.0862255 1
22 49 0.260816 0.0860457 
106 138 0.115668 0.085935 
134 135 0.51708 0.0857607 1
82 113 0.265618 0.0857276 
19 121 0.235297 0.0856146 
23 78 0.203971 0.0855331 
68 115 0.437367 0.0855175 
62 67 0.119057 0.0854912 
16 24 0.129619 0.0853909 
90 133 0.113396 0.0853557 
68 78 0.317861 0.0853246 
64 130 0.467417 0.0852726 
76 108 0.22646 0.0852712 
8 64 0.235253 0.0851584 
36 111 0.51205 0.0851482 
16 76 0.105909 0.0850838 
123 137 0.47561 0.0850831 
71 117 0.381187 0.085012 
36 125 0.0958802 0.0849034 
14 133 0.412129 0.0848983 
20 135 0.472724 0.0847998 
115 131 0.46944 0.0847453 
4 71 0.420537 0.0846139 
8 131 0.271037 0.0845882 
68 102 0.476454 0.0844898 
77 96 0.430635 0.0844186 
64 113 0.349197 0.0843996 
58 92 0.051194 0.0842717 
77 85 0.312267 0.0842569 
38 133 0.385714 0.0842394 
9 13 0.460669 0.0842222 1
5 36 0.229718 0.0841554 
68 104 0.16313 0.0840754 
9 11 0.183039 0.0839954 1
44 120 0.217839 0.0838223 
18 44 0.287953 0.0837847 
15 72 0.19412 0.0837818 
11 132 0.0490839 0.0836535 
12 102 0.324436 0.0834837 
22 56 0.140933 0.0834719 1
15 78 0.254608 0.0832859 
64 116 0.418355 0.0832641 
102 117 0.355637 0.0831802 
32 64 0.152924 0.0830138 
22 115 0.317983 0.0828096 
34 104 0.184206 0.0827462 
62 120 0.0878404 0.0826476 
25 89 0.0249777 0.0825538 
73 78 0.252142 0.0824941 
56 90 0.207699 0.0824462 
24 137 0.473114 0.0822913 
102 109 0.458237 0.0822355 
62 109 0.0943904 0.0820216 
4 13 0.499301 0.0819591 
63 138 0.451848 0.0819405 
34 68 0.482207 0.081681 
15 53 0.243584 0.0816338 
5 63 0.567242 0.0813484 
106 121 0.0901189 0.0811377 
16 110 0.0103307 0.0811256 
50 55 0.0462874 0.0809827 1
111 130 0.620662 0.08097 
69 89 0.0735689 0.0809405 
26 129 0.0982389 0.0808494 
38 63 0.436435 0.0808089 
86 104 0.0391893 0.080793 
89 138 0.62375 0.0807219 
12 116 0.390192 0.0806908 1
64 131 0.439196 0.0806849 
66 134 0.37166 0.0806345 
67 90 0.292559 0.0804867 
49 115 0.322324 0.0804107 
104 108 0.0423394 0.0802494 1
4 26 0.162617 0.0802153 
38 131 0.406719 0.0801819 
60 79 0.154442 0.08011 
23 79 0.284281 0.080088 
64 111 0.608988 0.0800832 
82 139 0.138627 0.0800114 
23 50 0.209021 0.0799198 
93 119 0.0241028 0.0798423 
17 130 0.20765 0.079827 
81 82 0.343803 0.0797698 1
45 102 0.112854 0.0796777 
76 111 0.378124 0.0796316 
17 96 0.0967783 0.0795695 
26 105 0.131361 0.0795668 
4 8 0.248011 0.0795265 1
35 116 0.484723 0.0794906 
72 113 0.431157 0.0793626 
86 123 0.232954 0.0792334 
35 107 0.0780045 0.0792208 
104 123 0.200307 0.0791688 
22 109 0.398326 0.0791415 
26 60 0.112286 0.0791239 
26 102 0.196074 0.0790622 
12 78 0.192188 0.0790353 
13 121 0.24168 0.078981 1
81 110 0.0811075 0.0789173 
99 120 0.0815674 0.078913 
30 134 0.504969 0.0789041 
73 89 0.329156 0.0787391 
76 138 0.32157 0.0787144 
23 34 0.237688 0.0787015 
8 113 0.266671 0.0786285 
36 90 0.177438 0.0784547 
105 131 0.446507 0.0783501 
15 76 0.243514 0.0782667 
15 34 0.406902 0.0781605 
4 20 0.316629 0.0781249 
34 130 0.532915 0.0780501 
123 130 0.275036 0.078044 
12 64 0.325299 0.0779813 
114 120 0.0670542 0.0779655 
55 70 0.0256152 0.0777657 
19 116 0.235384 0.0775099 
104 105 0.105915 0.0774534 1
68 117 0.358728 0.0774514 
30 44 0.43138 0.0772422 
96 100 0.406553 0.0772186 1
102 138 0.460362 0.077186 
9 137 0.501178 0.0770855 
5 67 0.451012 0.0770599 
23 68 0.230746 0.0770462 
49 67 0.361526 0.0769811 
4 64 0.436565 0.0768628 
133 135 0.329088 0.0768611 
48 53 0.17766 0.0767969 
72 93 0.0535239 0.0767928 
5 48 0.162995 0.0767825 
14 21 0.0947673 0.0767691 1
108 133 0.377057 0.0767609 
14 102 0.410171 0.0767509 
50 54 0.339602 0.0767233 
4 115 0.429438 0.0766494 
13 71 0.582985 0.0765808 
76 112 0.0989577 0.0765263 
15 35 0.408624 0.0765194 
30 38 0.326136 0.0765127 
53 120 0.128113 0.0764936 
16 99 0.185047 0.0764728 
19 104 0.14285 0.0764105 
32 111 0.239899 0.0762673 
70 75 0.0813695 0.0761864 
102 106 0.138632 0.0760893 1
112 113 0.45496 0.0760667 1
8 19 0.281961 0.0759468 
74 78 0.0599163 0.075857 
89 130 0.542357 0.0758532 
27 67 0.181895 0.0758433 
118 132 0.0456422 0.0758143 
20 67 0.356262 0.0756847 
13 22 0.597714 0.0756148 
4 74 0.0740827 0.0755035 
20 109 0.294396 0.0753326 
21 60 0.101447 0.0753242 
21 131 0.264185 0.0753229 
19 117 0.0591065 0.0752785 
133 138 0.542306 0.0752467 
108 114 0.0533729 0.0750716 
32 71 0.137308 0.0750278 
90 111 0.218488 0.0749625 
26 28 0.0585679 0.0749592 
4 82 0.427914 0.074873 
62 66 0.16513 0.0746465 1
64 118 0.0891117 0.0745333 
12 111 0.373511 0.074528 
111 131 0.582613 0.0743826 
103 130 0.287688 0.0743823 
5 120 0.25606 0.0742927 
34 60 0.202308 0.0742709 
38 120 0.54565 0.0742072 
64 68 0.50846 0.0739665 1
17 25 0.0265711 0.0739076 
101 104 0.0383882 0.0737901 1
23 60 0.105451 0.0737448 
50 131 0.223704 0.0737159 
109 123 0.259106 0.0735683 
21 26 0.128689 0.0735609 
14 76 0.329853 0.0735453 
65 78 0.161698 0.0734405 
36 115 0.213223 0.0734078 
123 135 0.528313 0.0734056 
36 38 0.514181 0.0732699 1
22 35 0.558521 0.0732603 
21 41 0.111948 0.0732288 
89 105 0.530177 0.073203 
38 51 0.190581 0.0731958 
1 134 0.517013 0.0731908 
35 130 0.524849 0.073125 
26 131 0.216 0.0730596 
19 78 0.329674 0.072945 
21 71 0.180564 0.0728619 
26 63 0.195753 0.0728161 
15 120 0.331346 0.0727566 
44 55 0.0433813 0.0727342 
46 71 0.255691 0.0727002 
48 60 0.0956746 0.0726672 
15 64 0.345684 0.0726597 
89 102 0.490652 0.0726446 
8 111 0.311662 0.0726214 
61 138 0.27117 0.0725182 
71 115 0.421478 0.0725085 
102 116 0.49635 0.072474 
82 111 0.530129 0.0722811 
5 20 0.445114 0.0722366 
4 68 0.389235 0.0722042 
82 104 0.161166 0.0721313 
82 89 0.493827 0.0720992 
26 30 0.29762 0.0719488 1
61 62 0.162538 0.0718034 1
34 72 0.254336 0.0717908 
49 50 0.168876 0.0717598 1
35 118 0.0849769 0.0717096 
24 111 0.302765 0.0716946 
100 103 0.0833631 0.0716838 1
35 67 0.619151 0.071537 
45 52 0.125232 0.0714689 
30 71 0.343993 0.0714535 
32 100 0.0436292 0.0714386 1
34 48 0.176627 0.0713854 1
22 34 0.408805 0.0713071 
23 56 0.189338 0.071252 
60 67 0.149757 0.0712149 
100 137 0.378388 0.0712091 
5 111 0.37958 0.0711864 
1 108 0.194767 0.0711837 
60 108 0.0955888 0.0711638 
34 76 0.32139 0.071163 
25 114 0.0569936 0.0711408 
18 89 0.393348 0.0710727 
15 137 0.162906 0.0709167 
8 116 0.279643 0.0709161 
67 138 0.549205 0.0708993 
36 130 0.362718 0.0708104 
18 67 0.330171 0.0707401 
44 68 0.204341 0.0706634 
96 105 0.312156 0.0706286 
33 135 0.411881 0.0705718 
17 76 0.129488 0.0705681 
55 120 0.11057 0.0705566 
74 82 0.0842828 0.070375 
20 120 0.209731 0.0703734 
9 19 0.405086 0.0703516 
9 135 0.501362 0.0703278 
22 105 0.471072 0.0702899 
13 20 0.399519 0.0702473 
76 131 0.340403 0.0702232 1
53 54 0.33986 0.0701382 1
109 115 0.319047 0.0701253 
54 114 0.148059 0.0701143 
5 100 0.368983 0.0700701 
12 35 0.335779 0.0700609 
90 92 0.121105 0.0700537 1
17 22 0.158471 0.0697993 
105 108 0.418725 0.0696255 1
56 62 0.0361146 0.0695644 
105 118 0.0498322 0.0695351 
5 15 0.328804 0.069522 
38 109 0.385194 0.0695139 
22 107 0.0465781 0.0694472 
109 132 0.105951 0.0693734 
8 49 0.196388 0.0693283 
35 100 0.34668 0.0693202 
16 89 0.150433 0.0692613 
49 113 0.22429 0.0692385 
9 117 0.0689314 0.0691854 
36 105 0.375413 0.0691558 
86 90 0.147313 0.0690381 1
38 77 0.549594 0.0690185 
36 39 0.0221052 0.0689646 1
21 111 0.247557 0.0688249 
35 112 0.39844 0.0687953 
49 75 0.0668181 0.0687766 
67 78 0.301797 0.0686329 
5 49 0.309362 0.0686265 
20 112 0.556309 0.068531 
115 135 0.312369 0.0683836 
68 86 0.172271 0.0683699 
38 71 0.432878 0.0683267 
61 133 0.161912 0.0682276 
3 123 0.165011 0.0680834 
19 53 0.281495 0.068032 
13 72 0.34443 0.0680035 
33 138 0.422818 0.0678339 
4 113 0.29084 0.0677215 
30 33 0.439663 0.0677095 1
4 111 0.421399 0.0676976 
22 130 0.463023 0.0676562 
18 105 0.239883 0.0675799 
34 120 0.337991 0.0675123 
51 135 0.154607 0.0675073 
78 115 0.33369 0.0674996 
13 117 0.340275 0.0674938 
18 110 0.0501997 0.0674666 
53 111 0.257004 0.0674628 
48 78 0.149988 0.0673036 
51 99 0.151096 0.067284 
12 14 0.335605 0.0672801 1
36 134 0.427517 0.0671875 
1 77 0.46846 0.0671097 
34 71 0.444437 0.0670939 
90 102 0.14029 0.0670656 
67 68 0.497827 0.0670486 1
48 56 0.123443 0.0670482 
57 130 0.319352 0.0670338 
22 108 0.47034 0.0669498 
18 22 0.316102 0.0669024 
110 124 0.00826054 0.066846 
85 105 0.195773 0.0668339 
1 138 0.464737 0.0668039 
45 92 0.122482 0.0667636 
8 53 0.235147 0.0667621 
20 34 0.372528 0.0667209 
57 134 0.392837 0.0666894 
130 138 0.458192 0.0666091 
69 74 0.0426495 0.0665937 
48 68 0.127999 0.0664468 
36 135 0.226053 0.0664049 
63 130 0.29614 0.0663838 
9 54 0.566336 0.0662474 
60 111 0.194821 0.0661815 
116 139 0.0846719 0.0661551 
90 123 0.274744 0.0661209 
89 123 0.464081 0.0661195 
8 9 0.311194 0.0658566 1
17 48 0.0849825 0.0658545 
27 76 0.0391808 0.0658381 
84 88 0.0854158 0.0658238 1
38 108 0.489188 0.0658203 
34 111 0.544758 0.0657656 
4 21 0.179288 0.0657642 
77 105 0.546098 0.0657471 
30 111 0.38075 0.0657083 
1 96 0.514253 0.0656896 
111 137 0.277215 0.0656497 
115 120 0.243121 0.0656304 
82 105 0.470446 0.0655794 
23 72 0.221865 0.0654605 
76 89 0.409822 0.065444 
58 59 0.0215103 0.0654053 1
23 115 0.305764 0.0654003 
61 81 0.246389 0.0653866 
79 89 0.432498 0.0653556 
23 111 0.248048 0.0653298 
19 113 0.357256 0.0652798 
113 114 0.11745 0.0652432 1
82 120 0.30183 0.0652369 
77 138 0.660204 0.0652098 
21 53 0.161096 0.0651883 
26 113 0.147774 0.0651737 
66 123 0.371262 0.0651475 
25 88 0.0219894 0.065122 
50 68 0.166597 0.0651122 
3 14 0.0364161 0.0651098 
23 67 0.224635 0.0650589 
5 12 0.238903 0.0650283 
53 71 0.254721 0.0649675 
120 129 0.0439831 0.0649283 
10 34 0.0778879 0.0648622 
38 116 0.36765 0.0648105 
82 131 0.389185 0.0648039 
79 110 0.080226 0.0647666 
19 67 0.289381 0.0647586 
12 56 0.0759482 0.0647326 
5 131 0.301138 0.0646543 
5 109 0.300856 0.0645588 
68 105 0.477105 0.064501 
56 82 0.1516 0.0644215 
15 22 0.328371 0.0644104 
3 109 0.0414782 0.0643589 
89 134 0.583744 0.0643414 
8 89 0.264922 0.0642924 
21 78 0.205193 0.0641482 
38 49 0.261429 0.0641229 
14 35 0.390871 0.0641191 
44 133 0.296999 0.0640924 
14 88 0.0995718 0.0640678 
129 130 0.177838 0.0639687 1
22 30 0.328638 0.0639403 
63 109 0.294214 0.0639241 
36 50 0.160394 0.0638688 
15 48 0.18749 0.0638543 
77 102 0.49159 0.0637889 
67 114 0.079644 0.0637126 
4 30 0.31195 0.0636999 
4 38 0.287703 0.0636213 
33 46 0.421574 0.0634683 1
67 125 0.18338 0.0634309 
78 102 0.228988 0.0634154 
21 73 0.151943 0.0633944 
3 4 0.135956 0.0633618 1
35 117 0.334008 0.0633278 
76 82 0.430449 0.0632956 
120 130 0.364122 0.0632591 
77 134 0.633021 0.06322 
67 130 0.537122 0.063165 
26 121 0.140153 0.0631331 
36 85 0.209695 0.0631217 
5 96 0.425572 0.0630543 
15 32 0.142731 0.0629982 
103 109 0.168245 0.0629166 
20 89 0.438303 0.0629031 
50 129 0.073324 0.0628926 
14 112 0.202189 0.0628416 
68 76 0.376683 0.0627986 
4 15 0.282871 0.0627925 
15 68 0.40583 0.0626988 
16 19 0.157199 0.0625803 
46 68 0.200334 0.0625505 
64 79 0.33029 0.0624615 
125 132 0.171449 0.0624239 
85 133 0.281826 0.0624044 
130 131 0.540435 0.0623899 1
20 49 0.245028 0.062367 
110 130 0.124515 0.0623627 
4 56 0.148232 0.0623364 
62 125 0.176321 0.062329 
34 113 0.447692 0.0622781 
78 117 0.0856386 0.0622553 
101 103 0.0643722 0.0622327 1
11 99 0.114492 0.0621757 
53 82 0.170677 0.0621673 
12 109 0.255144 0.0621449 
63 64 0.470088 0.0621305 1
60 110 0.0581682 0.0621152 
64 115 0.365475 0.0621127 
109 116 0.444619 0.0621012 
27 78 0.176763 0.0620824 
30 130 0.31625 0.061924 
129 134 0.123144 0.0619238 
38 134 0.521249 0.0619058 
74 115 0.108529 0.0618683 
34 77 0.50138 0.0618062 
15 115 0.27221 0.0617902 
34 115 0.446325 0.0617392 
21 23 0.169937 0.0617047 
63 81 0.373913 0.0616185 
62 106 0.120577 0.0616171 
26 115 0.211801 0.061571 
49 53 0.219847 0.0615038 
68 77 0.568484 0.0614535 
61 111 0.227368 0.0614469 
20 79 0.424914 0.0613631 
4 32 0.0650719 0.061316 
27 111 0.122539 0.0612727 1
20 78 0.244923 0.061166 
116 133 0.431295 0.0611319 
34 55 0.154855 0.06111 
18 79 0.333525 0.0610541 
13 112 0.425122 0.0610431 
103 129 0.0607845 0.0610407 
111 134 0.542596 0.0610271 
54 106 0.218065 0.0610001 
22 76 0.268273 0.0609567 
44 137 0.406847 0.0609455 
3 11 0.0664154 0.0609063 
15 57 0.250386 0.0608895 
30 57 0.359417 0.0608135 
23 64 0.216746 0.0608025 
100 138 0.410424 0.0605996 
64 110 0.120667 0.0605751 
76 109 0.315791 0.0605624 
38 100 0.309797 0.0605533 1
17 67 0.243432 0.0605426 
54 125 0.336368 0.0604608 
11 39 0.0396174 0.0603715 
32 125 0.0654341 0.0603294 
48 121 0.175206 0.0603282 
107 122 0.0390244 0.0601582 
55 89 0.110233 0.0600525 
35 115 0.389875 0.060046 
12 68 0.310791 0.0600414 
75 82 0.0726193 0.0600113 
38 75 0.0783284 0.0599816 
64 109 0.386606 0.0599664 
17 70 0.0607081 0.0599587 
64 120 0.47213 0.0599469 
26 111 0.222657 0.0599191 
15 131 0.309796 0.0598965 
51 64 0.165215 0.0598867 
8 115 0.350344 0.0597935 
58 62 0.0216279 0.0597668 1
100 105 0.251174 0.0597312 
13 49 0.3651 0.0596777 
90 109 0.10595 0.0596744 
38 68 0.478935 0.0596507 
15 44 0.152332 0.0595748 
21 116 0.274378 0.0595647 
55 103 0.0373181 0.0595535 
5 17 0.117357 0.0595307 
23 113 0.231327 0.0595038 
34 133 0.379796 0.0594578 
30 73 0.151855 0.0594329 
22 131 0.448399 0.0594291 
18 123 0.418698 0.0593157 
34 44 0.222583 0.0592987 
78 89 0.265625 0.059229 
8 32 0.0759773 0.0592227 
111 113 0.429954 0.0590998 
5 57 0.343064 0.0590454 
124 125 0.140874 0.0590025 1
19 115 0.380522 0.0589776 
82 100 0.242869 0.0589659 
14 77 0.328016 0.0589512 
72 110 0.107074 0.0588688 
1 54 0.499365 0.0588562 
63 111 0.399657 0.0587391 
96 137 0.461293 0.0587128 
64 102 0.374317 0.0587008 
4 134 0.412044 0.0586993 
24 70 0.125492 0.0586826 
67 109 0.496616 0.0586735 
61 135 0.309752 0.0586388 
13 134 0.562037 0.0586199 
49 73 0.172573 0.0585466 
4 89 0.352129 0.05854 
4 53 0.249863 0.0585209 
24 64 0.325505 0.0585024 
64 90 0.264744 0.0584566 
36 68 0.412649 0.0584191 
22 116 0.408083 0.0583781 
17 109 0.171207 0.0583623 1
108 130 0.374225 0.0582901 
9 57 0.390275 0.0582593 
5 82 0.304438 0.0582563 
14 123 0.17443 0.058245 
15 50 0.12585 0.0582065 
27 62 0.00370734 0.0581172 
46 137 0.421821 0.058114 
100 125 0.171966 0.0581059 
57 104 0.233186 0.0580914 
49 61 0.0928837 0.0580554 
66 92 0.0444809 0.0580428 
4 100 0.261787 0.0579864 
38 66 0.191038 0.0579499 
65 134 0.2862 0.0579223 
34 67 0.554376 0.0579046 
46 54 0.422697 0.0578902 1
81 125 0.279216 0.057858 
77 120 0.528948 0.0578539 
70 78 0.0897085 0.0577462 
49 64 0.318537 0.0577225 
4 131 0.325416 0.0576919 
108 137 0.155329 0.0576848 
81 90 0.260272 0.0576551 
21 76 0.0591197 0.0576482 
30 60 0.13638 0.0576266 
35 102 0.478884 0.057626 
115 133 0.337633 0.057582 
15 60 0.138876 0.0575687 
110 132 0.0444037 0.0575606 
26 67 0.224892 0.05751 
60 135 0.0952775 0.0574743 
21 68 0.204666 0.0574614 
10 82 0.0686535 0.0574611 
45 90 0.143787 0.0574373 
9 105 0.304333 0.057432 
56 138 0.0872455 0.0572948 
15 89 0.37636 0.0572513 
116 129 0.160869 0.057148 
60 107 0.0591818 0.0571209 
36 109 0.345504 0.0571015 
26 32 0.139659 0.0570817 
36 78 0.127164 0.0570752 
12 131 0.294174 0.057068 
57 113 0.35308 0.0570423 
104 116 0.23643 0.0569458 
100 134 0.506526 0.0569419 
67 112 0.405872 0.0569309 
3 32 0.0616362 0.0568747 
34 73 0.309743 0.0568485 
24 129 0.0678071 0.0568122 
40 119 0.0195107 0.056811 
13 30 0.421561 0.0566873 
10 120 0.0430349 0.0566837 
117 130 0.379764 0.0566748 
13 25 0.0487791 0.0566713 
104 130 0.203232 0.0566651 
72 89 0.345733 0.0566446 
108 138 0.430387 0.0566057 
63 119 0.0412803 0.0565479 
65 138 0.266285 0.0564966 
20 71 0.330669 0.0564143 
8 23 0.204478 0.0563598 
77 113 0.476918 0.0563584 
46 61 0.241958 0.0563528 1
34 86 0.227159 0.056293 
21 79 0.140653 0.0562718 
124 139 0.041011 0.0562694 
16 35 0.112675 0.0562669 
30 89 0.47134 0.0562081 
24 36 0.201192 0.0561876 
109 124 0.028335 0.0561593 
25 32 0.0338678 0.0561459 
36 70 0.106484 0.0560966 
17 54 0.115273 0.0560826 
50 124 0.120302 0.0560746 
81 134 0.415979 0.0560602 
61 132 0.145798 0.0560325 
4 102 0.303725 0.0560278 
68 79 0.239717 0.056013 1
30 129 0.0742438 0.0559986 
113 116 0.340315 0.0559403 1
53 115 0.264546 0.055907 
105 130 0.441341 0.0559028 
34 129 0.156186 0.0558671 
17 34 0.28569 0.0558317 
13 60 0.179133 0.0558149 
16 55 0.0923834 0.0557368 
44 111 0.258761 0.0556794 
48 89 0.148504 0.0556677 
79 115 0.278256 0.0556539 
3 135 0.14247 0.0556305 
66 130 0.137194 0.0555708 
1 66 0.386426 0.0555518 
4 67 0.356063 0.0555358 
24 26 0.149217 0.0555156 1
60 131 0.176737 0.0554361 
35 64 0.530417 0.0554095 
67 111 0.602022 0.0554044 
77 130 0.504284 0.0553141 
30 121 0.247093 0.0552848 
45 104 0.100517 0.0552802 
5 9 0.47638 0.0552315 1
115 121 0.238595 0.0552156 
22 32 0.147448 0.05521 
90 117 0.0543331 0.0551333 
3 19 0.102806 0.0551242 
71 72 0.312779 0.055072 1
125 133 0.21058 0.0550271 
34 38 0.401868 0.0549872 
71 113 0.39287 0.0548841 
105 111 0.519588 0.0548768 
5 24 0.385696 0.0548637 
70 116 0.126371 0.0548289 
73 129 0.0583538 0.0548096 
75 76 0.0381199 0.054793 1
30 48 0.231717 0.0547206 1
38 82 0.329962 0.0547202 
9 68 0.276655 0.0546774 
13 19 0.360463 0.0546589 
51 76 0.0464135 0.0546567 
1 33 0.439861 0.0546008 
60 100 0.0954616 0.0546007 
5 35 0.45759 0.0545856 
11 82 0.0926749 0.0545848 
49 100 0.205481 0.0545629 
24 68 0.219811 0.0545318 
46 50 0.27868 0.054522 
33 109 0.214976 0.0545158 
23 55 0.101438 0.0545145 
29 65 0.0480068 0.0544883 
54 137 0.494346 0.0544809 
50 73 0.11539 0.054473 
77 103 0.24613 0.0544656 
38 85 0.262342 0.0544626 
53 118 0.121926 0.0544549 
30 67 0.36757 0.054415 
64 105 0.418085 0.0543856 
24 125 0.27925 0.0543841 
135 137 0.473456 0.0543517 1
38 113 0.35717 0.0543402 
48 63 0.157314 0.0543056 
30 53 0.312687 0.0542325 
11 120 0.127983 0.0542265 
113 115 0.35136 0.0542107 1
34 51 0.175755 0.0542019 
32 48 0.0703743 0.0541854 
56 74 0.0410095 0.054184 
89 131 0.467081 0.0541821 
4 133 0.330751 0.0541658 
8 78 0.258657 0.0540711 
14 103 0.214145 0.0540322 
4 22 0.347417 0.0540295 
10 19 0.0457351 0.0540262 
14 130 0.415633 0.054024 
64 134 0.542452 0.0539081 
18 138 0.258553 0.0538812 
81 138 0.277569 0.0538211 
38 56 0.157121 0.0538131 
32 106 0.0947966 0.0538089 
48 82 0.1585 0.0537528 
77 89 0.674581 0.0536837 
77 132 0.125841 0.0536718 
9 15 0.260616 0.0536551 
67 82 0.503851 0.0536211 
57 86 0.17314 0.0534717 
24 53 0.220178 0.0534585 
13 102 0.430018 0.0534557 
4 19 0.370187 0.0534387 
105 115 0.380696 0.053418 
54 82 0.229849 0.0534173 
115 137 0.283055 0.0534145 
5 30 0.464607 0.0533943 
19 81 0.357119 0.053373 
41 54 0.133508 0.05333 
89 120 0.458686 0.0532985 
63 90 0.293003 0.0532979 
57 100 0.306864 0.0532806 
26 104 0.0567782 0.0532274 
130 133 0.458644 0.0532272 1
104 120 0.0585804 0.0532185 
5 53 0.264495 0.0532099 
33 72 0.363714 0.0531875 
78 123 0.196678 0.0531695 
78 130 0.217025 0.0530915 
71 104 0.134839 0.0530851 
85 102 0.174894 0.0530551 
10 89 0.0964647 0.0530416 
77 116 0.48503 0.0530294 
96 112 0.50403 0.0529695 
15 30 0.289054 0.0529447 
28 77 0.257985 0.052918 
71 131 0.464516 0.0528697 
113 131 0.370651 0.0528381 
33 54 0.428712 0.0527799 
36 131 0.366575 0.0527358 
54 134 0.499329 0.052661 
17 68 0.176179 0.0526022 
135 138 0.434543 0.0525948 1
5 70 0.134629 0.0525881 
4 130 0.3129 0.0525832 
35 113 0.476834 0.0525628 
56 68 0.162486 0.0525303 
36 120 0.453939 0.0525215 
18 86 0.201739 0.0525165 
73 104 0.0631854 0.0524864 
9 124 0.213362 0.0524626 1
49 116 0.390085 0.0524259 
23 71 0.193163 0.0524252 
18 49 0.178461 0.0524107 
58 66 0.0213381 0.0523977 
5 23 0.280903 0.0523923 
9 133 0.331342 0.0523649 
57 89 0.395787 0.05232 
5 65 0.26395 0.0522934 
12 115 0.283958 0.0522897 
21 63 0.319235 0.052281 1
36 79 0.246529 0.0522514 
85 106 0.175096 0.0522465 
102 103 0.218144 0.0522444 1
75 79 0.0744912 0.0522198 1
20 22 0.284199 0.0521463 1
104 111 0.199099 0.0521184 
111 133 0.466454 0.0521061 
13 131 0.518433 0.0520731 
63 79 0.428116 0.0520672 
53 130 0.205843 0.0520345 
18 34 0.281314 0.0519354 
70 133 0.0827503 0.0519108 
62 82 0.0835611 0.0518728 
57 71 0.270026 0.0518595 
81 104 0.105704 0.0518587 
18 64 0.365904 0.0517883 
24 115 0.288274 0.0517864 
89 113 0.509538 0.0517118 
44 61 0.289981 0.0517079 
24 32 0.0499786 0.0516627 
35 60 0.116891 0.0516489 
19 38 0.275546 0.0515079 
102 113 0.260276 0.0514892 
11 139 0.0966571 0.0514784 
20 134 0.489058 0.0514618 
32 96 0.0727296 0.0514372 
44 106 0.182761 0.0514152 
129 131 0.0704794 0.0513594 
28 39 0.0204687 0.051342 
102 134 0.324258 0.0513257 
18 125 0.269067 0.0512914 
23 30 0.339659 0.0512774 
53 129 0.0608323 0.0512702 
37 40 0.0154289 0.0512676 1
64 121 0.15745 0.0512286 
5 22 0.341573 0.0511798 
29 91 0.0076267 0.0511723 
53 57 0.225258 0.0511537 1
30 68 0.286863 0.0511535 
18 55 0.0853446 0.051153 
23 63 0.255199 0.051143 
61 82 0.1383 0.0510468 
47 132 0.0114736 0.0510303 
20 61 0.366258 0.0509777 
57 111 0.301294 0.0509655 
3 17 0.0223983 0.050941 
54 105 0.246068 0.0509317 
50 67 0.158457 0.0509211 
86 133 0.151951 0.050889 
36 76 0.241443 0.0508862 
38 90 0.200304 0.0508243 
33 96 0.37217 0.0507734 
45 118 0.094113 0.0507632 
15 26 0.190723 0.0506716 
14 82 0.33586 0.0506649 
63 82 0.378681 0.050622 
90 106 0.100928 0.0506131 
116 130 0.583414 0.0505973 
115 130 0.342417 0.0505584 
60 116 0.11769 0.050505 
50 78 0.151016 0.0504964 
26 64 0.188995 0.0504756 
73 80 0.0144882 0.0504475 
113 129 0.0881172 0.0504094 
56 57 0.154442 0.0503976 1
23 82 0.175046 0.0503707 
108 134 0.387803 0.0503648 
34 61 0.190997 0.0503586 
56 67 0.214911 0.0503315 
35 110 0.0893852 0.0503258 
59 86 0.0385545 0.0503189 
81 109 0.21348 0.0502927 
24 47 0.0580547 0.0502847 
18 21 0.198898 0.0502786 1
67 77 0.597091 0.0502747 
71 76 0.398867 0.0502305 
3 115 0.0890239 0.0502072 
67 76 0.353629 0.0501739 
5 79 0.425734 0.0501702 
85 118 0.0732035 0.050167 
7 139 0.0430799 0.0501597 
35 105 0.466125 0.0501181 
4 12 0.21035 0.0501086 
4 106 0.132461 0.0501053 
35 82 0.469536 0.0501027 
34 49 0.331994 0.0500792 
8 60 0.172419 0.0500603 
73 77 0.335272 0.0500424 1
110 135 0.121748 0.0499933 
106 107 0.058816 0.0499915 1
63 66 0.362111 0.0499659 1
16 130 0.138517 0.0499617 
44 82 0.218053 0.0499037 
51 96 0.158373 0.0498889 
15 18 0.265806 0.0498657 1
53 70 0.12348 0.0498448 
81 137 0.360446 0.0498435 
32 137 0.0516643 0.0498386 
22 67 0.46247 0.0498343 
34 82 0.4458 0.0497912 
81 131 0.300771 0.0497895 
45 99 0.147852 0.0497515 
76 130 0.386946 0.0497237 
13 56 0.193256 0.0497115 
26 135 0.191508 0.0496429 
66 77 0.303254 0.0496365 
30 90 0.217624 0.0496213 
20 104 0.25273 0.0496158 
13 68 0.574444 0.0495695 
65 90 0.0935007 0.0495376 
61 105 0.105916 0.0495337 
9 115 0.382312 0.0494833 
85 134 0.449684 0.0494618 
29 39 0.0147004 0.0493583 
19 34 0.338087 0.0493524 
25 58 0.0386269 0.0493242 
5 113 0.461029 0.0493139 
115 116 0.458373 0.0493112 1
18 134 0.445102 0.049283 
77 124 0.137156 0.0492799 
62 86 0.005909 0.0492751 
17 18 0.0973761 0.0492749 1
45 71 0.140505 0.0492296 
67 96 0.323627 0.0491863 
20 133 0.317374 0.0491743 
62 138 0.156082 0.0491602 
66 86 0.163376 0.0491367 
52 88 0.0901539 0.0491363 
22 50 0.154803 0.0491332 
68 73 0.331695 0.0491108 
53 73 0.109329 0.0490599 
27 49 0.0782489 0.049024 
16 45 0.142091 0.0489817 
125 129 0.0334375 0.0489735 1
25 30 0.0509121 0.048951 
105 109 0.433421 0.0489332 1
35 72 0.330352 0.0489275 
78 96 0.200882 0.0488915 
19 111 0.368294 0.0488488 
15 134 0.342383 0.048822 
15 121 0.165776 0.0488078 
68 116 0.497988 0.0487967 
117 118 0.0322459 0.0487594 1
11 118 0.0801948 0.0487332 
96 123 0.487618 0.0486796 
34 53 0.259232 0.0486378 
56 111 0.194571 0.0486371 
12 120 0.213143 0.0486309 
90 115 0.248767 0.0486101 
70 76 0.06492 0.0485988 
79 121 0.274031 0.0485865 
9 120 0.237585 0.0485619 1
85 92 0.111446 0.0485208 
17 123 0.083726 0.0484957 
48 72 0.0787292 0.0484818 
18 111 0.337883 0.0484452 
63 102 0.289254 0.04842 
18 61 0.227383 0.0483427 
24 130 0.215862 0.048338 
41 92 0.0771679 0.0483335 
5 21 0.278326 0.0483055 
14 105 0.391228 0.048303 1
1 124 0.151757 0.0482784 
26 27 0.162306 0.0481805 1
57 125 0.356977 0.0481478 
22 77 0.582595 0.0481226 
3 6 0.031378 0.0480579 1
57 115 0.246876 0.0480311 
63 107 0.0781251 0.0480286 
29 139 0.0087409 0.0480274 
53 75 0.0828782 0.0480203 
81 106 0.194297 0.0480094 
67 129 0.132648 0.0479972 
18 20 0.293166 0.0479957 
18 119 0.0500307 0.0479789 
22 129 0.0807432 0.0479509 
24 34 0.253368 0.0479147 
35 109 0.426696 0.0478774 
3 60 0.0894253 0.0478586 
19 48 0.135021 0.047853 
85 86 0.210871 0.0478435 1
72 78 0.133451 0.0478128 
3 57 0.153465 0.0477679 
51 73 0.0480591 0.0477662 
54 115 0.357621 0.0477629 
72 108 0.159463 0.0477128 
3 112 0.0733734 0.047705 
21 34 0.217065 0.0476698 
12 113 0.206056 0.0476677 
131 139 0.176436 0.047598 
19 109 0.253956 0.0475951 
13 73 0.357813 0.0475887 
17 20 0.132108 0.047581 1
23 70 0.0980983 0.0475143 
15 21 0.188817 0.0474706 
111 114 0.17404 0.0474602 1
100 111 0.317043 0.0474552 
23 76 0.130191 0.0474512 
21 89 0.216424 0.047413 
13 100 0.418395 0.0474117 
82 133 0.398983 0.047407 
50 103 0.11382 0.047405 
15 24 0.174747 0.0473941 
35 63 0.537241 0.0473678 
45 51 0.159839 0.0473659 
20 60 0.118477 0.0473659 
41 53 0.0876628 0.0473648 
48 71 0.170842 0.0473472 
15 113 0.206998 0.0473065 
103 113 0.166151 0.047261 
44 48 0.0799465 0.0472369 
34 66 0.22673 0.0472199 
23 96 0.263354 0.0471829 
44 116 0.141045 0.0471806 
81 105 0.200543 0.0471755 
56 64 0.166688 0.0471456 
71 137 0.260081 0.0471381 
117 119 0.00890488 0.0471007 1
51 105 0.126448 0.0470858 
27 108 0.100811 0.0470843 1
11 56 0.0220846 0.0470788 
13 23 0.218888 0.0470681 
38 86 0.134309 0.0470652 
106 131 0.167349 0.047049 
19 64 0.293631 0.0470382 
30 76 0.158769 0.0470318 
23 35 0.157729 0.0470305 
89 133 0.539603 0.0470265 
57 63 0.373217 0.0470095 
33 66 0.353255 0.0469928 
19 110 0.1569 0.0469816 
55 106 0.0655353 0.0469581 
65 108 0.143719 0.0469564 
55 118 0.0509413 0.0468889 
32 76 0.0791611 0.0468717 
10 48 0.0760572 0.0468599 
57 102 0.216987 0.0468469 
53 68 0.219237 0.0468409 
44 75 0.0587176 0.046822 
46 83 0.0117195 0.0468169 
1 104 0.209332 0.0467684 
8 123 0.317173 0.0467614 
55 71 0.144923 0.0467358 
32 113 0.111617 0.0467257 
56 121 0.0888028 0.0467048 
100 131 0.274291 0.046637 
30 102 0.250593 0.0466182 
10 131 0.0729923 0.0465966 
24 30 0.472941 0.0465921 
60 71 0.182781 0.0465778 
26 79 0.158837 0.0465558 
67 116 0.592973 0.0465544 
89 110 0.0742161 0.0465493 
44 117 0.0627787 0.0465347 
71 82 0.528985 0.0465278 
50 116 0.156326 0.0465251 
20 105 0.26174 0.0464996 
1 46 0.498782 0.046499 
67 100 0.310408 0.0464982 
22 82 0.418323 0.0464757 
64 103 0.224815 0.0464538 
36 138 0.386456 0.0464475 
9 111 0.373505 0.0464427 
21 120 0.210966 0.0464194 
26 109 0.131131 0.0463937 
3 134 0.13563 0.0463671 
121 134 0.223113 0.0463116 
48 130 0.112942 0.0462993 
79 82 0.249401 0.0462758 1
3 81 0.0965663 0.0462513 
49 78 0.230002 0.0462298 
17 102 0.166776 0.0462194 
82 109 0.417735 0.046207 
100 106 0.158892 0.0462066 
66 85 0.29427 0.0462043 
65 67 0.17742 0.0462042 
92 114 0.13508 0.0461681 
57 90 0.214792 0.0461114 
71 116 0.536052 0.0461072 
8 36 0.173593 0.0460924 
30 125 0.338225 0.0460913 
23 86 0.190759 0.0460861 
64 77 0.569047 0.0460631 
61 74 0.0466993 0.0460527 
19 129 0.0857829 0.0460004 
49 134 0.287991 0.045981 
22 113 0.403465 0.0459675 
63 68 0.352028 0.0459515 
72 82 0.234821 0.0459432 
15 73 0.261886 0.0459399 
93 115 0.0466675 0.0459074 
1 113 0.48998 0.0458951 
68 109 0.468379 0.0458539 
4 121 0.217503 0.0458332 
61 85 0.211136 0.0458134 
4 57 0.226726 0.0458002 
30 51 0.155911 0.0457849 
100 130 0.227309 0.045735 
5 90 0.265468 0.0457337 
12 16 0.114915 0.045682 1
52 84 0.0810112 0.0456776 
70 103 0.117377 0.0456575 
15 129 0.13555 0.0456206 
57 114 0.0739555 0.0456133 
18 129 0.050742 0.0456118 
70 111 0.139281 0.0456046 
106 125 0.231699 0.0455849 1
24 57 0.337429 0.0455179 
77 121 0.208605 0.0454921 
18 108 0.252371 0.0454446 
103 116 0.285485 0.0454441 
3 111 0.0914379 0.0454417 
89 117 0.399971 0.0454409 
4 35 0.385167 0.0454168 
29 106 0.0298496 0.0453685 
103 112 0.154584 0.0453405 
61 68 0.176433 0.04534 
21 121 0.0907651 0.0453367 
49 90 0.123876 0.0453317 
19 112 0.411647 0.0453284 
11 41 0.0489487 0.0453229 
21 77 0.182242 0.0452892 
44 71 0.246823 0.0452409 
56 81 0.133531 0.0452125 
114 115 0.165319 0.0452043 1
8 134 0.354079 0.0451835 
78 103 0.132362 0.0451667 
5 14 0.152074 0.0451608 
67 71 0.518393 0.045144 1
29 121 0.0516215 0.0451284 
9 72 0.405017 0.045108 
4 77 0.398118 0.0450784 
111 139 0.145463 0.0450573 
29 111 0.0488307 0.0450497 
130 134 0.4353 0.0450423 1
17 63 0.15988 0.0450356 
77 100 0.401839 0.0450298 
50 60 0.0717888 0.0449693 
79 116 0.216022 0.0449505 
120 125 0.156867 0.0449337 
79 100 0.344382 0.0448979 
32 49 0.0837376 0.0448739 
8 106 0.132514 0.0448558 
93 132 0.0395962 0.0448147 
81 111 0.322979 0.0448141 
106 116 0.162902 0.0448057 
8 102 0.256269 0.0448036 
82 102 0.471198 0.0447954 
85 96 0.378509 0.0447931 
77 106 0.179483 0.0447676 
38 78 0.19498 0.0447003 
108 121 0.0830685 0.0446981 
34 102 0.335129 0.0446926 
15 132 0.0678941 0.0446878 
24 96 0.457577 0.0446823 
103 114 0.123799 0.0446319 
24 138 0.419056 0.0445878 
14 116 0.424023 0.0445789 
32 51 0.0813667 0.0445643 
39 50 0.0414183 0.0445402 
19 123 0.369973 0.0445287 
22 133 0.369182 0.0445267 
48 49 0.123641 0.0445116 1
48 70 0.121091 0.0444748 
20 68 0.310952 0.0444587 
121 124 0.121452 0.0444512 1
47 82 0.0403061 0.0444385 
68 125 0.165745 0.0444333 
82 116 0.557283 0.0444238 
29 49 0.0670419 0.0443958 
16 118 0.15285 0.0443628 
64 107 0.0434832 0.0443611 
19 134 0.409882 0.044354 
22 104 0.12318 0.0443538 
20 82 0.308967 0.0443276 
109 131 0.35299 0.0442989 
61 104 0.182525 0.0442927 
11 111 0.144814 0.0442549 
25 68 0.0726045 0.0441586 
26 103 0.0594512 0.0441539 
23 53 0.264536 0.0441533 
15 106 0.122381 0.0441425 
2 128 0.0385545 0.0441277 1
83 119 0.0130249 0.0440641 
57 61 0.315616 0.0440429 1
3 87 0.007318 0.0440415 
101 106 0.0464078 0.0440265 
108 117 0.199182 0.0440183 
45 68 0.102601 0.0439986 
17 21 0.150435 0.0439732 1
27 72 0.153284 0.0439463 
48 50 0.174812 0.0439028 
86 131 0.218377 0.0438861 
17 116 0.142855 0.0438834 
30 105 0.304081 0.0438766 
64 72 0.24244 0.0438672 
23 129 0.0679942 0.0438377 
68 75 0.0682536 0.043831 
5 13 0.413781 0.0438188 
8 48 0.197334 0.043793 
56 71 0.13884 0.0437902 
56 102 0.141523 0.0437717 
14 63 0.169035 0.0437555 1
23 54 0.312864 0.0437538 
57 72 0.220055 0.0437484 
15 112 0.256362 0.043747 
118 122 0.0708749 0.0436985 1
17 50 0.103859 0.0436872 
4 63 0.35757 0.0436856 
26 57 0.118149 0.0436747 
28 55 0.0993989 0.0436677 
17 131 0.219419 0.0436277 
48 92 0.140893 0.0435935 
34 125 0.217185 0.0435626 
26 68 0.176159 0.0434782 
3 41 0.0276353 0.0434197 
72 133 0.21513 0.0434172 
19 35 0.33466 0.0433566 
44 131 0.22874 0.0433274 
36 57 0.139194 0.0433181 
34 81 0.329368 0.0432877 
79 135 0.443342 0.0432709 
25 28 0.0420717 0.0432537 1
86 111 0.175722 0.0432451 
53 131 0.25169 0.0432405 
9 130 0.26391 0.0432355 
66 67 0.236465 0.0432009 1
3 44 0.11125 0.0431746 
17 121 0.0673049 0.0431713 
34 105 0.353774 0.043149 
9 109 0.301697 0.0431158 
61 102 0.104267 0.0431144 
32 36 0.116124 0.0430852 1
19 125 0.172169 0.0430799 
17 57 0.100539 0.0430608 
89 111 0.561397 0.0430252 
79 104 0.18328 0.0430234 
70 113 0.0934964 0.0430089 
68 123 0.269773 0.0429956 
33 112 0.416521 0.0429915 
114 131 0.176478 0.0429911 
13 124 0.13856 0.0429686 
17 19 0.101102 0.0429122 1
82 90 0.20297 0.0429116 
55 77 0.160695 0.0429012 
27 41 0.00675635 0.0428233 
53 105 0.162072 0.0427349 
16 96 0.155248 0.0426926 
5 11 0.140161 0.0426701 
54 64 0.347029 0.0426666 
19 57 0.259313 0.0426589 
9 71 0.369676 0.0426484 
24 103 0.0980706 0.0426475 
8 138 0.205895 0.0426412 
89 106 0.233219 0.0426066 
22 71 0.495402 0.0426021 
67 134 0.508136 0.0425912 
35 99 0.115806 0.0425789 
8 104 0.180655 0.0425768 
113 130 0.328155 0.0425516 
20 111 0.342427 0.0425401 
9 113 0.477686 0.0425293 
50 130 0.187403 0.042469 
82 85 0.204781 0.042446 1
48 106 0.087314 0.0424389 
35 131 0.446072 0.0424332 
8 26 0.147773 0.0424323 
54 121 0.223014 0.0423471 
35 78 0.316507 0.0423394 
50 61 0.18325 0.0423156 
76 105 0.366688 0.0423079 
78 82 0.239019 0.042294 
24 78 0.191134 0.0422765 
77 131 0.46942 0.0422734 
12 13 0.300753 0.0422689 1
85 138 0.344812 0.0422611 
57 68 0.271589 0.0422602 
1 35 0.365897 0.0422563 
41 64 0.0951596 0.0422395 
110 115 0.148154 0.042177 
64 100 0.31832 0.0421617 
60 66 0.060975 0.0421545 
6 32 0.049887 0.0421352 
17 78 0.11567 0.042111 
78 86 0.212024 0.0420906 
5 102 0.260866 0.0420673 
17 32 0.0347652 0.0420396 
12 67 0.383362 0.0420266 
13 74 0.0993321 0.0420264 
105 116 0.509719 0.0420046 
77 82 0.470744 0.0419986 
3 26 0.0905991 0.0419632 
56 73 0.0783436 0.0419616 
79 102 0.165778 0.0419359 
62 130 0.117277 0.0419144 
54 118 0.100358 0.0418981 
18 82 0.195991 0.0418846 
82 135 0.222464 0.0418713 
54 123 0.50333 0.0418302 
44 89 0.389964 0.0417833 
24 46 0.418595 0.041723 
62 102 0.0952154 0.0417215 
35 77 0.605603 0.0416591 
11 71 0.158428 0.0416553 1
15 109 0.286297 0.0416417 
38 89 0.49397 0.0416308 
104 115 0.136188 0.0415774 
49 55 0.149024 0.0415589 1
7 69 0.034222 0.0415401 
21 110 0.084999 0.0415275 
48 115 0.209454 0.0415274 
27 115 0.15901 0.0414689 
67 113 0.377816 0.0414688 
22 96 0.291567 0.0414427 
57 82 0.187683 0.0413834 
106 110 0.0886697 0.0413795 1
46 131 0.223597 0.0413712 
114 135 0.138031 0.0413562 
51 68 0.109261 0.0413244 
11 131 0.156585 0.0413145 
87 118 0.0102622 0.0413134 
46 135 0.412937 0.0413131 
37 107 0.0171784 0.0413115 
56 100 0.0882136 0.041307 
34 80 0.01996 0.0413007 
26 56 0.142836 0.0412964 1
15 23 0.221241 0.0412832 
5 123 0.47417 0.0412639 
40 90 0.0323087 0.041261 
24 73 0.138989 0.0412269 
61 120 0.13144 0.041226 
34 64 0.412636 0.0412082 
71 135 0.283629 0.0411938 
9 77 0.466505 0.0411912 
34 78 0.342812 0.0411342 
59 93 0.0119627 0.0411303 
15 100 0.213395 0.0410988 
59 75 0.0178486 0.0410941 
22 54 0.264558 0.0410612 
12 38 0.237869 0.041045 
5 130 0.275345 0.0410104 
105 133 0.448355 0.0410004 
18 109 0.208675 0.0409749 
55 63 0.134604 0.040956 
72 134 0.387369 0.0409501 
13 135 0.397797 0.0409479 
78 137 0.165367 0.0409191 
62 78 0.0264102 0.040892 
79 81 0.354374 0.0408605 1
19 49 0.246932 0.0408095 
19 130 0.242652 0.0408091 
66 72 0.315846 0.0407857 
21 44 0.17009 0.0407699 
57 77 0.372623 0.0407606 
66 105 0.199757 0.0407572 1
79 124 0.172973 0.0407421 
6 124 0.0435445 0.0407295 1
41 67 0.141597 0.0407101 
105 129 0.115001 0.0407053 1
3 12 0.0606098 0.040705 
17 74 0.0335339 0.0406981 
96 106 0.211183 0.0406907 
109 112 0.28446 0.0406818 1
8 133 0.187642 0.0406769 
28 67 0.269131 0.0406747 
50 114 0.129758 0.0406441 
23 74 0.0228167 0.0406332 
8 129 0.0688493 0.0406265 
65 89 0.205538 0.0405784 
48 57 0.146934 0.0405349 
92 108 0.0444476 0.0405348 
96 125 0.280831 0.0405342 
66 109 0.217658 0.0405291 
51 106 0.134579 0.0404872 
27 85 0.159928 0.0404535 
5 118 0.109374 0.0404502 
17 56 0.0929378 0.0404286 
63 113 0.466394 0.0404278 
67 135 0.310968 0.0404065 
20 103 0.144161 0.0404003 
5 103 0.172679 0.040303 
100 113 0.393746 0.0403013 
29 47 0.0207105 0.0402957 
44 86 0.204074 0.0402901 
59 83 0.0215103 0.0402737 
3 130 0.0633559 0.0402566 
22 57 0.225532 0.0402286 
5 89 0.447127 0.0402029 
111 117 0.269536 0.0401423 
12 108 0.169318 0.0401408 
40 107 0.011201 0.0400532 
3 85 0.047634 0.0400304 
54 120 0.191739 0.0400276 
134 137 0.47237 0.0400208 1
71 120 0.380774 0.0400125 
67 108 0.40982 0.0399819 
72 109 0.252807 0.0399608 
70 121 0.0959055 0.0399484 
66 102 0.179511 0.0399461 
49 57 0.218077 0.0399356 
8 11 0.140791 0.0399221 1
51 123 0.208832 0.0399128 
73 118 0.0458976 0.0399015 
7 80 0.00862001 0.0398688 
8 57 0.249759 0.0398452 
12 61 0.0843098 0.039831 
6 125 0.0490693 0.0398253 
63 105 0.381975 0.039785 
21 102 0.184935 0.0397669 
49 130 0.267654 0.0397638 
4 48 0.14966 0.0397381 
12 24 0.162673 0.0397375 
13 67 0.55485 0.0397368 
12 53 0.164035 0.0397345 
4 51 0.120698 0.0397319 
2 7 0.038575 0.0397273 1
103 123 0.157327 0.0396987 
24 71 0.319659 0.0396756 
90 135 0.17933 0.0396742 
3 106 0.0722499 0.0396671 
29 64 0.0579823 0.0396586 
90 134 0.277084 0.0396573 
38 70 0.0894462 0.0396571 
85 130 0.153656 0.0396503 
40 69 0.0155114 0.0396476 
107 111 0.0879876 0.0396427 1
13 104 0.162085 0.0396126 
48 73 0.0955492 0.0396091 
77 81 0.33192 0.0395931 1
19 131 0.340784 0.0395889 
36 137 0.192711 0.0395847 
65 106 0.0491824 0.0395766 
57 67 0.241159 0.0395583 
12 99 0.124015 0.0395261 
56 130 0.123575 0.0395119 
24 85 0.37143 0.039511 
32 115 0.114728 0.0395097 
20 96 0.422477 0.039484 
17 41 0.0545697 0.0394718 
111 112 0.460929 0.0394467 1
35 53 0.226875 0.0394242 
47 109 0.0254611 0.0394192 
18 19 0.271379 0.0393688 1
56 123 0.179605 0.0393075 
48 131 0.16449 0.0393067 
72 130 0.145587 0.0393053 
4 103 0.139325 0.0392958 
109 118 0.0613523 0.0392795 
56 132 0.0322589 0.0392664 
32 124 0.0459288 0.0392581 
66 71 0.231845 0.039251 
105 113 0.317131 0.0392442 
14 111 0.348714 0.0392437 
81 130 0.243493 0.0392291 
68 107 0.0674962 0.0392169 
109 120 0.367956 0.0392102 
24 49 0.162824 0.0392035 
36 53 0.154056 0.0391952 
21 35 0.199612 0.0391526 
89 116 0.554922 0.0391501 
8 56 0.221603 0.0391346 
60 78 0.133295 0.0391269 
22 121 0.163807 0.0391238 
55 117 0.103051 0.0391214 
30 131 0.365249 0.0391075 
8 38 0.180014 0.0390977 
4 132 0.0667937 0.0390851 
27 101 0.0160615 0.0390815 
12 93 0.0159739 0.0390493 
55 81 0.0703341 0.0390483 
51 133 0.143474 0.0390416 
82 106 0.123375 0.039036 
8 47 0.0685344 0.039029 
71 81 0.297103 0.0390161 
20 110 0.124167 0.039 
48 58 0.0383901 0.0389795 
72 73 0.134285 0.0389352 1
21 82 0.221709 0.0389264 
20 54 0.504335 0.0389195 
48 67 0.194288 0.0389015 
61 110 0.060831 0.0388786 
100 129 0.0988827 0.0388525 
67 103 0.236757 0.0388493 
25 110 0.0289767 0.0388462 
53 64 0.234479 0.0388422 
53 139 0.157254 0.0388316 
19 137 0.335282 0.0388109 
36 82 0.276337 0.0387701 
54 139 0.215645 0.0387615 
3 61 0.0826218 0.0387426 
16 64 0.0957529 0.0387417 
47 100 0.0324558 0.0387232 
5 138 0.426407 0.0387128 
56 78 0.0899329 0.0386946 
35 108 0.426931 0.0386885 
50 64 0.190372 0.038686 
77 133 0.475892 0.03865 
20 115 0.382831 0.0386456 
9 112 0.554972 0.038638 
19 138 0.294195 0.0386011 
16 114 0.15203 0.0385997 
13 21 0.168444 0.0385542 
60 120 0.0881734 0.0385306 
26 90 0.115308 0.0385239 
65 112 0.333357 0.0385226 
19 27 0.145855 0.0385157 
55 100 0.0816788 0.038511 
76 122 0.0639025 0.0385019 
12 63 0.202713 0.0384928 
19 21 0.136547 0.038451 1
4 81 0.303922 0.0384363 
25 78 0.0553442 0.0384332 
34 56 0.212704 0.0383972 
8 77 0.270284 0.0383781 
103 133 0.221508 0.0383751 
61 99 0.0448991 0.038374 
34 109 0.353666 0.0383668 
35 73 0.321988 0.0383563 
62 117 0.0365633 0.038323 
75 124 0.0574463 0.0383185 
1 18 0.340839 0.038295 
45 48 0.164876 0.0382787 
59 92 0.0350012 0.0382237 
4 9 0.331607 0.0382104 
41 108 0.0995322 0.038203 
5 77 0.445827 0.038187 
27 64 0.12501 0.0381775 
71 77 0.597277 0.0381659 
103 134 0.212236 0.0381117 
54 113 0.437812 0.0381116 
125 130 0.20825 0.03809 
26 34 0.228638 0.0380562 
15 56 0.169883 0.0380415 
54 81 0.378772 0.0380024 
8 130 0.224277 0.0380009 
20 108 0.211738 0.0379736 
112 130 0.301556 0.0379552 
25 34 0.0916023 0.0379513 
36 132 0.0530424 0.0379414 
12 121 0.132881 0.0379371 
51 86 0.132314 0.0379365 
45 82 0.104279 0.0378989 
23 48 0.143485 0.0378978 
20 116 0.23428 0.0378854 
27 81 0.162805 0.0378746 
23 29 0.0452384 0.0378524 
15 36 0.341107 0.0378335 
72 138 0.399294 0.0378244 
3 102 0.0524786 0.0378056 
5 81 0.353218 0.0377926 
8 46 0.226791 0.0377908 
3 131 0.104789 0.0377834 
67 75 0.0438596 0.0377707 
6 101 0.0397191 0.0377702 
51 72 0.0411268 0.0377233 
73 114 0.061358 0.0377186 
5 72 0.382086 0.0376998 
22 125 0.157043 0.0376921 
102 139 0.092101 0.0376905 
1 79 0.493484 0.0376824 
4 75 0.0507563 0.0376771 
34 57 0.28586 0.0376651 
78 131 0.290304 0.0376558 
47 101 0.0469667 0.0376438 
120 138 0.408925 0.0376388 
85 107 0.0329322 0.0376374 
48 125 0.103752 0.0376328 
29 45 0.0234235 0.0376273 
32 129 0.117766 0.0376201 
35 134 0.588427 0.037613 
13 18 0.340651 0.0376091 
50 138 0.277599 0.0375954 
41 96 0.0795609 0.0375167 
11 44 0.118453 0.0375141 
3 71 0.0567464 0.0375121 
20 131 0.361765 0.0375077 
45 83 0.0147048 0.0375025 
66 111 0.198382 0.0374308 
124 131 0.0903791 0.0374201 
79 105 0.256094 0.0374072 
18 96 0.326771 0.0374049 
1 117 0.0766859 0.0374015 
20 100 0.393515 0.0373899 
30 63 0.48915 0.0373767 
44 66 0.322275 0.0373585 
65 69 0.0401736 0.0373423 1
35 133 0.481645 0.0373333 
8 18 0.270769 0.0373242 
16 67 0.114169 0.0372823 
46 72 0.359086 0.0372807 
9 125 0.351598 0.0372759 1
77 111 0.581831 0.0372657 
37 122 0.0215515 0.0372559 
27 30 0.182998 0.0372412 1
39 40 0.00832714 0.0372211 1
3 120 0.0788649 0.0372173 
73 113 0.178568 0.037203 
35 129 0.10641 0.0371217 
22 70 0.0874981 0.0371072 
50 105 0.179026 0.0370937 
58 93 0.0120351 0.0370914 
25 109 0.0490347 0.037078 
30 82 0.285335 0.0370532 
30 100 0.394268 0.037051 
96 121 0.240235 0.0370478 
4 14 0.188552 0.0370234 
44 49 0.131916 0.0370137 
8 73 0.135059 0.0369623 
111 121 0.212284 0.0369448 
69 79 0.0709812 0.0369072 
1 62 0.159658 0.036885 
29 66 0.0560973 0.0368655 
12 26 0.119496 0.036857 
92 125 0.106363 0.0368493 
99 106 0.103572 0.0368346 
96 139 0.178976 0.0368255 
52 85 0.106397 0.0368186 
10 15 0.138994 0.0368062 
71 79 0.333697 0.0367654 
17 111 0.21627 0.0367556 
35 81 0.332902 0.036744 
4 129 0.0741172 0.0367358 
92 99 0.10183 0.0367345 
47 56 0.00736797 0.036732 
44 135 0.417844 0.0366659 
5 133 0.272431 0.0366622 
115 134 0.468266 0.0366416 
13 64 0.526824 0.0366309 
54 132 0.172098 0.0366302 
66 103 0.0515199 0.0366277 
19 103 0.120268 0.0366087 
29 86 0.0527233 0.0366039 
49 138 0.239571 0.036597 
76 116 0.45628 0.0365951 
18 137 0.327654 0.0365891 
53 79 0.240342 0.0365842 
57 78 0.227881 0.0365777 
78 81 0.257926 0.0365532 1
23 130 0.14943 0.036542 
25 67 0.0442412 0.0365302 
91 109 0.0226189 0.0365168 
56 61 0.0958886 0.0365108 
30 79 0.456288 0.0365039 
12 21 0.122699 0.0365014 
16 111 0.156048 0.0364805 
1 19 0.314204 0.03644 
9 66 0.385405 0.0364324 
49 121 0.158446 0.0364232 
79 113 0.415491 0.0364211 
27 28 0.026316 0.0364108 1
35 49 0.351342 0.036401 
18 53 0.207753 0.0363933 
32 66 0.0250529 0.0363724 
89 121 0.162538 0.0363502 
4 25 0.0460198 0.0363098 
68 90 0.175162 0.0362659 
33 65 0.241412 0.0362584 
12 18 0.167821 0.036234 
61 139 0.0681937 0.0362312 
60 129 0.0635682 0.0362233 
67 131 0.429014 0.0362016 
12 77 0.308751 0.0361745 
49 51 0.125001 0.0361644 1
72 111 0.253161 0.0361582 
53 132 0.0439336 0.0361518 
91 139 0.0114068 0.0361388 
27 130 0.0782132 0.036131 
63 77 0.466281 0.0361192 
48 114 0.138086 0.036117 
56 96 0.112595 0.0360696 
105 110 0.0666006 0.0360671 
3 110 0.0128728 0.0360536 
21 64 0.216902 0.0360517 1
20 33 0.441444 0.0360481 
18 131 0.295783 0.0360348 
9 79 0.474012 0.0360207 
103 120 0.158727 0.0360141 
121 131 0.178467 0.0359893 
112 117 0.0862988 0.0359832 
26 76 0.0627077 0.0359806 
32 39 0.0370903 0.035974 1
49 69 0.033844 0.0359682 
36 75 0.0538107 0.0359664 
90 99 0.125987 0.03596 
109 134 0.418447 0.0359426 
54 109 0.257572 0.0359378 
51 100 0.066009 0.0359316 
5 66 0.322181 0.0359312 
10 123 0.091432 0.035916 
4 104 0.108018 0.0359159 
8 20 0.235907 0.0358906 
20 86 0.237092 0.0358888 
46 102 0.170883 0.0358866 
65 82 0.173902 0.0358734 
12 49 0.248271 0.0358732 
112 124 0.160807 0.0358643 
79 134 0.46083 0.035858 
21 113 0.188804 0.03585 
11 81 0.123868 0.0358494 
22 79 0.281861 0.035802 
60 134 0.113755 0.0357655 
53 109 0.19208 0.0357515 
26 110 0.116275 0.0357357 
15 55 0.174619 0.0357248 
16 120 0.0589462 0.0357231 
72 85 0.282182 0.035691 
19 71 0.318787 0.0356652 
64 71 0.451318 0.0356647 
99 107 0.0382308 0.0356398 
8 24 0.220141 0.0356206 
51 110 0.0496421 0.0355884 
26 73 0.107055 0.0355767 
66 122 0.038684 0.0355558 
81 103 0.131562 0.0355438 
15 17 0.120028 0.0355391 
37 39 0.0143673 0.035532 1
71 100 0.312156 0.035526 
34 135 0.28997 0.0355203 
134 138 0.542328 0.0355046 1
96 134 0.490192 0.0355003 
15 103 0.195798 0.0354916 
57 103 0.102353 0.0354774 
61 137 0.282605 0.035472 
74 100 0.0602336 0.0354582 
12 28 0.204179 0.0354271 
75 131 0.0553903 0.0353952 
62 108 0.055232 0.0353403 
76 100 0.105944 0.0353398 
73 121 0.104315 0.0353292 
89 92 0.171443 0.0353099 1
99 109 0.0550005 0.0353013 
55 61 0.055658 0.0352853 
85 108 0.179288 0.0352465 
107 115 0.0572544 0.035238 
11 77 0.170935 0.0352329 
81 102 0.184908 0.0352283 
16 53 0.155169 0.0352268 
23 24 0.213278 0.0351867 1
32 114 0.0702037 0.0351579 
41 85 0.0987271 0.0351514 
38 74 0.0419224 0.0351466 
89 135 0.453268 0.0351086 
96 113 0.423549 0.0350973 
13 78 0.273611 0.0350827 
39 83 0.0144085 0.035081 
92 93 0.0250488 0.0350291 1
51 77 0.149832 0.0349675 
28 120 0.176772 0.0349431 
68 110 0.126882 0.0349394 
54 100 0.38751 0.0349322 
68 114 0.127331 0.0349281 
68 118 0.0660325 0.0349207 
33 137 0.393242 0.0349025 
18 90 0.251971 0.0348881 
14 84 0.0861748 0.0348719 
20 77 0.447746 0.0348658 
29 67 0.0595819 0.0348325 
78 106 0.0941269 0.0348184 
4 18 0.275293 0.0347904 
13 99 0.0980194 0.0347859 
13 75 0.0606159 0.0347836 
76 77 0.353951 0.0347812 1
3 24 0.0800362 0.0347633 
75 93 0.0174489 0.0347592 
22 72 0.22648 0.0347528 
20 137 0.448618 0.0347378 
115 124 0.0795812 0.0347087 
113 125 0.235607 0.0347051 
28 34 0.259253 0.0346943 
21 57 0.18976 0.0346913 
46 63 0.374087 0.0346477 
17 113 0.186486 0.0346471 1
8 27 0.10911 0.0346059 
118 139 0.0576916 0.0346027 
50 133 0.217111 0.034593 
9 67 0.33576 0.0345663 
15 138 0.242662 0.0345547 
106 112 0.249776 0.0345484 
56 77 0.160687 0.0345465 
16 137 0.117668 0.0345415 
13 57 0.312608 0.0345337 
29 30 0.0508407 0.0345183 1
30 64 0.350728 0.0344975 
38 105 0.420908 0.0344881 
40 92 0.028194 0.0344745 
23 57 0.179071 0.0344717 
63 133 0.328373 0.0344614 
64 85 0.278649 0.0344394 
11 122 0.0606429 0.0344278 
30 62 0.172163 0.0344152 
106 109 0.125072 0.0344148 1
15 70 0.110958 0.0343997 
23 132 0.0493233 0.0343823 
96 131 0.265848 0.0343682 
21 115 0.244834 0.0343455 
60 115 0.164165 0.0343334 
22 78 0.213468 0.0343209 
30 61 0.279957 0.0343204 
74 79 0.0506746 0.0343061 
28 102 0.247911 0.0342777 
16 115 0.183569 0.0342678 
16 68 0.102319 0.0342455 
102 123 0.256216 0.0342328 
72 79 0.329644 0.0342294 1
53 114 0.109758 0.0342251 
34 74 0.0812136 0.0342166 
8 34 0.326179 0.0342135 
130 135 0.241123 0.0342125 
34 116 0.418948 0.0342007 
66 108 0.104798 0.0341971 
9 53 0.282066 0.0341939 
13 118 0.0950972 0.0341907 
5 45 0.116015 0.0341902 
15 102 0.311752 0.034179 
111 135 0.313184 0.034151 
12 130 0.367028 0.0341167 
50 80 0.00140287 0.0341062 
13 125 0.234019 0.0340957 1
18 26 0.109127 0.0340893 
112 134 0.494356 0.0340809 
48 116 0.152625 0.0340792 
34 108 0.309907 0.0340781 
19 100 0.258085 0.0340763 
15 130 0.335979 0.034072 
23 118 0.132389 0.0340668 
50 121 0.182386 0.0340538 
110 111 0.144862 0.0340509 1
23 104 0.0951854 0.0340354 
3 15 0.12788 0.0340087 
56 125 0.101947 0.0340037 
64 81 0.30681 0.0339892 
10 36 0.0577921 0.0339829 
86 102 0.155687 0.0339792 
55 78 0.0890699 0.0339764 
12 118 0.0657725 0.0339509 
3 86 0.0691933 0.0339462 
20 76 0.133987 0.0339421 
12 19 0.166216 0.033936 
12 129 0.115298 0.0339344 
109 133 0.42754 0.033928 
30 109 0.266307 0.033906 
30 110 0.134556 0.0338588 
25 113 0.0755844 0.0338176 
108 110 0.0786627 0.0338013 
85 137 0.383651 0.0337766 
12 133 0.317015 0.0337764 
44 139 0.164585 0.0337726 
67 121 0.185605 0.0337561 
17 49 0.0994699 0.0337542 
81 84 0.0849794 0.0337286 1
30 114 0.181949 0.0337279 
66 76 0.0675909 0.0337185 
19 106 0.179277 0.0337054 
116 117 0.460864 0.0336907 1
23 133 0.150167 0.0336735 
41 82 0.133653 0.0336682 
15 110 0.0595429 0.0336556 
4 118 0.0946073 0.0336423 
104 131 0.131837 0.0336344 
24 135 0.452199 0.0336207 
49 68 0.329864 0.0336196 
4 23 0.232655 0.0336132 
51 107 0.0455764 0.0336015 
55 112 0.0431855 0.0335811 
28 35 0.236734 0.0335543 
65 115 0.200067 0.0335526 
35 120 0.470497 0.0335475 
79 96 0.477955 0.0335434 
121 132 0.011547 0.0335277 
49 119 0.0355944 0.0335141 
18 41 0.118198 0.0335096 
116 131 0.418461 0.0334858 
108 113 0.24376 0.0334791 
5 124 0.098903 0.0334618 
21 123 0.191264 0.0334319 
16 78 0.103971 0.0334012 
27 47 0.0310669 0.0333919 
11 74 0.0226193 0.03339 1
32 62 0.00057246 0.033369 
15 105 0.274014 0.0333419 
23 49 0.191509 0.0333399 
20 138 0.456587 0.0333323 
32 53 0.0561868 0.0333291 
22 38 0.583428 0.0333289 
12 62 0.0117345 0.033319 
61 124 0.101857 0.0333139 
102 120 0.307453 0.0332952 
5 46 0.388249 0.0332933 
55 134 0.162024 0.033293 
105 106 0.0766291 0.0332773 1
84 114 0.106834 0.0332708 
96 107 0.0715608 0.0332381 
77 123 0.416598 0.0332329 
17 23 0.0930198 0.033222 
44 96 0.368356 0.03321 
11 54 0.127249 0.0332002 
104 134 0.155695 0.0331835 
28 109 0.238262 0.0331695 
67 123 0.362625 0.0331631 
63 78 0.209083 0.033143 
38 112 0.304241 0.0331349 
46 138 0.421817 0.0331337 
1 12 0.107311 0.0331277 
81 129 0.0604827 0.0331265 
7 44 0.0663004 0.0331243 
15 81 0.249542 0.0331038 
15 96 0.21709 0.0330788 
63 106 0.202631 0.0330755 
53 77 0.26587 0.0330729 
21 125 0.163759 0.0330721 
68 106 0.106452 0.0330529 
41 69 0.0510911 0.0330483 
40 122 0.0155321 0.0330379 
12 137 0.128583 0.0330274 
63 116 0.340889 0.0330054 
106 108 0.0891503 0.0329936 
78 79 0.21248 0.0329913 1
117 133 0.298721 0.0329699 
18 71 0.288464 0.0329436 
76 125 0.0396696 0.0329389 
106 120 0.112797 0.0329305 
68 135 0.247727 0.0329113 
46 74 0.0429865 0.0328708 
9 116 0.226275 0.0328611 
78 116 0.223946 0.03284 
112 123 0.474218 0.0328242 
23 135 0.257357 0.0328168 
39 138 0.0141623 0.0328102 
75 78 0.0803468 0.0328041 1
112 118 0.0912457 0.0327951 
23 81 0.187796 0.0327932 
78 134 0.28862 0.0327701 
19 36 0.165854 0.0327409 
76 123 0.108319 0.0327406 
21 48 0.148988 0.0327336 
92 102 0.079052 0.0327281 
64 112 0.39114 0.0327182 
11 105 0.078874 0.0326956 
24 114 0.0850121 0.0326941 
44 53 0.215865 0.0326885 
93 110 0.0181895 0.032683 
13 133 0.46128 0.0326683 
67 118 0.0873042 0.0326447 
4 36 0.256214 0.0326441 
20 30 0.519053 0.0326386 
131 133 0.361115 0.0326113 
50 134 0.310306 0.0325839 
16 131 0.172829 0.0325538 
12 51 0.119828 0.0325525 
53 56 0.162749 0.0325478 1
22 100 0.261749 0.0325473 
106 129 0.0388485 0.0325411 1
96 111 0.303649 0.0325187 
18 135 0.29953 0.0324849 
71 133 0.43533 0.0324705 
67 115 0.413563 0.0324643 
75 96 0.0766534 0.0324614 
79 123 0.469622 0.0324488 
125 131 0.217799 0.0324389 
64 78 0.281022 0.0324158 
22 24 0.247524 0.0324106 1
45 72 0.031679 0.0323831 
26 81 0.153442 0.032371 
15 25 0.0329531 0.032342 
45 96 0.15736 0.0323358 
29 72 0.0390769 0.0323267 
66 112 0.37287 0.0323161 
30 66 0.388416 0.0323071 
113 124 0.135163 0.0323059 
38 81 0.217347 0.0323023 
34 124 0.0666628 0.0323008 
49 54 0.168516 0.0322989 
28 115 0.189411 0.0322975 
19 86 0.214842 0.0322945 
3 9 0.152695 0.0322855 
24 133 0.267362 0.0322461 
32 38 0.12987 0.0322373 
3 10 0.015287 0.0322154 
77 135 0.441351 0.0322123 1
77 118 0.067304 0.0322108 
12 100 0.155907 0.0322015 
28 113 0.142903 0.0321938 
48 64 0.125 0.032184 
30 49 0.201692 0.0321693 1
61 77 0.303024 0.0321504 
86 130 0.174681 0.0321479 
137 139 0.205231 0.0321418 1
32 116 0.127072 0.0321162 
99 123 0.198363 0.0320872 
41 68 0.0782202 0.0320784 
9 65 0.29285 0.032062 
30 35 0.389049 0.0320536 
9 63 0.479727 0.0320423 
63 104 0.1875 0.032041 
18 78 0.182823 0.0320389 
62 73 0.0645979 0.0319818 
113 137 0.400035 0.0319778 
73 133 0.227821 0.0319757 
8 74 0.0811982 0.0319711 
8 13 0.265965 0.0319569 
5 25 0.0542967 0.0319483 
22 63 0.41554 0.0319181 1
7 37 0.0215205 0.0319097 
102 137 0.192193 0.0319018 
44 57 0.295967 0.0318965 
56 63 0.24104 0.031896 
36 72 0.166429 0.0318595 
1 63 0.471019 0.0318522 
89 125 0.311978 0.0318519 
53 90 0.155284 0.0318451 
25 64 0.0506304 0.0318084 
24 117 0.059544 0.0318078 
33 111 0.208044 0.031791 
27 50 0.0994985 0.0317889 
5 73 0.154665 0.0317833 
18 133 0.218803 0.0317803 
5 10 0.0496571 0.0317751 
36 74 0.0185349 0.0317606 
61 90 0.126458 0.0317498 
81 115 0.319637 0.0317469 
19 102 0.202403 0.0317459 
68 74 0.0801961 0.0317455 
67 79 0.292622 0.0317268 
51 57 0.112038 0.0316967 
4 76 0.256513 0.0316909 
105 114 0.0630568 0.0316788 
57 105 0.167244 0.0316777 
41 66 0.0422477 0.0316647 
27 138 0.150832 0.031661 
11 15 0.124411 0.0316003 1
4 110 0.130748 0.0315942 
9 121 0.261341 0.0315924 1
64 89 0.512455 0.0315862 
72 77 0.353523 0.0315843 
19 73 0.132637 0.0315649 
47 139 0.056457 0.031541 
1 89 0.476451 0.0315372 
10 81 0.0707568 0.0315367 
24 28 0.0623779 0.0315211 1
99 135 0.11739 0.0315095 
38 76 0.210225 0.0314601 
72 76 0.137483 0.0314498 1
124 134 0.113637 0.0314398 
55 67 0.141676 0.031434 
84 118 0.0493152 0.0314308 
77 125 0.316623 0.0314225 
18 116 0.230899 0.0314203 
13 123 0.374235 0.0314193 
6 45 0.061392 0.0314087 
3 23 0.0904348 0.0313934 
16 81 0.147653 0.0313785 
73 90 0.0943419 0.0313782 
82 130 0.445814 0.0313504 
36 54 0.241818 0.0313494 
38 104 0.117612 0.0313453 
46 116 0.141777 0.0313395 
35 74 0.0398788 0.0313395 
44 113 0.372255 0.0313165 
63 85 0.385099 0.0313028 
11 53 0.0809761 0.0312875 
102 129 0.117017 0.0312493 1
49 76 0.278023 0.0312479 
19 120 0.218937 0.0312441 
46 62 0.158569 0.0312058 
53 78 0.216375 0.0312045 
19 23 0.28291 0.0311997 1
16 57 0.121227 0.0311891 
5 112 0.424654 0.0311772 
21 27 0.0470795 0.0311576 
35 70 0.148929 0.0311523 
13 50 0.29409 0.0311477 
103 131 0.217054 0.0311436 
58 86 0.0177414 0.0311395 
16 63 0.143505 0.0311342 
5 38 0.296862 0.0311286 
54 89 0.46849 0.0311083 
13 38 0.517607 0.031108 
57 135 0.357744 0.0311029 
33 44 0.360863 0.0310815 
32 105 0.104495 0.0310804 
60 72 0.0778598 0.0310798 
102 131 0.385219 0.0310771 
17 46 0.111553 0.0310689 
45 123 0.198859 0.0310198 
66 125 0.216628 0.0310085 
118 131 0.127125 0.0310049 
71 134 0.533504 0.0309995 
32 35 0.131022 0.0309988 
1 76 0.123385 0.0309839 
12 50 0.108564 0.0309499 
33 123 0.366877 0.0309394 
100 139 0.120641 0.0309379 
79 93 0.0153994 0.0309371 
24 51 0.126077 0.0309315 
66 93 0.0587349 0.030898 
46 48 0.100515 0.0308616 1
66 74 0.0239447 0.0308248 
89 137 0.427148 0.0307784 
20 28 0.0561149 0.0307755 
64 123 0.356839 0.030774 
47 57 0.0393113 0.0307737 
64 135 0.354377 0.03077 
49 129 0.119569 0.0307595 
91 93 0.00595375 0.0307415 1
8 63 0.308752 0.0307212 
116 135 0.217507 0.0307201 
79 114 0.146899 0.0307039 
16 129 0.0209369 0.0307003 
9 134 0.527467 0.0306953 
10 63 0.0229518 0.0306912 
12 71 0.340392 0.0306857 
52 107 0.0275409 0.0306753 
12 32 0.125838 0.0306484 
25 53 0.0453166 0.030633 
53 89 0.236569 0.030631 
12 39 0.0506817 0.0306266 
8 21 0.214524 0.0306261 
49 110 0.0743435 0.0306183 
109 122 0.0456481 0.0306101 
114 116 0.140119 0.0306069 1
84 108 0.0157852 0.0306038 
66 68 0.150494 0.0305953 
14 52 0.112667 0.0305683 
82 112 0.338931 0.0305661 
35 50 0.203739 0.0305453 
1 67 0.296308 0.030527 
71 90 0.195537 0.0305216 
11 37 0.0429694 0.0305181 
49 103 0.098639 0.0305064 
63 103 0.179922 0.0305041 
24 76 0.0805429 0.0305041 
10 23 0.0357636 0.0304972 
110 134 0.122208 0.0304875 
33 64 0.256818 0.0304588 
49 135 0.156365 0.0304588 
20 63 0.41389 0.0304394 
30 77 0.448764 0.0304342 
96 104 0.217836 0.0304175 
23 90 0.138819 0.0304146 
20 139 0.20808 0.0303979 
22 46 0.24123 0.0303857 
35 48 0.128247 0.0303748 
44 110 0.0729994 0.0303724 
4 107 0.0591739 0.0303456 
64 86 0.222276 0.0303421 
1 82 0.2177 0.0303172 
34 70 0.0951808 0.0303074 
25 115 0.0723068 0.0302918 
46 117 0.0832592 0.0302881 
6 9 0.0881701 0.0302858 1
4 17 0.138129 0.0302847 
18 113 0.338254 0.0302699 
57 132 0.163085 0.0302429 
131 138 0.373297 0.0302374 
23 139 0.129852 0.0302197 
46 78 0.126397 0.0302117 
74 108 0.019255 0.0302002 
32 72 0.0327948 0.0301999 
20 53 0.271714 0.0301929 
124 130 0.0524079 0.0301865 
1 24 0.486226 0.0301842 
71 112 0.394274 0.0301653 
111 124 0.102404 0.0301582 
108 115 0.217903 0.0301549 
63 73 0.216891 0.0301512 
35 46 0.282103 0.0301358 
15 54 0.226581 0.0301345 
10 115 0.0380128 0.0301158 
116 123 0.273234 0.030114 
123 139 0.20672 0.0300799 
1 44 0.459637 0.0300774 
26 123 0.208854 0.0300684 
12 82 0.318023 0.0300682 
41 120 0.0670444 0.0300625 
53 86 0.195508 0.0300526 
13 113 0.431516 0.0300431 1
47 118 0.0309388 0.0300221 
53 113 0.247056 0.0300081 
24 63 0.429127 0.0300059 
17 104 0.0643222 0.0299888 
1 102 0.189837 0.0299855 
74 104 0.0408247 0.0299786 
16 56 0.0887078 0.0299531 
18 102 0.165926 0.0299523 
49 99 0.0916302 0.0299421 
67 81 0.298206 0.0299369 
16 54 0.146793 0.0299343 
14 114 0.107332 0.0299335 
13 90 0.167536 0.0299279 
32 68 0.0848377 0.0298433 
14 71 0.374632 0.0298377 
4 120 0.2702 0.0298273 
77 115 0.409386 0.0298214 
4 79 0.249045 0.0298176 
56 120 0.103737 0.0298156 
28 48 0.077359 0.0298138 
8 125 0.189384 0.029789 
93 130 0.0275155 0.0297874 
48 104 0.0879519 0.0297862 
19 99 0.117869 0.029776 
21 51 0.122886 0.0297497 
49 120 0.232335 0.0297471 
75 122 0.0228964 0.0297165 
126 128 0.0214898 0.0296968 
67 85 0.225063 0.0296939 
5 121 0.178506 0.0296653 
8 28 0.0744376 0.0296404 
19 60 0.145602 0.0296247 
51 108 0.0619812 0.0296178 
49 109 0.280926 0.0296155 
80 90 0.013651 0.0296118 
104 114 0.0575617 0.0295997 
109 139 0.0951389 0.0295781 
38 135 0.279072 0.0295766 
118 120 0.0578333 0.0295684 1
38 60 0.0940451 0.0295599 
56 75 0.0610555 0.0295422 
117 131 0.235518 0.0295416 
113 135 0.399657 0.0295378 
1 135 0.474707 0.0295282 
28 56 0.0732439 0.0295139 
61 63 0.270178 0.0295124 
54 56 0.144493 0.0295005 
9 51 0.156214 0.0294856 
55 108 0.0967582 0.0294677 
12 89 0.356886 0.0294641 
38 61 0.147206 0.0294429 
79 85 0.36359 0.0294344 
55 72 0.0318209 0.0294316 
39 107 0.0103277 0.0294285 
11 36 0.103823 0.0294256 
19 65 0.228257 0.0294039 
26 62 0.0184339 0.0294039 
65 130 0.0511407 0.0293886 
20 114 0.120323 0.0293877 
50 102 0.118962 0.0293843 
101 114 0.0480647 0.0293807 
17 114 0.084812 0.029336 
64 74 0.0197869 0.0293326 
48 54 0.174913 0.0293192 
15 90 0.211695 0.029302 
46 96 0.405815 0.0292714 
53 123 0.271854 0.0292688 
106 130 0.212064 0.0292651 
82 138 0.423582 0.0292649 
59 85 0.0226367 0.0292646 
26 137 0.185869 0.0292412 
23 116 0.180745 0.0292339 
49 131 0.288673 0.0292131 
6 130 0.0769017 0.0291896 
34 89 0.460871 0.0291858 
46 73 0.140708 0.0291741 
67 117 0.331497 0.0291524 
9 45 0.127211 0.0291468 
94 105 0.00475221 0.0291458 
57 96 0.342592 0.0290925 
41 63 0.154081 0.0290834 
30 117 0.0926366 0.0290695 
75 119 0.0238077 0.029065 
47 92 0.0601657 0.029032 
51 56 0.113352 0.0290291 1
55 116 0.197116 0.0290276 
36 55 0.103474 0.0290267 
41 134 0.139517 0.0290214 
13 36 0.449836 0.0290209 
61 86 0.0772095 0.0290183 
1 22 0.309292 0.0290127 
50 62 0.0972581 0.0290054 
12 36 0.169415 0.02899 
92 119 0.0396631 0.0289656 
50 92 0.114506 0.0289462 
21 81 0.20884 0.0289411 
38 130 0.385001 0.0289273 
30 104 0.233468 0.0289209 
22 135 0.268074 0.0288475 
117 138 0.342138 0.0288331 
16 122 0.0831628 0.0288269 
22 103 0.217596 0.0288183 
12 44 0.120277 0.0287926 
34 112 0.351351 0.0287733 
61 75 0.0618151 0.0287469 
67 102 0.514406 0.0287357 
41 107 0.0394299 0.0287288 
51 79 0.182846 0.0287168 
15 133 0.259157 0.0287125 
6 61 0.0368295 0.0286784 
113 138 0.470105 0.0286734 
13 29 0.0431109 0.0286489 
60 130 0.120358 0.028646 
36 44 0.111674 0.0286343 
45 131 0.143464 0.0286319 
78 90 0.169513 0.0286195 
76 79 0.140173 0.0286147 1
4 44 0.220738 0.028613 
9 96 0.513189 0.02861 
13 54 0.374201 0.0285864 
4 125 0.184423 0.0285823 
44 77 0.379882 0.0285757 
76 85 0.0905542 0.0285749 
23 121 0.207674 0.0285532 
86 125 0.102175 0.028542 
21 86 0.142054 0.0285363 
54 112 0.469627 0.0285189 
26 47 0.0391606 0.0285143 
92 137 0.115116 0.0285035 
61 112 0.318548 0.0284932 
113 133 0.286109 0.0284826 
23 32 0.0641005 0.0284746 
29 112 0.063352 0.028463 
16 123 0.199486 0.0284538 
3 50 0.0720448 0.028418 
12 138 0.291484 0.0284031 
62 75 0.0285244 0.0283833 
35 89 0.552563 0.0283784 
101 116 0.0379502 0.0283761 
46 66 0.344992 0.028365 
16 34 0.107422 0.0283577 
63 135 0.49757 0.0283493 
68 122 0.0379519 0.0283486 
34 85 0.22327 0.0283253 
79 130 0.185189 0.0283246 
33 90 0.0967713 0.0283004 
121 138 0.135647 0.0282873 
8 68 0.215578 0.028275 
44 50 0.251833 0.0282629 
3 54 0.12941 0.028254 
62 119 0.0181608 0.0282475 
19 90 0.154948 0.0282129 
23 120 0.121218 0.0282081 
73 120 0.301443 0.0282033 
107 126 0.0170749 0.0281937 
20 38 0.289465 0.0281856 
3 68 0.060316 0.0281844 
36 123 0.303053 0.0281503 
44 104 0.112236 0.028149 
100 124 0.0790811 0.0281466 
110 120 0.0597438 0.0281459 
27 125 0.0747796 0.0281251 
39 59 0.0143673 0.0281122 
20 64 0.323111 0.0280752 
15 86 0.142864 0.0280646 
81 124 0.134455 0.0280495 
116 121 0.105202 0.0280476 1
4 114 0.090392 0.0280291 
103 104 0.0895315 0.0280192 1
34 79 0.276175 0.0280087 
22 25 0.0657717 0.0280083 1
35 75 0.0924249 0.027998 
62 114 0.0149962 0.0279924 
34 137 0.264703 0.0279847 
21 130 0.182585 0.0279676 
38 125 0.147035 0.0279528 
17 118 0.0525403 0.0279438 
44 100 0.366891 0.0279312 
19 63 0.318669 0.0279239 
6 71 0.0627304 0.0279061 
20 121 0.217521 0.0278964 
129 137 0.0386396 0.0278937 
14 124 0.0765107 0.0278871 
1 34 0.276887 0.0278793 
23 100 0.135774 0.0278675 
71 123 0.350741 0.0278585 
115 117 0.15453 0.0278498 1
102 125 0.14319 0.0278445 
25 123 0.00882338 0.0278292 
103 111 0.272792 0.0278082 
123 138 0.395134 0.027799 
91 120 0.0113247 0.0277876 
60 118 0.0356094 0.0277854 
51 111 0.19008 0.0277816 
50 125 0.207337 0.0277788 
9 24 0.480968 0.0277695 
66 78 0.120554 0.0277623 
59 119 0.0129525 0.0277155 
26 112 0.189513 0.0277109 
79 108 0.162443 0.0276773 
62 111 0.0921541 0.0276744 
91 119 0.00694354 0.0276738 
13 132 0.0983425 0.0276443 
41 76 0.042687 0.0276301 
118 123 0.14991 0.0276195 
62 99 0.0115344 0.027612 
63 86 0.206295 0.0276108 
14 56 0.0793507 0.0276076 
70 73 0.0572056 0.0275998 1
78 100 0.130509 0.0275935 
111 125 0.200715 0.0275636 
51 55 0.0196493 0.027559 
29 48 0.03003 0.0275542 
10 46 0.0335147 0.0275418 
64 114 0.106105 0.0275404 
32 121 0.0347066 0.027539 
53 104 0.0849573 0.027509 
13 110 0.123414 0.0274684 
48 55 0.0409387 0.0274654 1
10 121 0.0769534 0.0274559 
18 57 0.299635 0.0274327 
33 79 0.352662 0.0274282 
50 100 0.260472 0.0274157 
68 119 0.0422827 0.0274152 
24 33 0.384734 0.0274018 
6 133 0.0587129 0.0273934 
51 82 0.104235 0.0273917 
53 61 0.137838 0.0273885 
58 119 0.0130249 0.0273884 
77 90 0.187759 0.0273764 
81 107 0.0326823 0.0273759 
32 77 0.114024 0.0273515 
40 93 0.00595375 0.0273447 
5 56 0.207807 0.0273351 
15 20 0.164792 0.0273348 
35 138 0.575836 0.0273312 
51 116 0.162717 0.0273296 
44 123 0.389934 0.0273234 
15 47 0.057829 0.0273222 
27 56 0.0172902 0.0273169 
105 134 0.40025 0.0273155 
55 138 0.0768848 0.0273074 
5 105 0.320023 0.0273002 
24 54 0.442137 0.027287 
77 86 0.238276 0.0272862 
50 113 0.298603 0.0272608 
96 135 0.450623 0.0272515 
51 112 0.150868 0.0272294 
20 32 0.0522989 0.0272276 
75 102 0.0450646 0.0272239 
33 86 0.151923 0.0272161 
62 113 0.151804 0.027215 
82 108 0.307119 0.0272103 
93 122 0.012327 0.0272087 
11 108 0.05525 0.027196 
24 82 0.230608 0.0271946 
20 65 0.28168 0.027181 
89 108 0.415623 0.0271667 
29 92 0.0184402 0.0271579 
15 118 0.135057 0.0271548 
5 54 0.403701 0.0271421 
13 46 0.317545 0.0271383 
75 77 0.0850674 0.0271283 1
30 123 0.520586 0.0270915 
121 137 0.168479 0.0270575 
4 96 0.253234 0.0270514 
85 109 0.189543 0.0270504 
8 108 0.0932978 0.0270325 
9 100 0.397843 0.0270284 
78 124 0.0599034 0.0270093 
18 32 0.0879499 0.0270036 
16 23 0.163846 0.0269893 
17 103 0.0921803 0.0269878 
6 108 0.00563092 0.0269759 
49 104 0.0517059 0.0269695 
46 89 0.397166 0.0269287 
8 105 0.19446 0.0269173 
70 122 0.0306263 0.0269132 
32 120 0.109875 0.026906 
29 63 0.0532035 0.0268653 
12 23 0.132324 0.0268624 
128 132 0.0324731 0.0268601 1
79 112 0.466655 0.0268577 
3 119 0.0353581 0.026846 
110 125 0.052141 0.0268347 
21 24 0.147402 0.0268053 1
34 103 0.186349 0.0268031 
81 114 0.132453 0.0268 
85 104 0.0792795 0.0267803 
73 130 0.279017 0.0267496 
11 113 0.111699 0.0267419 
49 82 0.334432 0.0267321 
26 77 0.187338 0.0267178 
8 22 0.169973 0.0266708 
89 90 0.210832 0.0266706 1
23 73 0.0953711 0.0266695 
66 131 0.196692 0.0266525 
84 139 0.0598829 0.0266449 1
77 137 0.415336 0.0266169 
13 105 0.528052 0.0266163 
90 116 0.248055 0.0266042 
51 120 0.0809088 0.0265917 
82 132 0.0598518 0.026588 
30 96 0.474643 0.0265823 
79 139 0.147382 0.0265657 
36 71 0.403573 0.0265632 
73 116 0.238153 0.0265438 
27 131 0.131702 0.0265259 
32 58 0.0129596 0.0265115 
22 138 0.460603 0.0265006 
86 109 0.127157 0.0265002 
21 22 0.182861 0.026475 1
30 55 0.155888 0.0264618 1
28 85 0.0849203 0.026461 
109 137 0.233879 0.0264524 
29 130 0.0317514 0.0264506 
23 36 0.151943 0.0264503 
12 123 0.150792 0.0264329 
13 44 0.345542 0.0264299 
2 52 0.051194 0.0264118 
68 137 0.207283 0.0264046 
109 129 0.1043 0.0263612 1
50 77 0.267954 0.0263525 
3 132 0.0205303 0.0263506 
11 12 0.106058 0.0263478 1
35 79 0.339539 0.0263449 
119 138 0.0336871 0.0263296 
50 90 0.13767 0.0263215 
62 129 0.0198673 0.0263075 
19 26 0.182401 0.0262597 
68 121 0.150237 0.0262541 
29 33 0.0503904 0.0262423 1
13 76 0.368109 0.02623 
16 71 0.129781 0.0262137 
65 74 0.0325136 0.0261978 
8 35 0.274156 0.0261813 
17 24 0.0954468 0.0261634 1
53 62 0.0413364 0.026163 
82 125 0.144776 0.0261227 
8 75 0.0365645 0.0261175 
71 108 0.411851 0.02611 
4 11 0.10104 0.0261063 
73 75 0.0205068 0.0260905 1
107 131 0.0697105 0.0260874 
54 90 0.168675 0.0260838 
106 134 0.263417 0.0260554 
53 67 0.225631 0.0260544 
23 106 0.116152 0.0260506 
104 109 0.0717657 0.0260309 
19 74 0.0777345 0.0260236 
9 64 0.34262 0.0260183 
51 137 0.120215 0.0259943 
78 121 0.162649 0.0259634 
38 115 0.249209 0.0259578 
24 100 0.374341 0.0259536 
21 96 0.142115 0.0259526 
55 115 0.121904 0.0259445 
36 64 0.452735 0.0259336 
52 106 0.0819485 0.0259293 
9 23 0.31788 0.025928 
54 110 0.121869 0.0259266 
47 60 0.0240008 0.0259206 
5 28 0.143509 0.0259132 
93 104 0.0466736 0.0259098 
44 51 0.120657 0.0259001 
3 82 0.0677019 0.0258896 
73 85 0.124644 0.0258833 
35 55 0.124431 0.0258816 
18 68 0.248268 0.0258659 
86 139 0.163274 0.0258573 
96 109 0.224896 0.025852 
108 123 0.216572 0.0258416 
54 55 0.13345 0.0258414 1
67 86 0.175776 0.0258327 
38 138 0.481043 0.0258276 
24 118 0.0686814 0.0258137 
90 110 0.0459218 0.0258038 
36 89 0.420268 0.0257903 
41 133 0.119099 0.025788 
17 64 0.132931 0.0257749 
23 89 0.212044 0.0257716 
85 90 0.153756 0.0257713 1
106 135 0.221704 0.0257325 
19 72 0.276534 0.0257318 
77 117 0.296643 0.0257292 
9 22 0.278527 0.0257243 
35 39 0.0266543 0.0257202 
19 77 0.347256 0.0257159 
45 103 0.126384 0.0257125 
9 62 0.170213 0.0257085 
54 63 0.46219 0.0257069 
103 115 0.167032 0.0257004 
39 64 0.0240532 0.0256994 
99 113 0.0902476 0.0256803 
1 61 0.264574 0.0256633 
45 114 0.125517 0.0256517 
27 106 0.0117785 0.0256357 
11 107 0.0218112 0.0256323 
6 65 0.0090495 0.0256118 
39 133 0.0285136 0.0255949 
53 112 0.250971 0.0255923 
26 38 0.12601 0.0255802 
71 124 0.0765498 0.0255502 
3 34 0.0926368 0.0255478 
111 132 0.120062 0.0255299 
66 113 0.357912 0.0255214 
70 131 0.103727 0.025511 
64 133 0.444332 0.0255083 
13 28 0.268891 0.025484 
10 44 0.0440458 0.0254796 
90 125 0.138787 0.0254738 
111 118 0.111341 0.0254737 
2 37 0.0215103 0.0254573 
114 117 0.017907 0.0254521 1
54 124 0.171418 0.0254258 
73 125 0.0758262 0.0254135 
50 137 0.290921 0.0254093 
83 107 0.0145338 0.0254077 
19 76 0.125271 0.0254031 
26 66 0.139707 0.0253912 
68 112 0.300849 0.0253899 
35 104 0.134972 0.0253842 1
110 121 0.0569457 0.0253788 
8 114 0.109801 0.0253695 
4 28 0.138625 0.0253641 
109 135 0.237903 0.0253628 
22 27 0.0742819 0.0253561 
51 93 0.00268451 0.0253553 
51 54 0.123862 0.025344 
9 28 0.109155 0.0253298 
55 102 0.137882 0.0253189 
9 139 0.185047 0.0253122 
28 66 0.0426244 0.0253076 
106 123 0.217866 0.0253034 
3 116 0.11784 0.0252941 
55 137 0.0634369 0.0252899 
21 54 0.175357 0.0252889 
17 28 0.0694177 0.0252872 
7 126 0.0214898 0.0252797 
70 118 0.0937755 0.0252696 
16 48 0.155175 0.0252671 
67 101 0.0233987 0.0252649 
68 85 0.171889 0.0252482 
9 90 0.182915 0.0252338 
24 39 0.0126038 0.0252153 
90 121 0.135221 0.0252096 
48 77 0.141746 0.0251951 
109 110 0.0929303 0.0251943 1
63 87 0.00884552 0.0251918 
63 93 0.0480919 0.0251774 
11 24 0.0933988 0.0251707 
56 116 0.195705 0.0251612 
89 115 0.370741 0.0251453 
54 107 0.0417706 0.0251448 
23 114 0.130059 0.0251414 
44 60 0.0818136 0.0251222 
71 129 0.132325 0.0251142 
100 118 0.031234 0.0251129 
32 80 0.00737999 0.0251002 
12 125 0.11231 0.0250962 
109 138 0.451769 0.0250681 
75 111 0.0804437 0.0250581 
67 106 0.138963 0.0250555 
48 81 0.190571 0.0250521 
125 138 0.193406 0.0250389 
76 117 0.331551 0.0250379 
36 113 0.274543 0.0250243 
21 109 0.172439 0.0250148 
65 111 0.136094 0.0250071 
56 66 0.0551263 0.0250041 
21 38 0.206721 0.0250024 
11 34 0.126328 0.0249876 
67 73 0.294703 0.0249691 
38 53 0.164663 0.0249621 
113 120 0.265116 0.0249606 
77 104 0.188346 0.0249475 
74 124 0.0126251 0.0249442 
1 99 0.167178 0.0249433 
70 88 0.0703786 0.0249302 
54 111 0.296729 0.0249252 
18 23 0.205472 0.0249236 
53 102 0.180402 0.0249218 
29 113 0.0436152 0.0249181 
54 85 0.368168 0.0249172 
16 104 0.0678649 0.0249078 
54 93 0.0573097 0.0249068 
82 83 0.0226081 0.0249053 1
18 66 0.247258 0.0249044 
14 90 0.134494 0.024903 
81 96 0.328224 0.0248895 
5 18 0.37197 0.024885 
122 132 0.0459348 0.0248778 
9 131 0.355675 0.0248774 
4 70 0.0695041 0.024875 
5 137 0.392145 0.0248612 
112 116 0.185428 0.0248503 
11 16 0.120135 0.0248061 
12 54 0.188131 0.024802 
57 73 0.163274 0.0247849 
24 134 0.439617 0.0247793 
26 114 0.0697228 0.0247637 
13 24 0.33778 0.0247474 
36 49 0.195284 0.024741 
34 110 0.147383 0.0247196 
4 55 0.0737425 0.0247045 
89 104 0.184697 0.0247036 
113 123 0.442488 0.0247017 
65 92 0.00559848 0.0246838 
86 129 0.0142552 0.0246472 
12 90 0.164016 0.0246367 
15 79 0.224171 0.0246271 
33 91 0.0204571 0.0246217 
4 117 0.140896 0.0245828 
113 121 0.155083 0.0245748 
96 130 0.219127 0.0245718 
29 109 0.0486147 0.0245608 
102 135 0.174837 0.024551 
114 139 0.0954026 0.0245469 
10 71 0.0528998 0.0245452 
1 64 0.325095 0.0245304 
15 123 0.256546 0.02453 
57 133 0.189338 0.0245195 
103 117 0.160485 0.0245182 
26 89 0.202855 0.0245139 
29 61 0.0312214 0.0245087 
4 62 0.0595916 0.0244969 
45 125 0.0846422 0.024493 
21 61 0.0899399 0.0244928 
34 123 0.293666 0.0244908 
51 132 0.0645195 0.0244562 
112 137 0.440244 0.0244482 
64 75 0.0390402 0.0244422 
1 110 0.0945097 0.0244401 
61 108 0.125955 0.0244374 
99 125 0.110379 0.0244334 
89 132 0.153499 0.0244307 
76 133 0.29603 0.0244288 
9 18 0.346676 0.0244258 
9 35 0.347096 0.0244166 
61 130 0.162804 0.0244151 
51 63 0.173801 0.0244049 
102 124 0.0734891 0.0244028 
64 73 0.327845 0.0244 
12 110 0.0517919 0.0243855 
18 28 0.0762417 0.0243829 
17 90 0.0830558 0.0243813 
20 56 0.1493 0.0243774 
71 138 0.498413 0.0243734 
81 108 0.197067 0.0243609 
63 70 0.107191 0.0243557 
63 118 0.117336 0.0243551 
9 49 0.163024 0.0243411 
55 82 0.161583 0.0243345 
27 109 0.0655478 0.0243124 
3 90 0.0909565 0.0243067 
51 129 0.0195307 0.0242917 
12 79 0.146024 0.0242885 
38 79 0.291377 0.0242618 
15 66 0.108646 0.0242554 
10 72 0.0236592 0.0242358 
40 120 0.0198993 0.0242321 
47 138 0.0290718 0.0242015 
10 111 0.103585 0.0241791 
57 106 0.205514 0.0241161 
10 16 0.072103 0.0241107 
44 63 0.393774 0.0240979 
99 105 0.0758548 0.0240829 
41 60 0.0598635 0.0240815 
133 139 0.154423 0.0240662 
46 111 0.233575 0.0240639 
90 130 0.159917 0.0240622 
23 105 0.173925 0.0240587 
10 96 0.0585465 0.024042 
23 137 0.23103 0.0240376 
66 96 0.331637 0.0240368 
30 88 0.0670117 0.0240339 
18 106 0.174424 0.0240331 
66 135 0.363624 0.0240294 
9 30 0.517734 0.0240292 
125 139 0.0755197 0.0240177 
83 102 0.0181197 0.0240154 
79 111 0.299382 0.0240153 
4 112 0.325174 0.0240141 
45 112 0.138308 0.0240051 
19 61 0.154522 0.0240042 
69 126 0.0214898 0.0239961 
48 124 0.0857113 0.023991 
9 81 0.390512 0.0239787 
44 121 0.159471 0.0239746 
76 137 0.0973623 0.0239497 
62 89 0.174983 0.0239391 
79 138 0.366443 0.0239387 
24 99 0.110812 0.0239377 
47 48 0.062305 0.0239137 1
111 138 0.490645 0.0239013 
19 22 0.26782 0.0238983 1
8 67 0.290927 0.0238818 
125 135 0.269229 0.0238621 
24 116 0.178378 0.0238556 
36 45 0.139219 0.0238499 
9 60 0.106536 0.0238325 
92 138 0.0463063 0.0238323 
11 68 0.0962563 0.0238223 
55 129 0.0773252 0.0238199 
115 118 0.11045 0.0238166 1
17 77 0.195436 0.0238154 
33 104 0.130255 0.0238134 
32 82 0.0802028 0.0238052 
54 131 0.300588 0.0237862 
2 126 0.0170749 0.0237856 
36 96 0.233954 0.0237851 
18 118 0.108044 0.0237795 
71 119 0.0271245 0.0237661 
41 77 0.0874822 0.023764 
38 45 0.123536 0.0237618 
41 110 0.04934 0.0237607 
90 107 0.0257621 0.0237382 
44 114 0.0856332 0.0237336 
3 125 0.112969 0.0237315 
3 5 0.157582 0.023725 1
54 130 0.229146 0.0237153 
104 135 0.179027 0.0237125 
3 53 0.0890596 0.0236768 
7 106 0.0424954 0.0236616 
56 108 0.129962 0.0236516 
68 70 0.0837322 0.0236323 
93 120 0.0206753 0.0236295 
82 118 0.0698264 0.0236105 
12 96 0.184683 0.0236091 
19 108 0.167777 0.0235892 
73 137 0.128992 0.0235725 
121 123 0.240408 0.0235596 1
1 112 0.442087 0.0235505 
77 78 0.305809 0.0235402 1
39 123 0.0136087 0.023538 
56 139 0.0322589 0.0235274 
18 35 0.356479 0.0235157 
29 53 0.0445263 0.0235146 
22 90 0.152428 0.0235068 
9 34 0.302929 0.0235037 
51 52 0.114228 0.0235005 1
35 76 0.329104 0.02349 
19 66 0.261655 0.0234776 
53 106 0.134203 0.0234482 
1 71 0.293553 0.0234418 
4 50 0.16811 0.0234371 
13 139 0.122411 0.0234161 
41 115 0.12758 0.0234078 
22 66 0.205135 0.0234062 
29 105 0.0247721 0.0234003 
48 65 0.0466643 0.0233992 
38 50 0.172205 0.0233898 
28 116 0.368445 0.02337 
26 124 0.033486 0.0233669 
102 104 0.123117 0.0233657 
81 135 0.335296 0.0233633 
47 108 0.0416136 0.0233578 
53 81 0.202501 0.0233553 
123 125 0.28322 0.0233517 
58 105 0.0251273 0.0233392 
20 21 0.215931 0.0233384 1
82 123 0.22015 0.0233296 
6 138 0.0185878 0.0233162 
81 89 0.368121 0.0232978 
56 83 0.0261809 0.0232862 
71 121 0.198342 0.0232822 
90 114 0.102988 0.0232569 
8 120 0.120724 0.0232535 
47 131 0.0790913 0.0232495 
24 77 0.411746 0.0232461 
3 30 0.137182 0.0232445 
66 89 0.33195 0.0232444 
26 117 0.0412083 0.0232442 
6 111 0.0882273 0.0231988 
54 116 0.185543 0.0231974 
39 47 0.00762153 0.0231959 
18 38 0.313616 0.0231705 
53 55 0.0845477 0.0231458 
69 93 0.0122537 0.0231347 
93 103 0.0276744 0.0231199 
28 62 0.038313 0.0231113 1
34 139 0.138069 0.023108 
32 89 0.148509 0.0231018 
70 112 0.140981 0.0230984 
63 96 0.432939 0.0230961 
24 61 0.290108 0.0230886 
56 76 0.0843831 0.0230737 
35 66 0.264931 0.0230682 
64 106 0.157532 0.0230417 
53 121 0.17564 0.023035 
110 139 0.0632345 0.0230335 
38 137 0.265668 0.0230232 
54 92 0.128414 0.0230059 
21 105 0.162578 0.0230035 
33 41 0.0586761 0.0230016 
20 26 0.20629 0.0230013 
4 123 0.272488 0.0229904 
20 132 0.168001 0.0229877 
69 133 0.0737478 0.0229652 
111 123 0.376053 0.0229597 
60 63 0.115018 0.0229597 1
26 53 0.162716 0.0229192 
57 110 0.0604361 0.0229162 
85 110 0.0611105 0.0229088 
112 131 0.339574 0.0228988 
120 137 0.186042 0.0228907 
64 76 0.23678 0.0228858 
24 104 0.169343 0.0228774 
86 103 0.103432 0.0228741 
131 132 0.113464 0.0228726 1
118 134 0.120331 0.0228683 
23 109 0.144501 0.0228672 
12 85 0.132404 0.0228645 
75 116 0.0726878 0.0228604 
26 33 0.168676 0.0228567 
82 121 0.169411 0.0228447 
91 105 0.0209898 0.0228299 
137 138 0.392517 0.022827 1
32 67 0.091069 0.0228263 
38 54 0.291849 0.0228182 
33 93 0.04711 0.0228091 
35 57 0.305465 0.0228086 
106 137 0.186772 0.0227964 
33 100 0.362681 0.0227795 
19 75 0.0723779 0.022766 
27 116 0.0399989 0.0227642 
1 100 0.437909 0.0227601 
11 13 0.0904995 0.02276 
117 124 0.0259505 0.0227585 
5 104 0.158141 0.0227568 
4 49 0.233822 0.0227556 
4 90 0.197098 0.0227432 
28 117 0.298218 0.0227339 
20 90 0.140265 0.0227294 
104 121 0.0577778 0.0227202 
73 112 0.157098 0.0227138 
44 54 0.411531 0.0226985 
9 74 0.0418437 0.0226944 
68 93 0.0336877 0.0226894 
99 114 0.13673 0.0226776 
19 44 0.279834 0.0226773 
74 110 0.0149448 0.0226697 
34 117 0.203825 0.0226682 
85 139 0.162045 0.0226651 1
46 82 0.181652 0.022655 
1 115 0.276453 0.0226476 
54 62 0.164025 0.022643 
56 110 0.0321308 0.0226428 
111 120 0.475804 0.0226398 
5 32 0.106777 0.0226309 
57 75 0.0511251 0.0226265 
44 102 0.163125 0.0226156 
114 138 0.0408901 0.0226154 
25 134 0.0134638 0.0226093 
19 79 0.317906 0.0226073 
22 53 0.173611 0.0225973 
19 32 0.0552349 0.022597 
20 48 0.124543 0.0225934 
54 86 0.254221 0.022593 
34 99 0.108237 0.0225881 
49 105 0.293198 0.0225838 
5 76 0.182118 0.0225773 
70 115 0.126755 0.02257 
63 120 0.302827 0.022559 
109 119 0.0272676 0.0225589 
82 114 0.0966733 0.0225563 
53 137 0.210998 0.0225541 
116 125 0.138177 0.0225472 
18 115 0.271714 0.0225378 
66 115 0.185265 0.0225353 
47 90 0.0497463 0.022531 
57 116 0.202138 0.0225255 
32 133 0.10481 0.0225167 
3 35 0.127245 0.0225163 
18 36 0.284283 0.0225155 
50 82 0.115679 0.0225113 
85 123 0.367792 0.0225059 
8 100 0.2259 0.0225059 
21 72 0.0854323 0.0224827 
81 112 0.428148 0.0224815 
79 103 0.128654 0.0224381 
30 120 0.251124 0.0224286 
77 93 0.0633678 0.0224277 
65 85 0.237785 0.0224273 
38 48 0.104324 0.0224118 
60 84 0.0341659 0.0224114 
122 126 0.0214898 0.0224006 1
74 123 0.0426624 0.0223937 
104 106 0.133539 0.0223891 
14 23 0.109941 0.0223867 
46 57 0.283881 0.0223845 
33 85 0.302371 0.0223836 
12 103 0.173708 0.0223725 
8 25 0.0412238 0.0223644 
16 77 0.136875 0.022352 
63 134 0.555261 0.0223458 
49 70 0.074308 0.0223412 
57 85 0.218364 0.0223379 
36 91 0.00147222 0.022336 
39 128 0.0143673 0.0223297 
24 91 0.0197206 0.0223077 
26 108 0.118862 0.0223046 
33 57 0.288732 0.022302 
22 137 0.248599 0.0222966 
54 102 0.234528 0.0222952 
12 92 0.105189 0.0222925 
34 90 0.200728 0.0222912 
21 137 0.155013 0.0222884 
5 27 0.170972 0.0222709 
25 82 0.0340092 0.022263 
50 63 0.283359 0.0222597 
4 41 0.110265 0.0222547 
131 134 0.451425 0.022253 1
10 124 0.0291403 0.0222407 1
13 81 0.278331 0.0222396 
54 57 0.370622 0.022238 1
18 121 0.174743 0.022238 
63 121 0.179045 0.0222191 
87 138 0.0108178 0.0222142 
105 125 0.124545 0.0222065 
50 71 0.207333 0.0222054 
8 79 0.25719 0.0221993 
4 135 0.302959 0.0221828 
101 111 0.0477441 0.0221781 
56 135 0.137795 0.0221766 
11 63 0.120222 0.0221741 
20 57 0.371852 0.022172 
8 17 0.121838 0.0221702 
74 105 0.0212744 0.0221649 
63 108 0.267453 0.0221501 
17 105 0.143253 0.0221407 
26 82 0.169092 0.0221335 
68 96 0.19635 0.0221289 
17 85 0.0800516 0.0221156 
91 102 0.00503467 0.0221131 
16 36 0.155219 0.0221017 
20 102 0.233128 0.0221002 
66 120 0.179485 0.0220979 
9 129 0.0680907 0.0220977 
34 138 0.38692 0.0220968 
19 45 0.0918198 0.0220726 
25 79 0.0342936 0.0220722 
77 92 0.100552 0.0220604 
72 131 0.191367 0.0220477 
17 89 0.165909 0.0220257 
1 120 0.225964 0.0220116 
5 108 0.15399 0.0220061 
16 18 0.147827 0.0219986 1
35 124 0.140275 0.0219887 
35 119 0.0205552 0.0219817 
21 46 0.140986 0.0219784 
14 66 0.066669 0.021977 1
131 137 0.297012 0.0219612 
41 105 0.0932107 0.0219593 
107 112 0.0775146 0.0219483 
64 92 0.0931422 0.0219113 
32 60 0.0922514 0.0218982 
19 133 0.250096 0.0218978 
16 113 0.105351 0.0218899 1
8 90 0.250032 0.0218892 
122 134 0.0945521 0.0218835 
74 114 0.0268617 0.0218829 
49 96 0.157298 0.0218754 
24 67 0.278519 0.0218734 
6 29 0.0160664 0.0218705 
81 92 0.145504 0.0218667 
12 20 0.151341 0.021848 
15 107 0.0389863 0.0218355 
28 38 0.159279 0.0218314 
86 137 0.206391 0.0218284 
41 48 0.100447 0.0218278 
82 129 0.126645 0.0218255 
8 96 0.280127 0.0217991 
8 121 0.183528 0.0217977 
9 102 0.192385 0.0217592 
103 118 0.0761917 0.0217448 
86 112 0.218343 0.0217276 
113 117 0.150427 0.021709 1
92 139 0.0843022 0.0216927 
24 41 0.0754288 0.0216896 
20 46 0.443685 0.0216839 
54 119 0.0485758 0.0216814 
41 94 0.0102622 0.0216752 
46 60 0.0548357 0.0216647 
15 51 0.1749 0.0216484 
4 105 0.291343 0.0216436 
76 86 0.0380316 0.0216281 
13 16 0.0885259 0.0216215 1
4 72 0.233602 0.0216138 
28 82 0.324718 0.0216107 
26 100 0.125743 0.0215942 
100 135 0.377496 0.0215837 
41 52 0.0577899 0.0215765 
72 115 0.213627 0.0215743 
22 117 0.271945 0.0215599 
61 66 0.202575 0.0215597 
1 81 0.312709 0.0215309 
45 50 0.12889 0.0215229 
78 105 0.192245 0.0215209 
103 105 0.181134 0.0215012 
38 123 0.327265 0.021478 
18 120 0.265982 0.0214774 
64 88 0.0602264 0.0214618 
19 139 0.199911 0.0214608 
12 106 0.113463 0.0214594 
12 22 0.199665 0.0214521 
9 123 0.521871 0.0214514 
71 114 0.125 0.0214401 
66 138 0.332901 0.021434 
48 96 0.145468 0.0214168 
90 118 0.111609 0.021415 
5 51 0.160489 0.0214146 
38 47 0.0339479 0.0213915 
23 46 0.176419 0.0213854 
60 112 0.153949 0.0213849 
49 71 0.334896 0.021376 
66 107 0.0428362 0.0213734 
23 124 0.0937545 0.0213671 
72 96 0.340051 0.0213666 
24 121 0.17773 0.0213617 
1 105 0.251894 0.0213489 
90 108 0.126728 0.0213414 
62 135 0.15933 0.0213406 
18 130 0.215845 0.0213397 
30 56 0.180078 0.0213282 
75 103 0.0413 0.0213128 
18 30 0.324352 0.0212972 
4 33 0.201524 0.0212906 
62 133 0.0846896 0.0212804 
33 110 0.110074 0.0212711 
58 102 0.0341239 0.021265 
133 134 0.431646 0.0212624 1
64 132 0.073763 0.0212587 
14 115 0.228081 0.0212567 
90 137 0.121328 0.0212461 
116 138 0.422711 0.0212414 
78 125 0.159356 0.0212328 
62 64 0.0823526 0.0212137 
12 105 0.316858 0.0212117 
30 78 0.228558 0.0212045 
36 99 0.144358 0.0211879 
88 102 0.0246005 0.0211835 
3 100 0.0744156 0.0211791 
37 99 0.0297246 0.0211718 
4 24 0.251309 0.0211578 
77 129 0.093687 0.0211516 
2 46 0.0467791 0.0211398 
70 72 0.0553057 0.021139 1
37 106 0.0297246 0.0211373 
24 52 0.0943493 0.0211312 
12 112 0.19626 0.0211289 
9 106 0.22798 0.0211231 
49 56 0.142071 0.0211226 
41 132 0.0573224 0.0211207 
44 67 0.223793 0.0211152 
5 135 0.443573 0.0211043 
75 120 0.046391 0.0210924 
46 123 0.386183 0.0210874 
61 131 0.16071 0.0210808 
11 29 0.00302534 0.0210765 
6 100 0.0373723 0.0210695 
68 92 0.0861514 0.0210575 
64 66 0.223402 0.021048 1
60 73 0.0795129 0.0210378 
22 118 0.0673031 0.0210321 
35 51 0.135573 0.0210308 
61 71 0.178889 0.0210111 
8 76 0.110404 0.0209972 
7 41 0.0406784 0.0209942 
38 57 0.185259 0.020989 
17 99 0.0531816 0.0209881 
70 82 0.103585 0.0209814 
61 106 0.187957 0.0209798 
10 57 0.0245108 0.0209677 
118 137 0.0957957 0.0209662 
8 118 0.0997351 0.0209526 
20 129 0.0657033 0.0209509 
48 105 0.120846 0.0209503 
33 125 0.227163 0.0209029 
60 109 0.0923331 0.0208914 
101 113 0.0418204 0.0208845 
34 106 0.171502 0.0208798 
49 85 0.124258 0.0208764 
21 32 0.0573529 0.020875 
34 114 0.142258 0.0208723 
1 109 0.215676 0.0208694 
51 109 0.0754995 0.0208574 
74 89 0.0591427 0.0208559 
4 66 0.187003 0.0208551 
57 66 0.25682 0.020854 
88 101 0.0336169 0.020853 
10 55 0.0037811 0.020836 
99 100 0.075418 0.0208318 1
88 89 0.0580499 0.0208064 1
50 112 0.316926 0.0207982 
61 101 0.0206306 0.0207918 
116 120 0.303817 0.0207897 
92 115 0.134287 0.0207853 
14 79 0.154324 0.0207757 
48 109 0.0882196 0.0207628 
60 81 0.117186 0.0207606 
49 81 0.175391 0.0207345 
90 131 0.192774 0.0207298 
11 109 0.0819539 0.0207138 
63 129 0.05784 0.0207019 
99 122 0.0687145 0.0206867 
27 71 0.15154 0.0206742 
68 134 0.431276 0.0206692 
1 14 0.117603 0.0206639 
46 79 0.385306 0.0206437 
99 134 0.182322 0.0206164 
102 110 0.115082 0.0206083 
107 108 0.0474132 0.0205957 1
107 128 0.0171784 0.0205925 
52 132 0.0373421 0.0205897 
13 88 0.0279267 0.0205792 
1 125 0.266062 0.0205791 
25 102 0.0489189 0.0205786 
100 132 0.1167 0.0205756 
16 38 0.141646 0.0205677 
112 135 0.448719 0.020561 
5 114 0.0954708 0.020558 
74 91 0.00655816 0.020555 
30 36 0.294137 0.0205504 
13 27 0.130153 0.0205428 
23 77 0.25143 0.0205393 
50 53 0.145504 0.0205346 
53 72 0.176985 0.020529 
54 67 0.262782 0.0205195 
61 109 0.11465 0.020513 
33 53 0.178539 0.0205008 
2 41 0.0432258 0.0204967 
26 49 0.166005 0.0204904 
3 49 0.0658632 0.0204883 
13 129 0.214011 0.0204859 
16 27 0.029548 0.0204736 
51 83 0.0300358 0.0204716 
23 131 0.252329 0.020469 
7 125 0.0266444 0.0204684 
4 138 0.326114 0.0204562 
2 100 0.055609 0.0204517 
64 69 0.0538716 0.0204465 
20 125 0.325153 0.020429 
84 137 0.0516204 0.0204288 
90 120 0.158396 0.0204264 
27 135 0.15127 0.0204186 
60 88 0.0388937 0.0204146 
17 139 0.0453586 0.0204104 
96 124 0.179183 0.0203956 
4 47 0.0468031 0.020385 
15 75 0.0872119 0.0203834 
63 71 0.394463 0.0203722 
3 103 0.04871 0.0203671 
6 84 0.039894 0.0203577 
76 114 0.0732421 0.0203532 
82 103 0.213738 0.0203519 
64 70 0.0756691 0.0203318 
9 38 0.304251 0.0203313 
1 20 0.472089 0.0203232 
68 129 0.0896089 0.0203195 
118 121 0.0806899 0.020309 1
24 112 0.445764 0.0203075 1
65 93 0.000169978 0.020287 
87 94 1.02E-05 0.0202863 
73 132 0.037909 0.020283 
50 57 0.206114 0.0202779 
84 101 0.0316377 0.0202746 
90 139 0.0660188 0.0202641 
28 89 0.327433 0.0202587 
131 135 0.29141 0.0202566 1
81 123 0.353049 0.0202422 
21 135 0.187902 0.0202194 
69 115 0.0530966 0.0202133 
34 65 0.142684 0.0202124 
13 63 0.472553 0.0202008 
20 130 0.252616 0.0202007 
64 129 0.119904 0.0201956 
44 56 0.0807708 0.0201856 
6 121 0.053716 0.0201668 
17 108 0.133905 0.0201577 
60 106 0.0700052 0.0201509 
73 105 0.262227 0.0201425 
41 113 0.065425 0.0201382 
114 121 0.10171 0.0201257 
60 89 0.163566 0.0201241 
48 90 0.193087 0.0201207 
8 109 0.186913 0.0201099 
27 86 0.156902 0.0201044 
77 79 0.421641 0.0200917 
10 105 0.0597344 0.0200905 
84 112 0.0712113 0.0200822 
74 109 0.0337908 0.0200774 
16 116 0.187942 0.0200671 1
20 74 0.0626844 0.0200653 
93 99 0.00606287 0.0200603 
67 124 0.0881108 0.020049 
35 65 0.201399 0.0200401 
70 109 0.0637167 0.0200368 
26 72 0.147177 0.020035 
74 101 0.00577035 0.0200194 
91 125 0.00414234 0.0200166 
18 54 0.321639 0.0200102 
21 114 0.10924 0.0200047 
3 73 0.0476995 0.0200033 
14 44 0.102106 0.0199929 
59 61 0.0220459 0.0199923 
79 131 0.281952 0.0199862 
20 73 0.182273 0.019984 
120 123 0.265095 0.0199819 1
76 124 0.0229652 0.0199717 
63 72 0.347013 0.0199694 
76 99 0.0649056 0.019963 
28 71 0.310877 0.0199575 
78 110 0.0835719 0.0199502 
59 105 0.00355937 0.019937 
18 60 0.10353 0.019935 
24 120 0.190252 0.0199297 
62 105 0.0515233 0.0199214 1
11 130 0.0907927 0.019915 
54 72 0.374039 0.0199145 
35 54 0.347684 0.0199038 
11 45 0.083907 0.0198999 
4 83 0.0163065 0.0198973 
22 102 0.359232 0.0198885 
36 116 0.318879 0.0198818 
13 137 0.353154 0.0198739 
112 120 0.206713 0.019871 
37 108 0.0172829 0.0198611 
12 41 0.0878452 0.0198602 
45 121 0.122047 0.0198559 
29 35 0.0442981 0.019846 
64 117 0.215083 0.0198456 
36 61 0.101647 0.0198439 
119 123 0.0511105 0.0198412 1
18 85 0.286935 0.01983 
17 71 0.154826 0.0198296 
9 32 0.0786662 0.0198166 
13 53 0.231535 0.019809 
13 66 0.257277 0.0198033 
78 112 0.254776 0.0197983 
11 67 0.110408 0.0197978 
11 21 0.0580538 0.0197977 
3 93 0.0152374 0.0197873 
1 5 0.449525 0.0197751 
28 29 0.0119492 0.0197655 1
92 133 0.119668 0.0197543 
124 133 0.0859229 0.0197452 
9 76 0.13226 0.0197388 
84 120 0.0280814 0.0197377 
3 77 0.116872 0.0197266 
32 108 0.0844772 0.0197151 
17 82 0.119725 0.0197147 
13 45 0.0913391 0.0197124 
89 124 0.159973 0.0197034 
41 61 0.0724393 0.0196913 
108 131 0.320364 0.019681 
30 133 0.327051 0.0196788 
4 46 0.201223 0.0196763 
62 115 0.0549874 0.0196685 
32 92 0.0548058 0.0196655 
29 82 0.0552235 0.0196631 
1 137 0.468996 0.0196614 
35 47 0.0664552 0.0196552 
38 114 0.0832662 0.0196535 
26 54 0.21897 0.0196532 
13 41 0.0786835 0.0196421 
21 106 0.11305 0.0196278 
10 103 0.0623612 0.0196256 
33 94 0.0067627 0.0196143 
107 129 0.00990953 0.0196138 
5 75 0.0533126 0.0196083 
62 77 0.123897 0.0196063 
23 102 0.124595 0.0196001 
5 122 0.0760244 0.0195981 
15 45 0.124182 0.0195923 
92 113 0.0706204 0.0195913 
64 125 0.199466 0.0195748 
76 104 0.0423441 0.0195647 
34 96 0.255677 0.0195643 
70 77 0.130473 0.0195641 
9 61 0.313296 0.0195589 
6 120 0.0462266 0.0195587 
83 106 0.0247127 0.0195566 
14 45 0.130874 0.0195528 
86 117 0.033175 0.0195477 
58 75 0.00931127 0.0195434 
49 108 0.212525 0.0195421 
99 132 0.056459 0.0195313 
25 44 0.00795464 0.0195296 
100 133 0.265631 0.0195236 
24 109 0.209763 0.019519 1
1 85 0.376111 0.019514 
88 109 0.0221086 0.0194975 
76 113 0.162344 0.0194822 
49 66 0.104046 0.0194681 
60 93 0.00448159 0.0194667 
9 85 0.406439 0.0194637 
60 102 0.111958 0.0194636 
6 106 0.0512386 0.0194615 
105 132 0.0639641 0.0194542 
103 122 0.0506941 0.0194366 
28 68 0.28969 0.0194365 
81 113 0.278531 0.0194275 
5 125 0.230581 0.0194149 
70 139 0.069808 0.0194065 
99 130 0.138121 0.0193933 
51 70 0.110553 0.0193919 
4 61 0.170217 0.0193905 
15 114 0.117598 0.0193887 
9 91 0.0287231 0.0193885 
51 138 0.0682566 0.0193878 
45 86 0.0961611 0.0193861 
26 94 0.0214898 0.0193832 
101 120 0.0180132 0.019375 
26 86 0.159243 0.0193726 
32 55 0.0226333 0.0193699 
62 112 0.157876 0.019368 
38 41 0.102741 0.0193465 1
100 110 0.0831119 0.0193452 
123 133 0.322867 0.0193429 
24 29 0.0477965 0.0193378 
28 105 0.306464 0.0193366 1
6 88 0.0429554 0.0193291 
34 41 0.106805 0.0193251 
54 133 0.300083 0.0193145 
89 100 0.404244 0.0193081 
73 82 0.215159 0.0193061 
49 102 0.315642 0.0192952 
35 56 0.140333 0.0192932 
89 107 0.080922 0.0192886 
15 77 0.371227 0.0192865 
41 112 0.103226 0.0192798 
48 110 0.0722044 0.0192784 
54 138 0.379101 0.0192741 
18 25 0.00984957 0.019258 
78 129 0.0610522 0.0192428 
66 99 0.0277934 0.0192399 
13 93 0.0482363 0.0192293 
73 119 0.0151662 0.0192238 
47 58 0.00933528 0.019221 
28 78 0.0767998 0.0191834 
96 133 0.272506 0.0191813 
72 117 0.0978081 0.0191636 
10 102 0.0528151 0.0191583 
8 54 0.273365 0.0191468 
33 102 0.176734 0.0191274 
108 120 0.421318 0.0191266 
24 62 0.134953 0.0191258 
99 131 0.146323 0.0191229 
81 121 0.20637 0.0191225 
110 117 0.028693 0.0191156 1
33 82 0.167516 0.0191058 
3 139 0.029741 0.0190947 
63 131 0.357387 0.0190944 
84 99 0.0662168 0.0190794 
9 132 0.168446 0.0190716 
89 129 0.148858 0.0190707 
75 104 0.0477938 0.0190663 
27 36 0.0808545 0.0190618 
105 139 0.110344 0.0190605 
74 102 0.0387005 0.0190578 
66 137 0.369181 0.0190499 
27 120 0.0743315 0.0190496 
32 90 0.0660807 0.019048 
44 115 0.232539 0.0190449 
5 85 0.341758 0.0190432 
65 77 0.267293 0.0190415 
78 133 0.189703 0.0190366 
8 81 0.311725 0.0190323 
14 57 0.0857216 0.019031 
71 107 0.0650373 0.0190149 
10 13 0.0408537 0.019014 1
90 112 0.188872 0.0189968 
130 132 0.112944 0.0189756 
88 118 0.0399703 0.0189642 
23 26 0.17268 0.0189565 1
33 113 0.367141 0.0189551 
65 132 0.0335937 0.0189537 1
16 61 0.0247287 0.0189531 
111 119 0.0289888 0.0189503 
16 134 0.181999 0.0189432 
11 30 0.140436 0.0189386 
20 107 0.0801031 0.0189296 
46 77 0.378398 0.0189188 
68 81 0.209445 0.0189166 
57 108 0.131292 0.0188983 
108 116 0.259816 0.0188838 
38 103 0.198096 0.018858 
88 114 0.0947623 0.018838 
28 73 0.108098 0.0188325 
71 103 0.247833 0.0188211 
11 35 0.112034 0.0188183 
51 115 0.154131 0.0188143 
11 48 0.0970756 0.0187981 
40 96 0.0176264 0.0187935 
9 21 0.138595 0.0187928 
56 114 0.0576019 0.0187901 
12 60 0.112946 0.0187896 
100 116 0.22342 0.018787 
75 92 0.0327137 0.0187819 
36 67 0.413347 0.0187804 
61 67 0.17521 0.0187795 
44 76 0.0792324 0.0187717 
23 99 0.125299 0.0187175 
25 35 0.0272762 0.0187135 
8 86 0.178769 0.0187082 
113 132 0.137933 0.0187075 
91 111 0.0303291 0.0187066 
13 114 0.0852561 0.0187022 
48 139 0.0741113 0.018701 
77 110 0.101767 0.0186927 
30 81 0.322504 0.0186866 
93 111 0.0430244 0.018682 
53 110 0.0934114 0.0186795 
52 79 0.113152 0.0186736 
71 75 0.0477278 0.0186709 
40 54 0.0367237 0.0186689 
112 138 0.447977 0.0186686 
59 87 2.04E-05 0.0186609 
1 13 0.393541 0.0186589 
41 90 0.108466 0.0186536 
44 134 0.399114 0.0186492 
30 74 0.0351865 0.0186487 
21 107 0.0581108 0.0186448 
36 63 0.348415 0.0186398 
14 38 0.229715 0.0186354 
60 113 0.0978492 0.0186338 
104 112 0.176413 0.0186276 
47 115 0.0741557 0.0186191 
4 124 0.086271 0.0186057 
51 61 0.0941795 0.0186 
100 115 0.245131 0.0185899 
50 109 0.173709 0.0185791 
30 137 0.495941 0.0185754 
8 66 0.192421 0.018572 
37 60 0.0233293 0.0185682 
80 131 0.0121954 0.0185619 
24 48 0.133872 0.0185596 
55 64 0.0645083 0.0185543 
1 30 0.528918 0.0185459 
5 99 0.109255 0.0185362 
29 131 0.0440516 0.0185285 
71 118 0.0707898 0.0185242 
21 108 0.103155 0.0185118 
7 110 0.0241364 0.0185059 
80 110 0.00394037 0.0184933 
8 107 0.0687194 0.018492 
16 105 0.0788346 0.0184864 
49 72 0.152126 0.0184854 
56 89 0.138208 0.0184833 
85 120 0.193815 0.0184828 
13 122 0.0459007 0.0184824 
3 21 0.0422521 0.0184683 
29 100 0.0337062 0.0184664 
103 135 0.154883 0.0184661 
105 124 0.107574 0.0184623 
55 110 0.0191373 0.0184587 
13 77 0.591658 0.0184536 
3 114 0.0372338 0.0184487 
56 133 0.094885 0.0184481 
19 135 0.311149 0.0184446 
60 85 0.081922 0.0184413 
14 96 0.167134 0.0184212 
36 77 0.471617 0.01842 
21 85 0.117647 0.0184148 
40 99 0.0168789 0.0184114 
18 29 0.0462655 0.018408 
81 100 0.282469 0.0183999 
52 92 0.0998467 0.018398 
17 117 0.0311868 0.0183967 
68 103 0.211857 0.0183808 
19 114 0.0990761 0.0183779 
1 114 0.0990597 0.0183701 
19 89 0.325474 0.0183661 
24 50 0.283651 0.0183658 
3 105 0.0538184 0.0183654 
61 103 0.066216 0.0183641 
80 132 0.00166828 0.0183617 1
10 12 0.0668136 0.018347 1
100 109 0.23637 0.0183378 
16 139 0.102069 0.0183206 
44 64 0.272373 0.0183186 
6 52 0.0534935 0.0183185 
14 89 0.367072 0.0183111 
96 115 0.303592 0.0183086 
6 8 0.0739908 0.0183004 1
18 72 0.205353 0.0182973 
90 100 0.115806 0.0182941 
9 122 0.0936039 0.0182698 
60 77 0.125467 0.0182686 
108 125 0.116596 0.0182655 
108 135 0.166495 0.0182624 
1 116 0.216915 0.0182525 
46 99 0.0607133 0.0182516 
66 81 0.261711 0.01825 
89 109 0.432208 0.0182448 
49 77 0.339003 0.0182306 
28 53 0.0566031 0.0182228 
33 38 0.201232 0.018205 
84 135 0.0766478 0.0181986 1
51 118 0.0941918 0.018193 
20 118 0.085442 0.0181903 
48 120 0.0747761 0.0181895 
104 124 0.0735419 0.0181895 
50 106 0.140268 0.0181842 
55 57 0.105705 0.0181524 1
2 132 0.0327285 0.018147 
55 79 0.0277381 0.0181177 
1 39 0.039448 0.0181141 
74 137 0.0495792 0.0181105 
19 105 0.178655 0.0181065 
15 16 0.16386 0.0180972 1
33 131 0.194486 0.0180677 
22 123 0.289022 0.0180652 
78 104 0.0713664 0.0180641 
3 118 0.0335524 0.0180617 
96 117 0.0588686 0.018041 
19 56 0.125197 0.0180306 
22 73 0.306107 0.0180303 
57 137 0.325105 0.0180233 
18 46 0.234782 0.0180137 
11 89 0.0972524 0.0180094 
70 120 0.044203 0.0179989 
49 63 0.216381 0.0179907 
3 63 0.157255 0.0179886 
52 60 0.0677248 0.0179784 
21 74 0.0409493 0.017973 
77 99 0.132925 0.017966 
64 87 0.00508525 0.0179657 
71 92 0.101987 0.0179629 
13 96 0.352248 0.0179596 
67 104 0.196176 0.017945 
7 51 0.0315431 0.0179436 
33 67 0.227336 0.017934 
5 26 0.170437 0.0179336 
8 80 0.010472 0.0179309 
79 99 0.138501 0.0179019 
4 6 0.0375483 0.0179017 
54 71 0.303765 0.0179008 
11 134 0.174319 0.017887 
34 75 0.0607136 0.0178781 
30 107 0.0589276 0.0178765 
1 21 0.176085 0.0178447 
66 106 0.144346 0.0178355 
96 110 0.0784149 0.0178195 
115 138 0.317143 0.0178188 
11 46 0.072815 0.0178142 
21 45 0.0913951 0.0178045 
49 125 0.117244 0.0177947 
20 44 0.405099 0.0177715 
22 112 0.297857 0.0177655 
53 103 0.0720655 0.0177638 
81 119 0.0084584 0.0177528 
8 44 0.204139 0.0177386 
41 139 0.0770686 0.0177258 
1 40 0.0336688 0.0177118 
27 121 0.132832 0.0177086 
22 36 0.482651 0.0177052 
26 116 0.128768 0.0176993 
11 17 0.0567952 0.0176943 
109 113 0.310605 0.0176889 1
28 114 0.0567935 0.0176829 
30 93 0.0476982 0.0176811 
77 119 0.0685301 0.01768 
17 92 0.0460779 0.0176656 
68 100 0.216277 0.017663 
25 135 0.00771119 0.0176607 
96 108 0.1543 0.0176594 
12 134 0.273212 0.0176582 
54 68 0.250852 0.017658 
8 92 0.108478 0.0176524 
66 79 0.32539 0.017647 
69 128 0.0215412 0.0176446 1
48 86 0.122427 0.0176396 
57 81 0.269699 0.0176388 
24 72 0.339922 0.017633 
66 110 0.0924975 0.0176315 
24 102 0.16498 0.0176296 
65 73 0.100349 0.0176274 
88 133 0.057418 0.0176247 
24 27 0.168772 0.0176085 1
57 121 0.109097 0.0175896 
47 67 0.0598246 0.0175789 
132 137 0.139889 0.0175595 
8 61 0.163405 0.0175573 
28 88 0.0301593 0.0175457 
76 129 0.114042 0.0175433 
51 131 0.155359 0.0175394 
82 86 0.130335 0.0175123 1
68 138 0.43826 0.0175073 
34 118 0.0765829 0.0174776 
79 120 0.183619 0.0174763 
18 76 0.0796194 0.0174748 
15 61 0.113975 0.017463 
35 86 0.18162 0.0174582 
26 74 0.0414606 0.0174543 
3 96 0.115711 0.0174511 
99 108 0.0527997 0.0174385 
74 131 0.0573086 0.0174354 
96 103 0.150873 0.0174156 
52 128 0.0341395 0.0174094 
1 131 0.26767 0.0174023 1
9 12 0.178515 0.0173991 1
25 121 0.0246619 0.0173847 
1 41 0.0981995 0.017381 
4 85 0.227617 0.01738 
5 129 0.0914612 0.0173763 
94 112 0.0135216 0.0173721 
27 96 0.154469 0.0173668 
18 62 0.0847317 0.0173545 
33 119 0.0146206 0.0173515 
18 104 0.125028 0.017348 
96 118 0.106127 0.0173393 
11 50 0.104502 0.0173388 
59 138 0.0169545 0.0173329 
106 115 0.160916 0.0173304 
17 72 0.0483598 0.0173301 
17 110 0.024567 0.0173281 
3 13 0.124013 0.0173038 
74 112 0.0379486 0.017301 
76 110 0.0489063 0.0173 
1 111 0.305369 0.0172956 
65 125 0.104227 0.0172879 
46 113 0.385437 0.0172862 
27 34 0.151038 0.0172669 
32 138 0.0724319 0.0172669 
60 86 0.0468579 0.0172665 
47 111 0.0878245 0.0172611 
47 78 0.0921257 0.0172553 
96 119 0.0438109 0.0172409 
13 61 0.240226 0.0172401 
29 81 0.0779961 0.0172363 
26 35 0.159738 0.0172362 
104 119 0.0275301 0.0172334 
36 46 0.157507 0.0172281 
86 89 0.198442 0.0172211 
83 138 0.0138054 0.0172188 
73 79 0.171621 0.0172164 
86 116 0.0971763 0.0172043 
82 137 0.17832 0.0172041 
26 125 0.106745 0.0171889 
35 45 0.0988631 0.0171758 
10 54 0.0489622 0.0171724 
34 45 0.127654 0.0171647 
85 89 0.348257 0.0171611 1
34 54 0.278052 0.0171532 
101 109 0.00816859 0.0171449 
15 46 0.124361 0.0171448 
118 130 0.0934728 0.0171425 
8 112 0.297754 0.0171419 
10 119 0.00483474 0.017139 
8 124 0.0992824 0.0171243 
4 108 0.246384 0.017122 
91 108 0.0141738 0.0171212 
58 109 0.022402 0.0171119 
1 2 0.055609 0.017108 1
4 137 0.265524 0.0170927 
27 137 0.160149 0.0170812 
26 133 0.135689 0.0170802 
16 84 0.0654447 0.0170745 
58 87 3.06E-05 0.0170715 1
63 114 0.11131 0.0170461 
30 86 0.236751 0.017045 
86 99 0.0978275 0.017038 
77 109 0.469825 0.0170305 
26 99 0.0560058 0.017007 
23 51 0.107236 0.0169983 
61 80 0.0151964 0.0169982 
8 30 0.279014 0.0169975 
66 139 0.117356 0.0169918 
27 63 0.160338 0.0169915 
44 138 0.381995 0.0169887 
9 56 0.115048 0.0169771 
4 80 0.0154769 0.0169738 
5 62 0.125396 0.0169692 
87 126 1.02E-05 0.0169667 
15 104 0.114874 0.0169521 
46 130 0.13804 0.0169518 
51 122 0.011962 0.0169421 
14 22 0.193168 0.0169294 
66 82 0.14686 0.0169276 
106 122 0.0624788 0.0169261 1
33 34 0.20646 0.0169211 1
100 112 0.374681 0.0169184 
89 119 0.0541405 0.0169162 
57 109 0.168392 0.0169101 
19 25 0.0509622 0.016899 
86 134 0.245522 0.016897 
30 32 0.0923303 0.0168968 1
76 118 0.10305 0.0168931 
17 134 0.166234 0.0168881 
48 133 0.113637 0.0168878 
10 99 0.0674258 0.0168878 
19 93 0.0195794 0.0168655 
12 81 0.178726 0.0168538 
70 93 0.0160781 0.0168453 
12 124 0.0726114 0.0168342 
20 123 0.438714 0.0168115 
11 32 0.0681474 0.0168086 
6 73 0.0473993 0.0168055 
66 119 0.0192745 0.0168054 
124 137 0.129871 0.0167981 
27 91 0.00920138 0.0167902 
33 89 0.358225 0.0167891 
62 124 0.0380252 0.0167874 
57 79 0.258246 0.0167863 
81 93 0.015158 0.0167806 
57 129 0.0948258 0.0167717 
3 113 0.12343 0.0167589 
14 30 0.153794 0.0167587 
71 125 0.169626 0.0167509 
67 88 0.0353195 0.0167465 
23 125 0.138916 0.0167449 
38 129 0.0527358 0.0167378 
17 53 0.0859473 0.0167208 
30 47 0.0612989 0.0167058 
44 73 0.136377 0.016696 
76 134 0.24669 0.0166836 
17 120 0.114 0.016673 
6 18 0.0524018 0.0166697 
16 138 0.035498 0.0166618 
16 66 0.0421775 0.0166582 
15 135 0.185929 0.0166558 
38 96 0.264346 0.0166523 1
22 89 0.554205 0.0166427 
7 104 0.0373693 0.0166354 
5 110 0.130897 0.0166353 
41 125 0.0850284 0.0166338 
19 51 0.121932 0.0166326 
30 135 0.481253 0.0166239 
130 137 0.186012 0.0166169 
24 40 0.0178661 0.0166073 
23 41 0.0404262 0.0165944 
14 80 0.0125998 0.0165833 
41 72 0.061889 0.0165814 
22 110 0.0992734 0.0165765 
27 57 0.0684598 0.016575 
10 26 0.0394965 0.0165709 
9 20 0.49935 0.016565 
1 86 0.200116 0.0165577 
110 133 0.09595 0.0165567 
77 112 0.481048 0.016556 
86 101 0.0305495 0.0165554 
62 79 0.111688 0.0165371 
89 114 0.143111 0.0165192 
7 46 0.0467263 0.0165189 
40 66 0.00877829 0.0165037 
44 90 0.143974 0.0165031 
25 63 0.0334897 0.0164948 1
110 113 0.105958 0.0164928 1
35 125 0.16287 0.016484 
23 61 0.114121 0.0164783 
29 75 0.00246359 0.016474 
123 134 0.514221 0.0164729 
30 138 0.420294 0.0164677 
21 104 0.0864264 0.0164447 
28 130 0.27232 0.0164208 
40 87 3.06E-05 0.0164113 
72 86 0.140639 0.0164106 
56 93 0.00640467 0.0164083 
51 124 0.0790689 0.0164046 
73 83 0.0149887 0.0163851 
37 90 0.0257505 0.0163843 
10 60 0.0352983 0.0163726 
10 30 0.0514393 0.0163583 
57 107 0.0766287 0.0163553 
41 116 0.0829727 0.0163528 
36 118 0.126777 0.0163492 
24 60 0.0867369 0.0163427 
18 50 0.19641 0.0163354 
49 106 0.119175 0.0163332 
3 138 0.0831415 0.0163219 
17 112 0.120259 0.0163189 
85 100 0.295824 0.0163176 
45 84 0.0672989 0.0163074 
94 126 1.02E-05 0.0163067 
45 124 0.0659642 0.0163001 
60 121 0.0756557 0.0162921 
14 134 0.209817 0.0162748 
54 76 0.132904 0.0162742 
34 62 0.0808499 0.0162579 
60 80 0.0104095 0.0162551 
2 39 0.00999354 0.0162491 
83 87 3.06E-05 0.0162463 1
7 72 0.025872 0.0162461 
11 73 0.0779298 0.0162429 1
122 128 0.0215515 0.0162283 
44 109 0.20721 0.0162282 
100 123 0.370601 0.0162244 
85 121 0.163231 0.016212 
30 118 0.152038 0.01621 
1 91 0.022285 0.0162098 
26 134 0.187063 0.0162081 
52 86 0.0896147 0.0162 
50 76 0.0927608 0.0161987 
75 118 0.05226 0.0161905 
104 125 0.205917 0.0161865 
48 117 0.0213377 0.0161844 
18 56 0.164718 0.0161828 
49 60 0.0827686 0.0161799 
81 122 0.0440778 0.0161631 
41 124 0.0549138 0.0161623 
16 100 0.0927621 0.0161616 
33 69 0.0206757 0.0161505 
56 86 0.0617893 0.0161407 
53 116 0.19441 0.0161389 
2 107 0.0128674 0.0161216 
24 108 0.162303 0.0161207 1
10 22 0.0257383 0.0161067 
24 89 0.4071 0.0161064 
114 129 0.027661 0.0161057 
11 96 0.121879 0.0161042 
83 94 3.06E-05 0.0161008 
104 110 0.035362 0.0160942 
5 106 0.193708 0.0160856 
107 135 0.033468 0.0160793 
12 65 0.0781455 0.0160788 
51 66 0.0491174 0.0160607 
54 79 0.426452 0.0160523 
19 80 0.014357 0.0160435 
66 116 0.103233 0.0160397 
16 88 0.0613085 0.0160368 
101 133 0.0287411 0.0160279 
45 109 0.0460228 0.0160272 
125 134 0.285582 0.0160254 
8 55 0.0435303 0.0159981 
69 99 0.0152773 0.0159894 
7 65 0.0183178 0.015989 
47 54 0.0366726 0.015984 1
3 91 0.00904994 0.01598 
48 100 0.0999812 0.0159725 
46 47 0.0201237 0.015966 1
17 137 0.104165 0.0159635 
15 122 0.0440331 0.0159612 
82 124 0.0460699 0.0159596 
21 134 0.218934 0.0159594 
79 118 0.105388 0.0159585 
57 62 0.169464 0.0159581 
32 102 0.0816212 0.015958 
46 53 0.168197 0.0159503 
13 51 0.117818 0.0159369 
9 114 0.111765 0.0159304 
6 123 0.0673775 0.0159165 1
96 116 0.203764 0.0159128 
25 104 0.0191475 0.0159069 
36 103 0.187241 0.015901 1
60 90 0.10261 0.0158977 
78 135 0.183405 0.0158946 
74 133 0.0315223 0.0158918 
132 135 0.133212 0.0158912 1
1 8 0.272354 0.0158854 
53 66 0.145173 0.0158787 
11 55 0.0443875 0.0158747 
45 132 0.0390025 0.0158726 
3 8 0.0870639 0.0158679 
25 49 0.0217055 0.0158665 
60 123 0.133233 0.0158645 
66 129 0.0268191 0.0158588 1
30 46 0.431247 0.0158582 
5 16 0.133283 0.015853 
6 112 0.0629195 0.015837 
8 85 0.216969 0.0158318 
26 106 0.0778019 0.0158316 
81 116 0.17599 0.0158252 
17 125 0.078955 0.0158245 
3 55 0.0433921 0.0158151 
87 91 3.06E-05 0.0157956 1
3 64 0.126804 0.0157928 
80 134 0.0184929 0.0157845 
29 56 0.00611778 0.0157797 
24 139 0.162588 0.0157787 
23 62 0.0299472 0.0157764 
70 123 0.163377 0.0157727 
5 55 0.0605909 0.01577 
119 133 0.0153206 0.0157615 
3 67 0.0778829 0.0157554 
63 99 0.115135 0.015753 
13 119 0.0424065 0.0157516 
33 130 0.150279 0.0157505 
25 87 9.28E-05 0.015747 
53 135 0.217583 0.0157397 
38 117 0.168217 0.0157376 
105 137 0.228844 0.0157368 
49 132 0.0190447 0.0157333 
28 124 0.0375498 0.0157315 
44 47 0.0204179 0.0157285 
16 119 0.037295 0.0157264 
61 70 0.0780438 0.0157253 
45 73 0.0421705 0.0157238 
29 51 0.0237361 0.0157214 
23 38 0.163821 0.0157146 
7 128 0.0215205 0.0157139 
115 132 0.0803049 0.01571 
12 69 0.0541714 0.0156999 
89 118 0.0973747 0.0156861 
133 137 0.285476 0.0156851 1
25 60 0.0295348 0.0156828 
6 38 0.0451787 0.0156695 
35 90 0.204596 0.015661 
3 40 0.018704 0.0156586 
14 64 0.277049 0.0156549 
26 61 0.0913061 0.0156507 
16 52 0.099304 0.0156505 
7 52 0.0386786 0.0156485 
39 121 0.0186526 0.0156463 
47 71 0.0623277 0.0156454 
80 104 0.0115541 0.0156431 
71 105 0.455051 0.015643 
27 133 0.0693415 0.0156381 
19 50 0.214254 0.0156288 
16 49 0.0883374 0.0156197 
41 71 0.082882 0.0156146 
35 83 0.0166413 0.0156122 
71 96 0.294596 0.0155938 
54 117 0.0606991 0.0155881 
16 121 0.12523 0.0155837 
56 105 0.0978732 0.0155803 
60 96 0.116377 0.0155782 
6 79 0.0567472 0.0155752 
36 81 0.190374 0.0155751 
49 123 0.152343 0.0155582 
91 131 0.0041223 0.0155572 
1 3 0.115507 0.0155567 1
32 107 0.0121118 0.0155559 
119 134 0.0481493 0.0155556 
24 123 0.430095 0.0155512 
15 108 0.284369 0.0155497 
22 52 0.0531193 0.0155263 
1 48 0.136086 0.0155162 
32 123 0.0946682 0.0155044 
48 113 0.0989327 0.0154931 
11 123 0.130688 0.0154906 
21 47 0.0421739 0.0154863 
108 122 0.0147134 0.0154841 
76 81 0.0939563 0.015476 
45 105 0.0743461 0.0154757 
50 66 0.245513 0.0154701 
53 91 0.0230436 0.0154692 
30 113 0.469396 0.0154608 
114 123 0.158292 0.0154577 
69 75 0.0143272 0.015452 
74 130 0.0607638 0.0154371 
12 48 0.130409 0.0154292 
65 135 0.242114 0.0154276 
8 70 0.0905374 0.0154222 
74 126 0.0214898 0.0154188 
50 51 0.10805 0.0154163 1
28 103 0.111902 0.0154152 
62 76 0.0331094 0.0154146 
20 66 0.362772 0.015412 
9 107 0.0751835 0.0154118 
30 65 0.237482 0.0154045 
9 78 0.219522 0.0153981 
44 122 0.056837 0.0153965 
11 22 0.0765206 0.0153791 
1 32 0.0532035 0.0153653 
19 39 0.022965 0.0153605 
100 102 0.185964 0.01536 
15 74 0.0428141 0.0153518 
102 112 0.238614 0.0153476 
37 87 2.04E-05 0.0153406 
36 60 0.0811473 0.0153318 
121 125 0.0968583 0.0153304 1
44 130 0.175166 0.0153162 
52 103 0.11218 0.0153014 
17 119 0.0175617 0.015295 
4 16 0.114044 0.0152854 
73 124 0.0306845 0.0152822 
56 70 0.0995558 0.015281 
45 88 0.0764416 0.015279 
61 117 0.0459433 0.0152764 
72 137 0.346948 0.0152724 
46 65 0.239131 0.0152713 
35 41 0.0824821 0.0152686 
79 122 0.0436778 0.0152678 
44 70 0.0670059 0.0152673 
35 122 0.0540724 0.0152474 
61 64 0.188484 0.0152449 1
61 100 0.196537 0.0152359 
17 86 0.0873703 0.0152345 
86 135 0.190827 0.0152297 
64 119 0.0287804 0.0152289 
14 131 0.256025 0.0152275 
17 44 0.0889386 0.0152259 
51 53 0.121622 0.0152254 1
74 139 0.0241966 0.0152245 
6 105 0.036031 0.0152238 
48 119 0.0395459 0.015209 
32 73 0.0740007 0.0152073 
113 134 0.46879 0.015207 
52 123 0.122626 0.0152069 
90 113 0.164877 0.0151951 
60 137 0.0892084 0.0151872 
19 118 0.0904119 0.0151858 
55 113 0.0585666 0.0151849 
28 100 0.129949 0.0151738 
8 45 0.138626 0.0151643 
73 110 0.0382822 0.0151612 
11 112 0.119266 0.0151607 
7 54 0.0526205 0.015158 
3 79 0.0824276 0.015157 
25 47 0.0100302 0.0151488 
46 92 0.0857052 0.0151372 
19 54 0.355237 0.0151359 
20 51 0.0992782 0.0151318 
103 132 0.0775787 0.0151246 
27 103 0.016442 0.0151183 
47 86 0.0573338 0.01511 
13 86 0.1774 0.0151089 
41 91 0.0114373 0.0151075 
93 105 0.0112288 0.0151033 
35 106 0.154653 0.0151015 
76 103 0.131351 0.0150981 
8 72 0.175975 0.0150956 
14 49 0.242466 0.0150951 
3 122 0.038296 0.015092 
51 78 0.109126 0.0150871 
12 27 0.0541691 0.0150867 
72 100 0.313081 0.0150842 
71 74 0.0609543 0.0150841 
14 120 0.192339 0.0150777 
91 94 3.06E-05 0.0150561 
1 57 0.334944 0.0150514 
78 80 0.00826703 0.0150405 
21 124 0.0351783 0.0150298 
39 99 0.0313436 0.015022 
5 92 0.0750817 0.0150191 
11 20 0.0830245 0.0150137 
8 50 0.192759 0.0150105 
69 117 0.00610073 0.0150083 
41 49 0.0483616 0.015005 
71 110 0.106503 0.0149929 
15 125 0.125469 0.0149878 
4 27 0.106996 0.0149836 
67 72 0.219163 0.0149819 
102 122 0.0469025 0.0149809 
13 85 0.290282 0.0149799 
26 69 0.0374949 0.0149791 
48 85 0.0900151 0.0149781 
45 57 0.0876489 0.0149753 
74 111 0.0517035 0.0149599 
6 77 0.071344 0.0149595 
1 56 0.143636 0.0149517 
88 106 0.0444552 0.0149439 
6 131 0.0774686 0.0149433 
27 124 0.0305394 0.0149367 
105 135 0.216925 0.0149357 
86 100 0.173989 0.0149251 
99 116 0.161044 0.0149148 
65 99 0.00734251 0.0149066 
2 106 0.0310346 0.0149036 
107 134 0.0649452 0.0148984 
64 65 0.195518 0.0148975 1
21 66 0.111314 0.0148966 
6 11 0.0782672 0.0148937 
51 81 0.166635 0.0148849 
109 130 0.379181 0.0148839 
20 45 0.0912589 0.0148793 
99 102 0.0762414 0.0148672 1
12 66 0.0692109 0.0148602 
91 126 3.06E-05 0.0148596 
78 99 0.1162 0.0148563 
30 45 0.160829 0.0148532 
23 112 0.240618 0.0148501 
18 99 0.173129 0.0148474 
55 130 0.152295 0.0148469 
61 116 0.0883248 0.014844 
66 121 0.131138 0.0148435 
107 137 0.0578279 0.0148375 
9 104 0.186427 0.0148317 
79 125 0.226205 0.0148313 
73 109 0.234261 0.0148291 
73 123 0.162108 0.014827 
5 60 0.13468 0.0148267 
99 112 0.0976678 0.0148078 
33 129 0.0386318 0.0148064 
66 90 0.0934037 0.0148002 
45 134 0.1507 0.0147949 
56 137 0.078983 0.0147924 
6 86 0.0557158 0.0147874 
72 122 0.0451649 0.0147763 
102 121 0.144448 0.0147705 
56 113 0.125059 0.0147473 
88 113 0.0245718 0.0147437 
44 81 0.32884 0.0147425 
24 92 0.10098 0.0147415 
56 117 0.0478335 0.0147397 
23 66 0.159677 0.0147356 
57 112 0.323715 0.0147192 
5 41 0.0877698 0.014718 
34 46 0.201486 0.0147073 
56 104 0.0970601 0.0146972 
19 55 0.0507013 0.0146917 
11 18 0.111188 0.0146915 
93 125 0.0539085 0.0146863 
11 117 0.0175671 0.0146792 
29 32 0.0157458 0.0146755 1
88 92 0.0750961 0.0146717 1
81 101 0.0555545 0.0146685 
68 80 0.0220528 0.0146641 1
51 121 0.117571 0.0146612 
4 45 0.0900057 0.0146603 
7 135 0.0378152 0.0146391 
61 87 0.0135216 0.0146373 
61 83 0.0224836 0.0146276 
20 93 0.0603528 0.0146237 
132 133 0.0941692 0.0145979 1
11 64 0.113689 0.0145945 
3 59 0.0147286 0.0145933 
51 89 0.153421 0.0145867 
62 131 0.0755024 0.0145864 
21 117 0.0849103 0.0145841 
54 122 0.0794531 0.0145815 
72 132 0.102185 0.0145785 
16 29 0.00235242 0.0145778 
4 69 0.0344372 0.0145765 
20 85 0.370308 0.0145581 
47 85 0.0558701 0.0145572 
82 134 0.391086 0.014554 
67 107 0.0574495 0.0145439 
99 104 0.0810778 0.0145435 
51 103 0.125803 0.0145262 
55 76 0.150787 0.0145261 
18 48 0.155834 0.0145254 
82 110 0.112211 0.0145098 
22 51 0.100374 0.014502 
72 74 0.0188793 0.0144962 1
21 112 0.147658 0.0144893 
41 89 0.128878 0.0144811 
85 88 0.074843 0.014481 
34 92 0.10755 0.0144692 
76 119 0.025687 0.0144655 
19 107 0.0422829 0.0144639 
53 100 0.175772 0.0144494 
72 105 0.169322 0.0144479 
28 32 0.0625025 0.0144453 1
88 139 0.04343 0.0144414 1
115 123 0.347602 0.0144358 
37 84 0.0124088 0.0144274 
129 135 0.0380263 0.0144214 
52 112 0.103438 0.0144172 
50 120 0.138333 0.014414 
11 115 0.135634 0.014401 
91 124 0.0183233 0.0144008 
75 130 0.0603424 0.0143711 
11 61 0.0618462 0.0143648 
12 55 0.0940598 0.0143637 
9 26 0.184026 0.0143622 
120 134 0.399688 0.0143613 
115 139 0.1536 0.0143521 
22 62 0.0844436 0.0143492 
54 99 0.125721 0.0143476 
6 128 0.0154806 0.0143459 
2 103 0.0600239 0.0143311 
40 64 0.0228878 0.0143289 
84 85 0.0657002 0.0143278 1
24 86 0.202231 0.0143111 
61 113 0.236538 0.0143107 
68 87 0.00868622 0.0143079 
24 79 0.42306 0.0143041 
14 92 0.0986082 0.0143029 
57 99 0.0926862 0.0142947 
79 133 0.268588 0.0142926 
50 139 0.128051 0.014289 
48 112 0.179441 0.0142882 
53 63 0.266908 0.0142856 
33 115 0.21303 0.0142684 
17 81 0.114586 0.0142673 
104 137 0.153754 0.0142493 
112 125 0.294883 0.014245 
122 125 0.0699432 0.0142433 1
21 133 0.146064 0.01424 
29 123 0.0471925 0.0142388 
2 86 0.0504247 0.0142368 
2 16 0.0495276 0.0142229 
37 83 6.13E-05 0.0142221 
11 49 0.0852612 0.0142174 
60 94 0.0154085 0.0142173 
116 132 0.0808428 0.0142133 
35 132 0.0749269 0.0142125 
57 123 0.345516 0.0142098 
8 110 0.0700882 0.0142022 
11 51 0.089337 0.0142016 
29 124 0.0176282 0.0141998 
112 121 0.240631 0.014196 
1 50 0.325407 0.0141959 
39 122 0.0145745 0.0141915 
45 81 0.12388 0.0141838 
19 30 0.310852 0.0141831 
13 106 0.140542 0.0141817 
25 71 0.0508764 0.0141816 
33 49 0.136269 0.0141783 
10 116 0.0751755 0.014177 
30 124 0.149258 0.0141707 
28 134 0.171088 0.0141701 
19 119 0.0154092 0.0141597 
53 134 0.248033 0.0141565 
14 68 0.308199 0.0141553 
85 115 0.243837 0.0141413 
44 85 0.34041 0.01413 
62 100 0.103141 0.0141255 
52 108 0.0278228 0.0141234 
9 138 0.422651 0.0141211 
48 75 0.0502631 0.0141205 
23 123 0.276303 0.014113 
17 51 0.074856 0.0141078 
50 75 0.0274834 0.0140981 
62 68 0.0699887 0.0140884 
73 134 0.271051 0.0140842 
37 94 2.04E-05 0.01408 
53 124 0.110677 0.0140791 
30 41 0.105959 0.0140766 
129 139 0.0142977 0.014058 
63 74 0.0300011 0.0140467 
4 54 0.298287 0.0140463 
44 105 0.207432 0.0140459 
1 84 0.0246215 0.0140441 
28 128 0.0222068 0.0140401 
52 126 0.0170749 0.0140385 
29 54 0.0486434 0.0140317 
45 54 0.124442 0.0140304 1
72 90 0.09715 0.0140258 
25 116 0.0358606 0.0140241 
86 105 0.17502 0.014017 
41 45 0.064982 0.0140131 
120 135 0.219953 0.0140086 
44 129 0.0293978 0.0140056 
103 119 0.0167607 0.0139995 
32 109 0.0778907 0.0139974 
9 99 0.137115 0.013996 
78 118 0.0482059 0.0139813 
73 100 0.204313 0.0139767 
93 124 0.0121216 0.0139767 
60 114 0.0688054 0.0139742 
13 55 0.169736 0.0139698 
14 36 0.246653 0.0139662 
14 19 0.141557 0.0139649 
11 84 0.056764 0.0139646 
47 96 0.0638895 0.0139608 
92 121 0.0863846 0.013956 
87 128 2.04E-05 0.0139555 
35 114 0.106728 0.0139527 
28 57 0.086469 0.0139463 
88 112 0.080354 0.0139427 
67 92 0.0780552 0.0139411 
19 124 0.0643282 0.0139372 
38 118 0.113933 0.0139316 
4 29 0.0669687 0.0139256 
24 101 0.0418254 0.0139183 
60 105 0.118601 0.0139138 
4 86 0.185269 0.0139095 
49 114 0.0676403 0.0139074 
26 41 0.0490732 0.0139073 
67 139 0.0853621 0.0139021 
17 29 0.0284182 0.0138938 
24 84 0.0498068 0.0138814 
16 21 0.0909528 0.0138641 
26 48 0.089695 0.0138442 
50 135 0.298174 0.0138365 
46 49 0.124691 0.0138252 
69 81 0.0632812 0.0138213 
52 139 0.0814255 0.0138196 
15 28 0.175857 0.013818 
86 113 0.1658 0.0138157 
39 103 0.0182943 0.0138153 
3 78 0.060765 0.0138114 
39 106 0.0228014 0.0138114 
105 112 0.273545 0.0138093 
66 94 0.00073999 0.0138072 
70 134 0.118668 0.0138014 
19 24 0.280621 0.0137997 
30 103 0.138287 0.013787 
50 70 0.0896403 0.0137834 
18 92 0.133247 0.0137735 
6 134 0.0668069 0.0137671 
66 124 0.0925061 0.0137652 
83 105 0.0189474 0.0137612 
11 110 0.0287767 0.0137534 
25 108 0.0171642 0.0137526 
114 122 0.0687035 0.0137382 
40 117 0.000168097 0.0137376 
1 119 0.0461598 0.0137364 
72 120 0.162727 0.0137272 
92 120 0.0494605 0.0137194 
81 86 0.208047 0.0137165 
80 87 6.15E-05 0.0137159 
41 109 0.0817509 0.0136983 
46 86 0.166109 0.013689 
33 63 0.359135 0.0136842 
25 91 0.000279201 0.0136842 
80 139 0.00137369 0.013677 
115 125 0.174391 0.0136601 
54 78 0.202805 0.0136573 
47 107 0.0146799 0.0136524 
12 117 0.187327 0.0136477 
24 66 0.337578 0.013641 
101 130 0.0518423 0.0136366 
7 68 0.0412307 0.0136278 
55 119 0.0267316 0.0136256 
75 106 0.0416862 0.0136244 
52 101 0.0424677 0.0136196 
63 117 0.126065 0.0136136 
48 66 0.0688033 0.013611 
101 115 0.0461389 0.0136019 
14 110 0.0203186 0.0135998 
85 99 0.115073 0.0135902 
10 129 0.0139475 0.0135877 
24 56 0.114836 0.0135742 
114 130 0.139349 0.0135712 
17 100 0.107943 0.01357 
48 79 0.161316 0.0135685 
10 56 0.0475275 0.0135612 
94 128 2.04E-05 0.0135602 
48 69 0.040098 0.0135461 
90 129 0.0385097 0.0135399 
1 45 0.149612 0.0135363 
23 65 0.126945 0.0135335 
99 121 0.105613 0.0135258 
57 60 0.106252 0.0135124 1
46 129 0.031201 0.0135012 
33 134 0.374584 0.0134944 
36 92 0.0879847 0.0134944 
46 85 0.337452 0.0134761 
58 90 0.0218206 0.0134696 
109 121 0.0950049 0.0134639 
1 130 0.204948 0.0134632 
37 88 0.0129421 0.0134607 
83 96 0.0231081 0.0134569 
14 65 0.0175949 0.0134543 
46 112 0.381942 0.0134535 
3 137 0.0976654 0.0134528 
51 134 0.167951 0.0134496 
41 47 0.0214495 0.0134495 
81 120 0.183953 0.0134436 
2 88 0.0220284 0.0134429 
38 106 0.142788 0.0134428 
13 107 0.0436387 0.0134193 
69 122 0.0218005 0.0134137 
10 38 0.0782377 0.0134079 
52 53 0.0610885 0.013404 1
16 75 0.0581506 0.0134014 
11 119 0.0146856 0.0133977 
33 80 0.00377767 0.013391 
102 107 0.0461898 0.0133875 
46 105 0.184711 0.0133814 
55 105 0.117325 0.0133687 
25 29 0.000941448 0.0133644 1
79 137 0.420294 0.0133551 
48 76 0.0695952 0.0133494 
50 56 0.0906503 0.0133483 1
52 114 0.101412 0.0133479 
5 39 0.0351843 0.0133464 
52 137 0.0781058 0.0133435 
1 16 0.144844 0.013343 
23 108 0.0631665 0.013342 
124 132 0.0214613 0.0133287 
20 35 0.322662 0.0132997 
60 139 0.0287664 0.0132709 
45 76 0.0423113 0.0132566 
101 125 0.0410899 0.0132483 
32 103 0.1049 0.0132477 
132 134 0.141177 0.013246 
14 15 0.20752 0.0132357 1
53 125 0.13944 0.0132241 
56 112 0.114703 0.0132219 
52 66 0.0294654 0.0132161 
102 114 0.0686423 0.0132059 
53 96 0.239255 0.0131972 
62 74 0.0153304 0.0131966 
88 108 0.0174376 0.013195 
80 82 0.0154526 0.0131797 1
86 124 0.0646267 0.0131742 
72 125 0.168763 0.0131651 
61 129 0.0363726 0.013165 
21 100 0.143497 0.0131633 
122 137 0.0727473 0.013157 
70 125 0.0519841 0.0131558 
39 56 0.0151479 0.0131538 
84 92 0.0659533 0.0131475 
81 87 0.0128804 0.0131442 
57 70 0.084386 0.013141 
67 110 0.136361 0.0131369 
104 133 0.0983752 0.0131356 
17 61 0.0617305 0.0131336 
72 91 0.0195241 0.0131275 
14 108 0.194414 0.013121 
41 135 0.0917425 0.0131082 
13 70 0.0794566 0.0130999 
88 130 0.0567145 0.0130995 
90 103 0.0997026 0.0130861 
46 56 0.0827401 0.0130857 
53 108 0.093421 0.0130815 
91 100 0.0233274 0.0130775 
21 139 0.0938565 0.0130727 
18 75 0.0668928 0.013072 
124 129 0.0159442 0.0130687 
28 30 0.0652157 0.0130671 
96 102 0.165853 0.0130443 
62 72 0.125442 0.0130422 
3 80 0.00418503 0.0130394 
1 72 0.367149 0.0130388 
68 83 0.0294996 0.0130305 
11 57 0.10205 0.01303 
100 108 0.192342 0.0130284 
102 118 0.0672642 0.013021 
89 112 0.44128 0.0130162 
91 132 0.00298515 0.0130092 
65 102 0.0893664 0.0130053 
18 112 0.306905 0.0129977 
44 58 0.0132159 0.0129887 
72 80 0.0137865 0.0129863 
72 124 0.070748 0.0129783 
7 77 0.0281322 0.0129722 
16 73 0.0546425 0.0129659 
32 54 0.0793622 0.0129613 
69 101 0.0145328 0.0129612 
105 123 0.257132 0.0129434 
83 91 9.22E-05 0.0129396 
54 108 0.16422 0.0129377 
11 90 0.0746451 0.0129278 
2 44 0.0600239 0.0129273 
39 87 5.12E-05 0.0129218 
118 138 0.0251354 0.0129167 
11 78 0.131886 0.0129101 
63 125 0.26315 0.01291 
104 117 0.0255116 0.012909 
86 93 0.00982853 0.0129089 
67 74 0.0413476 0.0129062 
110 122 0.0128998 0.0129044 
10 67 0.0501982 0.0128925 
3 58 0.00814524 0.0128925 
123 131 0.319269 0.012879 
33 99 0.0227486 0.0128738 
12 29 0.0259139 0.0128723 
103 124 0.0566671 0.0128719 
108 139 0.069229 0.0128478 
61 73 0.0959013 0.0128413 
3 45 0.0197472 0.0128338 
106 124 0.0602216 0.0128318 
14 53 0.139888 0.0128263 
76 90 0.064435 0.0128215 
56 103 0.0557193 0.0128172 
54 129 0.05501 0.0128145 
2 38 0.0528604 0.0128141 
99 118 0.103799 0.0128137 
68 139 0.115021 0.012803 
24 75 0.0658072 0.0127878 
17 79 0.104922 0.0127778 
110 116 0.0845047 0.0127701 
14 32 0.0803432 0.012769 
5 33 0.36667 0.0127678 
41 106 0.0724427 0.0127669 
17 30 0.141206 0.0127591 
80 126 6.15E-05 0.0127554 
68 124 0.0676347 0.0127494 
20 40 0.00456561 0.0127494 
86 115 0.244511 0.0127478 
20 41 0.0959753 0.0127432 
120 121 0.0745569 0.01274 1
25 94 9.28E-05 0.0127385 
113 122 0.0733491 0.0127357 
111 122 0.0412861 0.0127348 
18 52 0.110553 0.0127341 
61 123 0.274943 0.0127203 
84 119 0.00417407 0.0127202 
16 51 0.132452 0.0127147 
88 137 0.0501424 0.0127109 1
18 139 0.152653 0.0127077 
11 135 0.131755 0.0127035 
90 104 0.100023 0.0127028 
72 102 0.152194 0.0127023 
28 138 0.20329 0.0127011 
90 91 0.00152132 0.012694 1
68 133 0.403476 0.0126923 
87 129 0.00600983 0.01269 
71 85 0.270022 0.0126895 
49 137 0.12647 0.0126876 
32 46 0.0417889 0.0126848 
21 103 0.107366 0.0126834 
72 129 0.0295036 0.0126821 
100 120 0.223278 0.0126759 
19 96 0.29958 0.0126703 
77 101 0.0214377 0.0126572 
33 81 0.247587 0.0126565 
29 50 0.0397264 0.0126551 
63 101 0.0349089 0.0126531 
8 103 0.144352 0.0126453 
32 75 0.0061336 0.0126444 
48 135 0.11872 0.0126284 
49 117 0.205335 0.0126262 
92 111 0.116887 0.0126256 
1 36 0.244655 0.0126215 
29 44 0.0429105 0.0126113 
70 96 0.139966 0.0125983 
3 89 0.102106 0.0125936 
32 47 0.0323275 0.0125861 
44 107 0.0547846 0.0125858 
75 89 0.0640084 0.0125805 
41 137 0.092082 0.0125672 
82 93 0.0211753 0.0125631 
27 68 0.10043 0.0125549 
33 108 0.13814 0.0125523 
32 135 0.0818392 0.0125476 
10 117 0.0365415 0.012546 
57 139 0.0985025 0.0125445 
89 96 0.416614 0.0125417 
93 133 0.0154826 0.0125413 
103 121 0.0831054 0.0125392 
70 84 0.0554739 0.012535 
39 108 0.0104728 0.0125272 
58 94 3.06E-05 0.0125262 
6 17 0.0387933 0.0125216 
55 121 0.0157145 0.0125206 
5 52 0.0556279 0.0125156 
35 96 0.362273 0.0125084 
3 92 0.0372556 0.0124933 
28 135 0.0781189 0.0124905 
112 133 0.329214 0.0124898 
10 84 0.0433951 0.0124891 
2 14 0.0349501 0.0124843 
126 132 0.0154085 0.0124759 
1 37 0.0385545 0.0124667 
28 125 0.0338138 0.0124575 
54 77 0.421656 0.0124533 
59 80 0.000123284 0.012449 
72 103 0.0616507 0.0124459 
61 65 0.127868 0.0124433 1
38 55 0.0946186 0.0124421 
8 41 0.101017 0.0124372 
32 117 0.0424241 0.0124316 
61 115 0.160442 0.0124307 
40 110 0.00542576 0.0124266 
57 92 0.0851806 0.0124263 
86 132 0.0399677 0.0124241 
77 84 0.0307601 0.0124193 1
65 91 0.00809722 0.0124182 
18 69 0.0661904 0.0124005 
29 76 0.0168381 0.0123953 
9 14 0.136585 0.0123935 
58 60 0.0218685 0.0123798 1
29 102 0.035451 0.0123645 
92 129 0.0136167 0.0123629 
70 105 0.0721116 0.0123509 
25 130 0.032163 0.0123491 
10 64 0.0719242 0.0123457 
8 135 0.219267 0.0123305 
20 27 0.176942 0.0123275 
9 73 0.150962 0.0123232 
45 49 0.0740237 0.0123168 
90 101 0.0414854 0.0123095 
48 138 0.0650562 0.0123064 
29 96 0.0514073 0.0122947 
91 130 0.00373026 0.0122888 
73 96 0.13014 0.012286 
30 116 0.270043 0.0122686 
44 132 0.123439 0.0122584 
74 90 0.0311274 0.0122532 
41 79 0.0990057 0.0122522 
58 104 0.0159101 0.0122521 
55 111 0.106583 0.0122513 
17 60 0.0719551 0.0122431 
72 81 0.267499 0.0122306 
46 128 0.0358059 0.0122296 
48 123 0.193312 0.012229 
32 85 0.0589596 0.0122208 
26 138 0.140168 0.0122196 
56 106 0.0939991 0.0122143 
26 122 0.0394157 0.0121974 
49 112 0.18951 0.012195 
25 92 0.0306844 0.0121859 
109 114 0.0595623 0.0121846 
17 88 0.027376 0.0121832 
32 112 0.080503 0.0121803 
69 125 0.0521596 0.012179 
29 108 0.0358685 0.0121579 
10 68 0.065751 0.0121467 
9 36 0.21396 0.012136 
34 119 0.0186568 0.0121314 
99 111 0.128577 0.0121258 
14 34 0.257538 0.0121175 
22 75 0.0446003 0.0121109 
60 133 0.10526 0.0121102 
8 117 0.0575462 0.0121069 
90 124 0.0873218 0.0121039 
75 132 0.0186241 0.0121015 
5 50 0.242619 0.0120914 
93 126 8.23E-05 0.0120877 
41 46 0.0708239 0.0120859 
33 36 0.132393 0.0120846 
29 107 0.0144662 0.0120841 
70 71 0.098731 0.0120767 1
51 113 0.121817 0.0120759 
41 103 0.0599281 0.0120749 
37 93 0.000164914 0.0120672 
53 133 0.157793 0.012067 
22 124 0.0870381 0.0120662 
47 89 0.0539732 0.0120456 
25 27 0.00333572 0.0120437 
8 62 0.0431915 0.0120411 
9 41 0.110461 0.0120384 
63 112 0.412662 0.0120284 
81 99 0.142768 0.0120139 
78 108 0.144429 0.0120087 
83 86 0.0177414 0.0119973 1
89 99 0.147278 0.0119972 
29 40 0.000310734 0.0119952 
36 41 0.0503544 0.011995 
27 61 0.0652691 0.0119934 
114 132 0.0374718 0.0119827 
25 57 0.0181999 0.0119793 
6 102 0.0215855 0.0119774 
33 55 0.0667725 0.0119771 1
8 137 0.198609 0.0119743 
17 132 0.0411788 0.0119704 
93 129 0.0101229 0.0119702 
60 125 0.0843502 0.01197 
91 117 0.00303303 0.0119602 
44 119 0.0234961 0.0119501 
68 99 0.0699584 0.0119461 
8 16 0.144923 0.0119359 
107 133 0.0492188 0.0119358 
83 126 3.06E-05 0.0119339 
18 65 0.147484 0.0119252 
77 80 0.00668111 0.0119237 1
3 76 0.0368964 0.0119234 
1 73 0.175905 0.0119212 
67 119 0.0235958 0.0119194 
69 111 0.0424535 0.0119191 
37 58 6.13E-05 0.0119145 
9 89 0.462308 0.011908 
81 133 0.262796 0.0119057 
55 86 0.0496163 0.0118938 
114 119 0.0465669 0.0118891 
6 28 0.0204825 0.0118814 
107 132 0.040166 0.0118805 
69 139 0.0434584 0.0118795 
103 125 0.103647 0.0118786 
14 33 0.0533389 0.011877 
38 40 0.00510322 0.0118736 1
15 119 0.0377142 0.0118723 
3 51 0.0273961 0.011872 
17 27 0.0414722 0.0118712 
29 104 0.00651345 0.0118711 
17 135 0.0904943 0.0118692 
85 113 0.318586 0.0118581 
52 133 0.0916657 0.0118578 
27 46 0.129699 0.0118542 
107 114 0.0094181 0.011852 
55 125 0.0536418 0.0118439 
36 88 0.0589136 0.0118379 
45 130 0.125826 0.0118356 
26 29 0.0401681 0.011833 1
49 86 0.165687 0.01182 
47 112 0.0648813 0.0118134 
62 63 0.116369 0.0118025 1
82 99 0.086782 0.0117858 
106 114 0.0848635 0.0117844 
56 79 0.0994991 0.0117753 
59 126 2.04E-05 0.0117715 
7 122 0.0216756 0.0117703 
32 41 0.032057 0.0117542 
14 104 0.0772136 0.0117482 
8 65 0.140341 0.0117412 
80 83 0.000185225 0.0117403 1
6 44 0.0424274 0.0117388 
56 92 0.0355582 0.0117331 
66 133 0.204339 0.0117328 
14 39 0.0174272 0.0117316 
33 71 0.221521 0.0117312 
6 27 0.0170768 0.0117287 
13 62 0.128787 0.0117241 
101 121 0.0333269 0.0117184 
61 78 0.0980754 0.0117131 
62 90 0.0294682 0.0117101 
6 82 0.0318053 0.0117041 
1 123 0.499111 0.0117001 
51 60 0.0772454 0.0116945 
41 78 0.0525341 0.0116935 
76 139 0.0484985 0.0116678 
48 59 0.0177919 0.0116591 
74 113 0.0358421 0.011633 
65 101 0.00134545 0.0116317 
22 28 0.216722 0.0116307 
45 77 0.105679 0.0116227 
104 126 0.0214898 0.011611 
69 119 0.0132435 0.0116109 
75 108 0.0116143 0.0115994 
55 59 0.0140199 0.0115963 1
44 99 0.0961985 0.0115874 
78 109 0.161697 0.0115834 
18 45 0.136674 0.0115686 
56 60 0.0626083 0.0115656 1
30 75 0.0775286 0.011559 
65 113 0.229841 0.0115578 
35 61 0.186842 0.0115548 
99 103 0.101777 0.0115523 1
2 122 0.0171985 0.0115497 
37 70 0.0232823 0.0115469 
51 102 0.0741897 0.0115449 
93 109 0.035515 0.0115435 
107 118 0.00271457 0.0115407 
57 120 0.17344 0.0115348 
24 119 0.0293254 0.0115348 
8 51 0.158058 0.0115241 
30 92 0.135848 0.0115239 
120 133 0.345554 0.0115093 
12 135 0.102456 0.0115093 
80 94 6.15E-05 0.011506 
16 32 0.0489831 0.0115057 
110 131 0.101123 0.011505 
53 74 0.0254276 0.0115032 
1 49 0.145495 0.0115024 
6 54 0.0497338 0.0114984 
110 137 0.0832204 0.0114861 
50 88 0.0696976 0.0114763 
119 131 0.0549266 0.0114644 
86 91 0.016075 0.0114581 1
67 99 0.0938899 0.0114576 
49 139 0.106238 0.0114537 
32 110 0.0253622 0.0114516 
46 67 0.212253 0.011446 
80 111 0.0226131 0.0114443 
24 105 0.235227 0.0114385 1
20 55 0.0805225 0.0114285 
45 117 0.0096003 0.0114159 
29 85 0.0392539 0.0113994 
29 70 0.0116209 0.0113993 
15 124 0.104799 0.0113984 
27 88 0.00451272 0.0113952 
37 59 4.08E-05 0.0113882 
58 100 0.0134024 0.0113844 
45 137 0.0933669 0.0113843 
93 112 0.0558254 0.0113798 
11 23 0.0966549 0.0113739 
122 135 0.0547983 0.0113733 
50 74 0.0257082 0.0113693 
26 139 0.106288 0.0113692 
27 87 0.000365596 0.0113658 
107 113 0.0722308 0.0113478 
55 83 0.0151639 0.011344 
21 50 0.112146 0.0113429 
70 106 0.0671273 0.011335 
84 105 0.0282893 0.0113327 
80 128 0.000123284 0.0113312 
14 18 0.122763 0.0113237 1
30 58 0.0372311 0.0113199 
68 69 0.044102 0.0113158 1
6 85 0.0587265 0.0113097 
94 101 5.12E-05 0.011304 
63 94 0.0123471 0.0113014 
25 137 0.00795464 0.0113004 
39 63 0.02183 0.0112852 
54 73 0.129144 0.011277 
57 69 0.0528792 0.0112707 
85 125 0.196871 0.0112686 
53 76 0.106509 0.0112629 
65 137 0.228499 0.0112495 
21 36 0.122595 0.0112485 
27 82 0.100895 0.0112484 
88 121 0.068686 0.0112416 
17 83 0.0211838 0.011241 
106 139 0.0963944 0.0112384 
87 132 0.00853451 0.0112333 
27 54 0.163673 0.0112313 
3 48 0.0326039 0.011231 
86 106 0.0760694 0.0112274 
86 88 0.0568388 0.0112217 
112 139 0.173783 0.011212 
52 100 0.0620085 0.0112119 
119 135 0.0391276 0.0112115 
25 105 0.0386893 0.0111988 1
57 138 0.267819 0.0111864 
20 25 0.0268859 0.0111864 
29 74 0.007597 0.0111848 
14 24 0.132327 0.0111813 
29 78 0.0519876 0.0111806 
14 37 0.0223106 0.0111806 
69 92 0.0524335 0.0111801 
76 120 0.176543 0.0111796 
14 85 0.138817 0.0111728 
53 107 0.0198402 0.0111702 
73 102 0.227493 0.0111659 
4 94 0.00742075 0.0111621 
44 124 0.125955 0.0111609 
38 124 0.0988251 0.0111552 
71 132 0.08691 0.011146 
33 77 0.356517 0.0111397 
30 70 0.125691 0.0111356 
41 130 0.0744373 0.0111323 
49 74 0.0229781 0.0111285 
36 114 0.117057 0.0111276 
121 129 0.0298378 0.0111264 
114 134 0.165078 0.0111158 
48 137 0.104554 0.0111096 
45 66 0.0443616 0.0111003 
5 117 0.119324 0.0110976 
73 86 0.0701702 0.0110894 
36 100 0.207769 0.0110838 1
44 118 0.0615854 0.0110801 
69 108 0.0198641 0.011079 
61 94 0.00853451 0.011073 
21 25 0.0342263 0.0110527 1
12 70 0.0796098 0.0110522 
2 87 3.06E-05 0.0110468 
11 69 0.00180285 0.0110408 
26 92 0.0391637 0.0110387 
39 85 0.0317381 0.0110266 
88 111 0.0989787 0.0110264 
14 78 0.140049 0.0110136 
24 124 0.137505 0.0110093 
28 133 0.219329 0.0110025 
25 69 0.00056115 0.0110018 
6 76 0.015609 0.0110015 
1 107 0.0655452 0.0110012 
13 65 0.208703 0.011 
41 73 0.0448768 0.010996 
30 91 0.0175863 0.0109928 
51 71 0.131729 0.0109892 
21 132 0.0630843 0.0109735 
38 110 0.0592051 0.0109725 
57 124 0.153821 0.0109641 
5 40 0.0189806 0.0109534 
25 37 0.000185832 0.0109489 
7 94 4.09E-05 0.0109486 
62 71 0.0576881 0.0109478 
9 108 0.159767 0.0109457 
10 132 0.0084092 0.0109451 
9 46 0.408791 0.0109422 
16 108 0.0333664 0.0109414 
38 39 0.022149 0.0109414 1
7 79 0.0479208 0.0109409 
26 36 0.0968855 0.0109402 
50 110 0.0426949 0.0109395 
6 68 0.0365844 0.010915 
30 108 0.187027 0.0109122 
79 87 0.0060776 0.0109096 
38 121 0.140569 0.0109078 
2 94 3.06E-05 0.0108976 
15 87 0.00484387 0.0108968 
24 58 0.023432 0.0108932 
17 58 0.00871642 0.0108925 
47 125 0.0407632 0.0108846 
38 102 0.342279 0.0108718 
29 34 0.0392423 0.010871 
38 46 0.223398 0.0108691 
2 84 0.0208538 0.0108689 
33 73 0.126692 0.0108566 
14 48 0.136436 0.0108524 
59 94 2.04E-05 0.0108478 
23 47 0.0422278 0.0108453 
54 104 0.175554 0.0108427 
35 135 0.35944 0.0108307 
4 92 0.0695894 0.0108288 
88 96 0.0803322 0.0108219 
115 122 0.0553663 0.0108183 
66 69 0.0272087 0.0108054 1
14 113 0.163796 0.0107949 
14 117 0.295416 0.0107934 
70 135 0.119049 0.0107927 
44 59 0.0329711 0.0107927 
3 75 0.0359088 0.0107914 
32 74 0.0248944 0.0107867 
74 86 0.0166539 0.0107681 
62 101 0.0013874 0.0107673 1
53 117 0.0552152 0.0107501 
26 132 0.0337535 0.0107497 
45 53 0.0975428 0.0107406 
26 58 0.0133213 0.0107353 
15 65 0.0965813 0.0107303 
79 129 0.0429895 0.0107282 
75 90 0.0489775 0.010726 
71 106 0.168338 0.0107257 
21 88 0.0268458 0.0107245 
20 36 0.166371 0.0107196 
55 58 0.00921142 0.0107172 1
121 133 0.128882 0.0107159 
54 65 0.255284 0.0107125 
4 99 0.109497 0.010704 
75 109 0.022165 0.0106994 
5 61 0.250107 0.0106981 
55 133 0.0758176 0.0106947 
69 87 6.15E-05 0.0106838 
71 83 0.0203726 0.0106794 
70 138 0.0689766 0.0106754 
26 55 0.0682965 0.0106733 1
5 94 0.0214898 0.01067 
40 85 0.00207481 0.0106618 
83 139 0.0220663 0.0106591 
87 88 7.19E-05 0.0106581 1
75 121 0.0578735 0.0106506 
61 89 0.275875 0.0106469 
72 114 0.0394852 0.0106455 
12 86 0.106909 0.0106442 
36 66 0.132396 0.0106355 
21 92 0.0919073 0.0106178 
19 62 0.0443819 0.010617 
2 69 0.0171778 0.0106113 
94 107 0.000113752 0.0106103 
65 107 0.00387926 0.0106023 
33 117 0.0606604 0.0105962 
65 87 0.000423084 0.0105911 
13 52 0.0342327 0.0105906 
3 104 0.0477287 0.010586 
9 17 0.0983909 0.0105821 
8 119 0.04215 0.0105813 
54 61 0.275046 0.0105793 
28 70 0.03162 0.0105762 
20 106 0.235411 0.0105692 
99 138 0.045618 0.0105617 
24 81 0.31887 0.0105604 
74 138 0.0325457 0.0105567 
26 51 0.0551619 0.0105517 
45 111 0.145921 0.0105497 
74 122 0.0223729 0.0105462 
36 104 0.0874362 0.0105416 1
26 75 0.0255271 0.01054 
49 88 0.0262547 0.0105331 
38 72 0.193142 0.0105272 
32 44 0.0590898 0.0105269 
56 99 0.086019 0.0105252 
40 112 0.00234451 0.0105249 
58 68 0.0207431 0.0105236 
11 19 0.107339 0.0105163 
13 138 0.5357 0.0105152 
62 92 0.0264524 0.0105152 
11 133 0.104388 0.0105038 
79 109 0.201533 0.0104958 
9 118 0.120268 0.0104863 
84 86 0.052111 0.0104858 
37 80 0.000123284 0.0104837 
91 133 0.0018264 0.0104773 
37 78 0.0260779 0.0104765 
107 110 0.0260829 0.0104684 1
6 22 0.0313089 0.0104675 
23 27 0.103873 0.0104648 1
7 134 0.0556438 0.0104621 
12 25 0.0158609 0.01046 
37 96 0.0173253 0.0104571 
69 90 0.0528436 0.0104202 
25 39 0.000466858 0.0104098 
41 128 0.0278377 0.010407 
60 61 0.0640316 0.0104022 1
69 102 0.0384314 0.0103973 
50 104 0.120468 0.0103941 
30 132 0.140645 0.0103924 
14 121 0.119442 0.0103893 
60 75 0.00793633 0.0103862 
38 92 0.0754638 0.0103843 
71 99 0.117091 0.0103834 
50 99 0.103976 0.0103813 
52 105 0.0435778 0.0103792 
33 116 0.108506 0.0103777 
101 132 0.00243855 0.0103774 
11 116 0.0948219 0.0103762 
74 120 0.0198922 0.0103689 
5 87 0.0170749 0.0103644 
52 71 0.104689 0.0103615 
50 79 0.309547 0.010346 
15 99 0.137749 0.0103452 
28 52 0.0384191 0.0103437 
58 83 9.22E-05 0.0103412 
79 88 0.0954385 0.0103365 
32 139 0.0439875 0.0103309 
6 94 8.23E-05 0.0103305 
66 73 0.085375 0.0103199 
91 128 6.13E-05 0.010314 
10 61 0.0133899 0.0103123 
91 115 0.0297183 0.0103122 
75 110 0.0182769 0.01031 
59 100 0.00242184 0.0103079 
106 113 0.16377 0.0103074 
65 120 0.112034 0.0102938 
50 123 0.315703 0.0102935 
75 115 0.0505398 0.0102904 
38 93 0.0254017 0.0102878 
16 82 0.093412 0.0102868 
72 121 0.140502 0.0102805 
73 106 0.0592246 0.0102568 
40 111 0.00880674 0.0102547 
51 67 0.140101 0.0102488 
94 104 0.00763677 0.0102477 
51 92 0.0998747 0.0102368 
27 75 0.00288797 0.0102346 
65 104 0.0217088 0.0102301 
28 121 0.0551068 0.0102258 
78 122 0.0435777 0.0102257 
3 121 0.0467653 0.0102254 
69 131 0.0590668 0.0102197 
27 73 0.0559307 0.0102142 
28 131 0.194861 0.0102107 
7 133 0.050713 0.0102107 
14 41 0.0541355 0.0102068 
46 134 0.411296 0.0101992 
38 91 0.0147139 0.0101904 
57 93 0.0598355 0.0101868 
79 119 0.0220421 0.010182 
33 105 0.18697 0.0101806 
78 88 0.0481002 0.010174 
99 124 0.0755988 0.0101727 
6 36 0.0446582 0.0101726 
58 82 0.0125555 0.0101602 
7 130 0.047958 0.0101592 
55 131 0.14756 0.0101581 
32 134 0.137269 0.0101541 
62 116 0.0595893 0.0101533 
65 66 0.208144 0.0101478 1
34 40 0.0136083 0.0101465 1
73 101 0.00949323 0.0101427 
27 33 0.151099 0.0101365 
7 78 0.0232881 0.0101331 
28 64 0.199755 0.0101316 
100 107 0.0497456 0.0101275 
5 119 0.0345498 0.010127 
70 81 0.117805 0.0101231 
93 128 0.000164914 0.0101213 
70 129 0.0328157 0.0101108 
22 74 0.030732 0.0101067 
47 49 0.0580227 0.0100994 1
85 135 0.382328 0.0100984 
45 63 0.0911518 0.0100948 
56 59 0.0176667 0.0100891 1
60 74 0.0589631 0.0100889 
14 118 0.101029 0.0100888 
15 41 0.0814323 0.0100874 
76 92 0.0262918 0.0100807 
59 124 0.0139553 0.0100701 
57 118 0.0586796 0.0100654 
70 89 0.125236 0.0100496 
9 75 0.0624707 0.0100337 
18 91 0.0176062 0.0100316 
46 90 0.120447 0.0100305 
52 69 0.0343885 0.0100296 
65 105 0.129911 0.0100284 
22 119 0.0261196 0.010027 
37 44 0.0271106 0.010021 
22 39 0.0128749 0.0100195 
18 124 0.151247 0.0100175 
28 110 0.026729 0.0100009 
86 128 0.0333702 0.00999768 
63 122 0.0717846 0.00999384 
40 79 0.00706447 0.00999278 
1 128 0.0385545 0.00999191 
17 133 0.152245 0.00999175 
16 79 0.149217 0.00998885 
53 138 0.180887 0.00998145 
72 135 0.370726 0.00998013 
70 85 0.110802 0.0099697 
92 123 0.135329 0.00996265 
33 40 0.00489381 0.00996114 1
22 55 0.108979 0.009961 
40 94 3.06E-05 0.00995185 
52 82 0.0709967 0.00995139 
119 122 0.0133168 0.00994971 1
15 29 0.0505586 0.0099436 
1 65 0.243314 0.00994028 
64 96 0.302582 0.00993551 
7 131 0.0335815 0.00992983 
129 133 0.0895213 0.00992442 1
45 116 0.126083 0.00992091 
118 125 0.0449374 0.00991954 
20 124 0.0986127 0.00991922 
121 130 0.103825 0.00991598 
54 69 0.0639078 0.00991298 
87 101 5.12E-05 0.00991233 
55 104 0.0256563 0.0099097 
25 125 0.0118994 0.0099082 
52 110 0.0112786 0.00990335 
1 103 0.0986763 0.00990063 
115 119 0.0509156 0.00990019 
84 130 0.0601149 0.00989697 
116 137 0.145563 0.00988064 
16 125 0.0591068 0.00987999 
39 111 0.0267776 0.00987975 
6 69 0.0146894 0.00987872 
57 76 0.135701 0.00987643 
23 92 0.0780833 0.00987334 
7 132 0.0329847 0.00986265 
22 81 0.203776 0.00985172 
60 69 0.0368214 0.00984837 
40 83 9.22E-05 0.00984807 
19 92 0.0670579 0.00984791 
15 39 0.0252066 0.00984653 
8 132 0.0922348 0.00984389 
10 53 0.0490705 0.00984287 
44 103 0.087156 0.00984277 
94 122 7.19E-05 0.00984273 
38 128 0.0385545 0.00983966 
29 115 0.0435367 0.00983917 
32 122 0.034133 0.00983526 
22 93 0.0390432 0.00983491 
3 38 0.087601 0.00983437 
58 91 9.22E-05 0.0098337 
61 92 0.0464645 0.00983179 
33 48 0.0898346 0.00983076 1
62 104 0.109849 0.00982924 
9 86 0.223649 0.00982141 
3 29 0.00393992 0.00981442 
25 66 0.0192326 0.0098143 
99 137 0.0928223 0.00981215 
88 94 7.19E-05 0.00980745 
14 73 0.141703 0.00980535 
20 75 0.0490885 0.00979199 
91 101 0.000154104 0.00979171 
84 123 0.0878712 0.00979028 
92 100 0.0837817 0.00978396 
5 88 0.0484898 0.00977589 
1 4 0.231489 0.00977234 
80 138 0.00621722 0.00976941 
66 128 0.0146549 0.00976844 1
96 122 0.0625932 0.00976457 
49 92 0.0662759 0.00976442 
46 115 0.235342 0.00975833 
16 50 0.117747 0.0097573 
70 137 0.0780045 0.00974452 
67 93 0.0401399 0.00974047 
14 129 0.093979 0.00974007 
28 123 0.0386196 0.00973559 
32 57 0.0728181 0.00973201 
84 113 0.0268217 0.00972849 
17 52 0.0465326 0.009726 
50 89 0.303607 0.0097258 
6 104 0.0251789 0.00972382 
12 33 0.0705116 0.00972331 
9 16 0.153557 0.00972192 
57 58 0.0247991 0.00971845 1
66 75 0.0287009 0.00971817 
61 96 0.253383 0.00971301 
106 118 0.0624655 0.00971135 
8 93 0.00641861 0.00971052 
75 135 0.0753126 0.00970372 
28 79 0.0846663 0.00969893 
6 90 0.0319505 0.00969772 
100 117 0.120981 0.00969765 
25 83 0.000279201 0.00968768 
101 124 0.0146797 0.00968591 
33 132 0.116409 0.00968265 
46 110 0.08177 0.00968196 
40 57 0.0319053 0.00967925 
47 64 0.0567088 0.0096703 
74 128 0.0216358 0.00966445 
123 132 0.147312 0.00965983 
24 45 0.106197 0.0096564 
48 132 0.0624196 0.00965595 
3 47 0.0109796 0.00965532 
33 74 0.02679 0.00965173 
36 84 0.0541859 0.00965145 
37 126 2.04E-05 0.00964948 
36 102 0.310549 0.00964598 
72 92 0.0393364 0.00964546 
40 125 0.0283659 0.00963892 
27 105 0.122906 0.00963643 
63 124 0.123415 0.00963511 
74 132 0.0297904 0.00963054 
82 128 0.0213356 0.00962713 
12 132 0.0658088 0.00962179 
7 19 0.0537296 0.00961705 
9 70 0.122933 0.00961551 
1 17 0.122376 0.00961363 
21 138 0.13217 0.00961346 
96 132 0.144899 0.00960668 
1 23 0.217358 0.00960505 
14 87 0.000830988 0.00959685 
78 84 0.0431861 0.00959663 
24 110 0.0862683 0.00958593 
1 60 0.0818153 0.00957762 
21 39 0.0318271 0.00957269 
17 62 0.0182331 0.00956701 
6 81 0.0634099 0.00955538 
35 44 0.288133 0.00955303 
39 71 0.0236826 0.00954707 
19 47 0.0485412 0.00954655 
79 92 0.11236 0.0095372 
50 58 0.0245452 0.00952538 
64 93 0.0364359 0.00950762 
63 75 0.0538524 0.00950621 
29 138 0.0412151 0.0095038 
41 138 0.0591285 0.00950325 
27 38 0.104223 0.00950182 
45 122 0.0226329 0.00950019 
78 101 0.0468863 0.00950012 
32 93 0.00620454 0.00949986 
30 106 0.205225 0.00949769 
27 74 0.0147834 0.00949598 
60 117 0.0445937 0.00947978 
11 125 0.0955127 0.00947384 
16 30 0.189367 0.00947135 
79 83 0.0273739 0.00946891 1
114 118 0.0957713 0.00944692 
60 132 0.0435481 0.00944235 
86 96 0.200256 0.00944036 
26 91 0.00254191 0.00944001 
114 137 0.110958 0.00943906 
27 29 0.0320925 0.009436 1
45 47 0.0433167 0.00943525 
61 107 0.0501934 0.00943516 
39 86 0.0262804 0.00943386 
2 80 0.000185225 0.00943027 
6 14 0.0609198 0.00942705 
30 69 0.0396063 0.00942407 
13 103 0.176586 0.00942142 
52 70 0.0773217 0.00941745 
41 86 0.0797702 0.00941261 
112 129 0.0616153 0.00941226 
6 78 0.0728571 0.00941156 
17 26 0.0711488 0.00941067 
66 118 0.0370391 0.00940914 
66 70 0.0396718 0.00940631 1
50 115 0.21146 0.00940004 
26 44 0.138372 0.00939909 
34 47 0.0693537 0.00939742 
1 78 0.171826 0.00939298 
69 112 0.0446165 0.00938218 
100 128 0.0385545 0.00937466 
12 72 0.107171 0.00937464 
132 139 0.0386529 0.00936591 
59 72 0.00731391 0.00936475 
51 85 0.142916 0.00936339 
58 85 0.00693236 0.00935295 
14 28 0.227342 0.00935167 
40 134 0.029707 0.00934228 
119 120 0.0253965 0.00933456 1
48 107 0.0294173 0.00933389 
46 58 0.0161167 0.009333 1
7 20 0.0463439 0.00932299 
51 139 0.0814782 0.00931679 
41 104 0.0339444 0.00931377 
32 132 0.0149617 0.0093109 
14 81 0.136523 0.00930894 
108 118 0.0289328 0.00930554 
58 112 0.0150614 0.00930125 
29 69 0.0158768 0.0092998 
37 91 6.13E-05 0.00929218 
61 134 0.266096 0.00928985 
40 126 3.06E-05 0.00928558 
54 60 0.104624 0.00928116 
17 73 0.148495 0.00927933 
39 67 0.0198554 0.00927759 
18 117 0.0415124 0.00926285 
5 74 0.0373939 0.0092603 
2 93 0.000247773 0.00925392 
80 91 0.000185225 0.00924342 
6 116 0.0343853 0.00924304 
54 58 0.00891 0.00924293 1
44 45 0.0851993 0.00924286 1
53 80 0.00961043 0.00922895 
72 116 0.150251 0.00922788 
16 44 0.102486 0.00921426 
36 121 0.136325 0.00920836 
75 129 0.0160755 0.00919863 
47 88 0.0410743 0.0091979 
99 139 0.0969892 0.00919751 
103 137 0.0979905 0.00919511 
40 77 0.0344407 0.00919228 
99 119 0.0436531 0.00919125 
48 108 0.0506038 0.00918105 
10 137 0.0366176 0.0091757 
74 134 0.0522462 0.00917315 
11 72 0.0600542 0.00917028 
56 85 0.0820871 0.00916642 
101 108 0.00284046 0.0091628 
13 92 0.0565897 0.0091587 
35 88 0.0490604 0.009154 
11 70 0.0631953 0.0091515 1
11 92 0.0603979 0.00915001 
134 139 0.205023 0.00914029 
105 119 0.0276328 0.00913375 
92 109 0.0548735 0.0091293 
45 108 0.0296003 0.0091279 
4 88 0.0193065 0.00912621 
33 114 0.0163844 0.00912468 
120 128 0.0148704 0.00912282 
10 37 0.0148574 0.00912086 
69 77 0.0416723 0.00912081 
72 88 0.00625863 0.00911866 
16 41 0.0486337 0.00911769 
12 46 0.0820208 0.00911676 
9 50 0.310027 0.00911402 
74 77 0.0486384 0.00910999 1
86 110 0.0839737 0.00909728 
44 79 0.393343 0.00909001 
46 64 0.258103 0.00908843 
80 135 0.0138465 0.00908656 1
9 33 0.389694 0.00908264 
91 112 0.0230288 0.00907881 
69 132 0.0334997 0.00907733 1
6 109 0.0113711 0.0090713 
93 94 8.23E-05 0.00906646 1
68 91 0.0146617 0.00906409 
29 116 0.0222394 0.00905008 
84 94 7.19E-05 0.00904261 
117 137 0.0482334 0.00904155 
11 138 0.0497598 0.00904089 
64 139 0.123084 0.00903036 
17 36 0.131102 0.00901532 
79 117 0.0670775 0.00901531 
110 112 0.136808 0.00901151 1
28 108 0.1446 0.00900725 1
1 121 0.203289 0.00900694 
47 50 0.0622487 0.0090046 
65 131 0.146114 0.00900012 
58 61 0.00943187 0.00899997 1
23 75 0.0689998 0.00899944 
74 81 0.0552543 0.00899921 
18 24 0.305868 0.00899569 
23 44 0.172062 0.00898836 
58 78 0.0197427 0.00898144 
18 132 0.107685 0.00897947 
116 122 0.0834456 0.00897099 
29 71 0.02959 0.00896798 
3 117 0.0108873 0.0089668 
32 61 0.0326437 0.00896657 
129 132 0.0242388 0.00896219 1
16 112 0.103005 0.00895047 
75 99 0.0669929 0.00894854 
32 84 0.0339959 0.00894051 
1 7 0.0542405 0.00893139 
39 66 0.00747678 0.00892676 
113 139 0.123045 0.00892491 
110 138 0.0821112 0.00891963 
14 60 0.0902782 0.00891893 
75 125 0.0516251 0.00891847 
25 111 0.0440423 0.00890773 
17 66 0.0406271 0.00890684 
7 100 0.0508679 0.00890176 
93 135 0.0465119 0.00889861 
7 87 4.09E-05 0.00889594 
11 75 0.024247 0.00889424 
11 102 0.0538899 0.00889195 
68 84 0.0327495 0.00888218 
41 99 0.0569567 0.00888054 
25 50 0.0296284 0.00887836 
78 139 0.121988 0.00887771 
18 122 0.0611838 0.00887344 
41 56 0.0481522 0.00887082 
120 139 0.102578 0.00887067 
35 139 0.147015 0.00886883 
14 135 0.132468 0.00886085 
3 133 0.0814881 0.00885537 
58 113 0.02413 0.00885307 
47 68 0.0543066 0.00885234 
33 35 0.267283 0.00885174 
25 38 0.0240616 0.0088475 
77 87 0.00479771 0.00884674 
33 87 0.0067627 0.00884273 
25 65 0.00386074 0.00883186 
52 75 0.0192558 0.0088263 
32 86 0.0416539 0.00881117 
23 83 0.0193853 0.00881088 
107 119 0.00644907 0.00880873 
107 116 0.045751 0.00880197 
52 68 0.048583 0.00879908 
58 111 0.0175593 0.00879809 
36 112 0.252977 0.00879085 
2 85 0.0396912 0.00879036 
5 86 0.200018 0.00878849 
78 107 0.0351427 0.00878643 
87 104 0.00763677 0.00878534 
14 54 0.116658 0.0087845 
30 39 0.0282134 0.00878392 
1 55 0.0639101 0.00878361 
52 113 0.0490139 0.00878154 
10 113 0.0375964 0.00878136 
58 126 3.06E-05 0.00878002 
122 139 0.0476681 0.00877533 
4 65 0.153567 0.00877173 
18 100 0.220877 0.0087689 
7 35 0.0265375 0.00876598 
78 92 0.0986991 0.00875935 
102 132 0.0641317 0.00875789 
76 121 0.053848 0.0087515 
32 79 0.0514709 0.00874166 
70 90 0.121564 0.00874133 
13 58 0.0147723 0.00873858 
29 110 0.0203935 0.008734 
11 79 0.10473 0.00873126 
20 122 0.0690024 0.00872683 
92 96 0.128089 0.00872567 
40 61 0.00137898 0.00871553 
101 102 0.0136443 0.00871399 1
1 75 0.075974 0.00871285 
23 80 0.0165762 0.00870259 
65 126 0.000423084 0.00869884 
27 77 0.184309 0.00869675 
8 99 0.141588 0.0086943 
112 132 0.13972 0.00869049 
56 109 0.11234 0.00869005 
34 94 0.00323567 0.00869002 
60 103 0.0795613 0.00868991 
9 52 0.0768121 0.00867976 
20 117 0.0703216 0.00867932 
40 49 0.0169434 0.00867901 
18 39 0.0278411 0.00867486 
76 80 0.00397733 0.00867102 1
3 52 0.00582349 0.00867046 
75 105 0.0358461 0.00867028 
107 139 0.0237166 0.00866877 
16 124 0.0706671 0.00865922 
94 138 0.0108178 0.00865572 
44 84 0.032783 0.00865329 
74 125 0.0437771 0.00864297 
24 55 0.020912 0.00863666 
48 99 0.133667 0.00863327 
104 129 0.0319278 0.00863145 
38 132 0.0899373 0.00862935 
28 47 0.00627033 0.00862066 
1 139 0.141164 0.0086204 
6 72 0.00546311 0.00861461 
1 101 0.0015583 0.00861077 
15 85 0.129516 0.00860447 
59 91 6.13E-05 0.00860401 
45 79 0.156909 0.00860103 
58 133 0.00493166 0.00859582 
27 69 0.0188641 0.00858895 
109 117 0.283208 0.00858569 1
53 99 0.106495 0.00858447 
72 139 0.107583 0.00857957 
39 131 0.019332 0.00857899 
49 124 0.0436175 0.00857273 
23 122 0.0769467 0.00857203 
56 72 0.0523761 0.00856876 
113 119 0.0202121 0.00856675 
84 138 0.00506226 0.0085642 1
25 72 0.0100157 0.00855485 
38 139 0.113198 0.00855394 
52 96 0.115277 0.00854907 
60 92 0.0568264 0.0085417 
72 94 0.00901322 0.00853973 
39 41 0.0179776 0.00853328 1
23 93 0.00588626 0.00853104 
66 80 0.000971332 0.00852894 
33 50 0.232663 0.00852595 
37 52 0.021562 0.00852373 
83 109 0.0155736 0.00851869 
32 104 0.0311024 0.00851695 1
61 69 0.0332237 0.00851639 
113 118 0.0781634 0.00851046 
55 135 0.0636005 0.00850624 
2 74 0.0173673 0.00850371 
4 119 0.0283792 0.00849614 
51 88 0.0704514 0.00849493 
121 135 0.186554 0.00848948 
40 100 0.0183184 0.00848751 
26 120 0.100535 0.00848729 
28 111 0.240166 0.00848616 
64 122 0.0276008 0.0084793 
28 94 0.0007272 0.00847758 
40 75 0.00322993 0.0084758 
5 132 0.120239 0.0084681 
54 103 0.109508 0.00846612 
3 27 0.0240831 0.00846361 
55 68 0.0947962 0.00846051 
85 116 0.105975 0.00845967 
41 100 0.100143 0.00845759 
53 119 0.0216382 0.00845642 
96 138 0.38804 0.00844792 
44 128 0.0429694 0.00844701 
37 64 0.0225991 0.00844054 
25 131 0.0391556 0.00843967 
18 70 0.108057 0.00843717 
1 53 0.23194 0.00842837 
89 103 0.211199 0.00842537 
37 105 0.00758048 0.0084249 
65 96 0.22961 0.00842486 
6 41 0.0158716 0.008422 
36 52 0.0685667 0.0084196 
18 59 0.031391 0.00841267 
15 117 0.14006 0.00841129 
5 7 0.0220435 0.00841106 1
100 119 0.0305679 0.0084086 
32 78 0.0798918 0.00840777 
37 120 0.0195981 0.00840411 
71 93 0.0278323 0.00840364 
62 80 0.00355548 0.00840242 
1 26 0.15094 0.00839935 
67 69 0.0492251 0.00839769 1
85 117 0.0359345 0.00839217 
92 105 0.0586239 0.00838933 
119 137 0.022081 0.00837621 
9 92 0.0921792 0.00837114 
36 108 0.414375 0.00837061 
27 83 0.00110052 0.00836952 
19 41 0.0762326 0.00836812 
10 41 0.0387558 0.0083672 
38 119 0.0312141 0.00835988 
6 70 0.0471461 0.00835927 
60 76 0.0683597 0.00835675 
52 72 0.0176781 0.00835546 
94 117 0.00100721 0.00834404 
116 118 0.138583 0.0083334 1
6 67 0.0363352 0.00833092 
51 69 0.0272676 0.00832534 
14 99 0.115054 0.00832373 
56 65 0.0392785 0.00832028 
26 118 0.0418006 0.00831766 
69 120 0.0204285 0.00831077 
37 123 0.0138358 0.00830563 
69 71 0.0533852 0.00830088 
7 21 0.0182443 0.00830005 
83 85 0.0233054 0.00830001 
9 103 0.103642 0.00829753 
16 117 0.0279974 0.00829635 
53 87 0.00978933 0.00829399 
33 47 0.0149573 0.00828504 
41 57 0.084439 0.008285 
93 118 0.00779786 0.00828377 
89 122 0.0625726 0.00827441 
106 128 0.0211437 0.00826264 
7 108 0.0219827 0.00826015 
28 90 0.06579 0.00825174 
38 65 0.146742 0.00824248 
21 101 0.021813 0.00823795 
18 51 0.182313 0.00823681 
3 18 0.116357 0.00823463 
45 67 0.0934302 0.00823348 
1 133 0.272536 0.00823064 
92 107 0.0309628 0.00822633 
39 82 0.0241376 0.00822375 
16 86 0.106407 0.00821994 
28 81 0.0893693 0.00821538 
26 65 0.141204 0.00821512 
21 75 0.03102 0.00820916 
110 118 0.0196852 0.00820809 
92 101 0.0363138 0.00820072 
86 138 0.14385 0.0081921 
108 129 0.0441242 0.00817922 
7 33 0.0147667 0.00817882 
32 33 0.0359068 0.00817665 1
45 61 0.0383249 0.00816625 
34 101 0.0495424 0.00816319 
21 93 0.0059135 0.00814681 
82 96 0.207168 0.00814346 
5 69 0.0398629 0.00813732 
96 129 0.042388 0.00813167 
65 68 0.122988 0.00812994 1
25 132 0.00626917 0.00812743 
15 69 0.0478838 0.00812705 
58 77 0.0193481 0.00812699 
45 138 0.0305165 0.00812523 
9 27 0.18879 0.00812518 
50 117 0.0294681 0.00812318 
8 101 0.0345432 0.00811486 
83 131 0.0373804 0.0081006 
47 84 0.039095 0.00809723 
48 62 0.0373938 0.00809171 
62 123 0.137948 0.00808905 
23 28 0.0710293 0.00808832 
33 60 0.0620846 0.00808752 
25 85 0.0062924 0.0080859 
4 139 0.153905 0.00808545 
78 138 0.174141 0.0080833 
21 29 0.0227536 0.00808163 
87 115 0.00307161 0.00807991 
39 134 0.0322274 0.00807796 
12 104 0.0834331 0.00807781 
29 94 0.000103241 0.00807362 
80 101 0.000309713 0.00807263 
27 79 0.177444 0.00806838 
28 118 0.05061 0.00806561 
49 91 0.0131451 0.00806243 
83 108 0.0190207 0.00805421 
47 63 0.0378444 0.00805316 
100 121 0.13869 0.00805214 
23 69 0.0281208 0.00804801 
88 135 0.0723085 0.00804421 
44 52 0.0741822 0.00804352 
2 17 0.0315774 0.00804303 
21 128 0.0324731 0.00803843 
106 132 0.0988203 0.00803838 
34 69 0.0586797 0.00803644 
11 106 0.0853182 0.00803402 
64 91 0.0129831 0.00803161 
101 135 0.0460192 0.0080314 
29 38 0.0377355 0.00802309 
103 128 0.0385545 0.00802147 
22 65 0.138136 0.00800921 
78 132 0.0406638 0.00800747 
32 70 0.0337841 0.0080058 
94 110 0.000354222 0.00800573 
7 48 0.0319231 0.00800524 
65 109 0.115305 0.00800136 
79 91 0.00706447 0.00800084 
29 87 0.000103241 0.00800032 
45 110 0.0167575 0.00799928 
27 129 0.0218025 0.0079956 
41 131 0.0997864 0.00799296 
3 66 0.0805807 0.00798916 
10 49 0.0344827 0.00798597 
26 101 0.00808164 0.00798517 
70 104 0.0857226 0.00797832 
2 45 0.0478612 0.00797437 
79 132 0.0964841 0.00796867 
2 139 0.0298501 0.00796219 
15 83 0.0157349 0.00795748 
11 26 0.0625476 0.00795265 
36 56 0.149602 0.00794648 
10 78 0.0301493 0.00794266 
22 61 0.133613 0.00793765 
58 80 0.000185225 0.00793422 
6 89 0.0428742 0.00793374 
29 89 0.052273 0.00792631 
12 40 0.0236105 0.00792623 
55 123 0.0727583 0.00792344 
59 128 4.08E-05 0.00791924 
36 51 0.116892 0.00791883 
47 120 0.0391601 0.00791745 
21 99 0.109592 0.00791532 
39 60 0.0224992 0.00791284 
40 91 9.22E-05 0.00791129 
1 59 0.0271106 0.00789173 
18 84 0.0722449 0.0078881 
69 94 6.15E-05 0.00788778 
23 110 0.0463013 0.00788132 
56 134 0.145776 0.00787606 
39 100 0.0178909 0.00786593 1
39 94 5.12E-05 0.00786032 
79 84 0.0862958 0.00786014 
47 77 0.0465742 0.00784921 
47 61 0.0314111 0.0078368 
77 91 0.0219267 0.00783601 
7 88 0.0130662 0.00783012 
7 62 0.0150218 0.00782547 
40 55 0.00908251 0.00782535 
14 16 0.121586 0.00780427 
26 80 0.0036483 0.00779355 
57 117 0.058661 0.00779265 
50 52 0.0819728 0.00779129 1
11 62 0.00467222 0.0077836 
76 106 0.0577085 0.00778297 
62 69 0.0182213 0.00777172 
30 40 0.0306343 0.00777141 
12 107 0.0495364 0.00776476 
54 83 0.0235006 0.00776461 
44 112 0.388987 0.00775627 
74 92 0.0191633 0.0077555 
52 94 8.23E-05 0.00775193 
7 59 8.19E-05 0.00775181 
33 76 0.0673999 0.00774662 
48 118 0.0873539 0.00774384 
20 29 0.0479019 0.00774176 
19 85 0.262019 0.00773702 
55 109 0.115175 0.00773232 
84 122 0.0127206 0.00773204 
80 121 0.00533775 0.00773001 
25 59 0.000185832 0.00772125 1
17 124 0.0280379 0.00772094 
47 117 0.0123434 0.00772038 
65 123 0.233991 0.00770149 
55 74 0.0112525 0.00769485 
49 118 0.0348405 0.007694 
17 59 0.00579573 0.00769224 
39 120 0.0191292 0.0076892 
70 100 0.0735194 0.00768804 
82 87 0.00274273 0.00768657 
85 124 0.091889 0.0076815 
14 51 0.130346 0.0076769 
39 109 0.0110142 0.00767128 
15 62 0.0386054 0.00766957 
7 17 0.0249341 0.00766908 
25 133 0.0160858 0.00766888 
13 14 0.268896 0.00766859 1
25 126 9.28E-05 0.00766347 
32 101 0.0213278 0.00765877 1
40 89 0.0234722 0.00765758 
27 84 0.00333819 0.00764651 
40 109 0.00488056 0.00764004 
29 120 0.0208307 0.00763074 
12 45 0.0941986 0.00761393 
117 129 0.0749214 0.00761349 
94 100 0.00614684 0.00761302 
32 65 0.0129672 0.00761083 
55 99 0.0502285 0.00761037 
39 137 0.0179174 0.00760914 
65 110 0.0771312 0.00760409 
6 34 0.06482 0.00760321 
14 25 0.0117372 0.00760277 
77 139 0.143618 0.00760233 
46 107 0.0483991 0.00759217 
71 94 0.0170749 0.00758474 
18 73 0.16681 0.00758115 
52 118 0.0523257 0.00757881 
64 124 0.1078 0.00757661 
2 10 0.0268034 0.00757143 1
84 103 0.0667078 0.00757013 
14 74 0.0127946 0.00756939 
11 88 0.0568493 0.00756601 
78 85 0.155998 0.00756508 
39 102 0.00792039 0.00755789 
26 93 0.0139441 0.00755627 
46 106 0.13324 0.00755259 
30 122 0.0805375 0.00755101 
80 107 0.00068812 0.00755065 
103 139 0.0708176 0.00754831 
117 125 0.0263948 0.00753374 1
62 134 0.122118 0.0075336 
16 85 0.104277 0.00752852 
63 92 0.0803781 0.00752261 
83 101 0.000154104 0.00752051 
23 119 0.022022 0.00751602 
28 51 0.0698258 0.00751163 
30 99 0.176742 0.00750361 
1 118 0.100495 0.00749384 
3 69 0.0235686 0.00749043 
16 132 0.0496076 0.00748886 
65 94 0.000423084 0.00748077 
10 11 0.043319 0.00747643 1
11 114 0.0828417 0.00747593 
86 119 0.0178824 0.00747558 
48 51 0.128549 0.00747259 
51 104 0.0915467 0.00746246 
80 122 0.000435018 0.00746243 
80 137 0.00686678 0.00745846 
83 128 6.13E-05 0.00745295 
18 27 0.0935456 0.0074499 
44 108 0.147707 0.00744587 
48 134 0.162047 0.00744384 
29 37 0.000206818 0.00744199 
15 139 0.0758866 0.00743778 
48 129 0.0387356 0.00743603 
130 139 0.116423 0.00743384 
26 85 0.111046 0.00743297 
11 66 0.068521 0.00743275 
17 75 0.0177056 0.00743236 
50 65 0.15397 0.00743127 
84 87 7.19E-05 0.00743037 
46 121 0.141518 0.00743029 
9 29 0.0442693 0.00742497 
122 131 0.0898259 0.00742373 
44 72 0.310932 0.00741584 
46 114 0.0767135 0.00741389 
26 96 0.134365 0.00741339 
6 115 0.0512456 0.00740812 
36 101 0.033232 0.00740706 
19 28 0.0541207 0.00740641 
107 109 0.0386373 0.00740623 
75 81 0.045767 0.00740587 
92 124 0.0589826 0.00740503 
10 77 0.0571537 0.00740083 
16 135 0.123926 0.00738749 
36 48 0.117015 0.00736202 
16 90 0.121301 0.00736058 
16 128 0.0324731 0.00735833 
45 70 0.118595 0.00735511 
30 94 0.0170749 0.00735402 
3 20 0.10818 0.00735243 
25 40 0.000279201 0.0073514 
67 80 0.0138271 0.00734865 
64 101 0.0375894 0.00734776 
65 71 0.181845 0.00734494 
18 74 0.0395574 0.00734339 
45 60 0.0455276 0.0073326 
61 121 0.062955 0.00733085 
6 87 8.23E-05 0.00732313 
5 58 0.013083 0.00732099 
11 121 0.0838366 0.00732097 
25 56 0.01739 0.00732056 
45 58 0.011372 0.00731521 
80 112 0.0118742 0.00731171 
52 135 0.0884239 0.00731128 
13 84 0.0241021 0.00730819 
19 29 0.0470894 0.00730807 
37 82 0.0080101 0.00730699 
20 69 0.0509203 0.00729933 
26 83 0.018746 0.00729826 
8 10 0.0420325 0.00729759 
59 102 0.00669648 0.00729758 
36 110 0.0501292 0.00729586 
28 60 0.0644884 0.00729506 
52 54 0.0793373 0.00729411 1
4 101 0.0239561 0.00729172 
122 130 0.0723182 0.00729027 
83 115 0.0235996 0.00728866 
40 63 0.0151582 0.00726851 
46 120 0.173234 0.00726809 
94 108 0.00175818 0.00726792 
3 39 0.0158579 0.00726667 
72 104 0.0853502 0.00726595 
50 119 0.0331303 0.00726259 
58 121 0.0200248 0.00725589 
5 107 0.0481692 0.0072548 
2 28 0.0185115 0.00725415 
1 47 0.0208385 0.00725315 
37 134 0.0324731 0.00725284 
10 52 0.0530072 0.00724542 
24 69 0.0480259 0.00724274 
36 107 0.0142095 0.00724224 
44 92 0.0907504 0.00723733 
112 122 0.0165438 0.00722922 
75 137 0.0514196 0.00722868 
71 80 0.00851911 0.0072259 
7 82 0.0386103 0.00721542 
90 96 0.188223 0.00721089 
69 91 0.000185225 0.0072105 
8 14 0.14694 0.00719448 
11 129 0.0235295 0.00719411 
6 58 0.000247773 0.0071863 
16 80 0.00791414 0.00718515 
61 91 0.0119874 0.00718461 
32 81 0.0661614 0.00717763 
14 20 0.11975 0.00717736 
62 87 0.00712194 0.00717707 
55 124 0.0136335 0.0071751 
84 121 0.0595433 0.00717309 
53 122 0.0532152 0.00716417 
32 59 0.00960107 0.00716242 
4 7 0.033915 0.00716119 1
88 138 0.014205 0.00715975 
1 38 0.318149 0.0071571 
44 62 0.134006 0.00714941 
18 114 0.130748 0.00713649 
10 88 0.0378725 0.00713608 
3 101 0.00213 0.00713608 
1 90 0.18358 0.00712982 
10 100 0.0540825 0.00712843 
23 58 0.0186239 0.0071284 
45 78 0.0935543 0.0071208 
16 46 0.0787123 0.00711978 
70 102 0.0875371 0.00710403 
75 133 0.0448265 0.00710366 
117 134 0.179636 0.00710108 
72 87 0.0064399 0.00710036 
85 114 0.0949585 0.0070949 
45 80 0.00941637 0.00709459 
104 107 0.0512592 0.00709372 1
104 118 0.0619523 0.0070898 
46 133 0.237142 0.00708677 
35 69 0.0364998 0.00708511 
70 124 0.065792 0.00708377 
45 75 0.0432517 0.00708269 
117 122 0.0200902 0.00708205 1
61 72 0.206441 0.00708181 
87 120 0.00253344 0.00708015 
23 138 0.141804 0.00708013 
10 70 0.0539802 0.00707826 
41 111 0.0980819 0.00707439 
69 104 0.0340053 0.00707273 
7 16 0.0328965 0.00706862 
16 70 0.103876 0.00706451 
45 106 0.0816073 0.00706205 
22 45 0.0681459 0.00705457 
79 86 0.205039 0.00705268 
6 74 0.00729771 0.00705225 
9 48 0.128618 0.0070513 
15 92 0.0812542 0.00704218 
2 91 9.22E-05 0.00704019 
117 126 0.00100721 0.00703653 
105 122 0.0246326 0.00703571 
87 117 0.00100721 0.0070291 
76 135 0.102124 0.00702851 1
84 111 0.090531 0.00702824 
59 101 0.00010257 0.00702661 
81 91 0.0143292 0.00702536 
27 59 0.000732432 0.0070226 
19 46 0.244621 0.00701777 
75 83 0.00931127 0.00701672 
12 88 0.0582537 0.0070086 
21 62 0.040801 0.00699834 
67 132 0.0962704 0.00699678 
86 114 0.0883079 0.00698929 
120 122 0.0421018 0.0069883 1
70 110 0.0308736 0.00698282 
44 74 0.0415434 0.00698083 
79 107 0.0516358 0.00697979 
15 40 0.0160227 0.00697863 
128 139 0.0255992 0.00697803 
107 125 0.0768369 0.00697269 
58 71 0.0145293 0.00697138 
52 77 0.0710771 0.0069707 
93 117 0.00816552 0.00696474 
10 110 0.0189376 0.0069644 
6 53 0.0202711 0.00696369 
27 107 0.0038668 0.00696234 
85 111 0.244932 0.00695764 
1 68 0.201317 0.00695727 
15 101 0.0309998 0.0069569 
104 138 0.125117 0.0069489 
40 133 0.0116039 0.00694564 
62 139 0.00646945 0.00694534 
91 121 0.00952492 0.00694446 
15 33 0.112191 0.00694439 
46 76 0.0845808 0.00694264 
14 100 0.117327 0.00694258 
1 83 0.0278689 0.00693893 
39 116 0.0158932 0.00693798 
92 134 0.125977 0.00693685 
11 85 0.109488 0.00693538 
33 56 0.0551291 0.00692784 
39 124 0.0146797 0.00692763 
10 104 0.0299452 0.00692744 
27 102 0.0721041 0.00692368 
85 101 0.0415248 0.00691706 
52 124 0.050708 0.00691308 
9 119 0.0400265 0.0069093 
27 126 0.000365596 0.00690847 
33 101 0.00197928 0.00690747 
13 33 0.308887 0.00690605 
69 130 0.053959 0.00690582 
64 99 0.0848572 0.00690561 
74 106 0.0255599 0.00690526 
16 17 0.0706829 0.00690329 1
81 88 0.0818438 0.00689132 
60 65 0.0570624 0.00686711 
35 121 0.16473 0.00686686 
38 62 0.0672928 0.00686322 
29 68 0.0391242 0.006863 
16 26 0.0539741 0.00685445 
32 118 0.0292349 0.00685352 
2 51 0.0380548 0.00684727 
73 74 0.0276799 0.00683812 1
30 119 0.0544104 0.00682568 
6 30 0.0421497 0.00681825 
20 47 0.0365446 0.00680484 
27 52 0.00819667 0.00678787 
22 106 0.135524 0.00678555 
92 106 0.0764714 0.00677688 
58 128 6.13E-05 0.00676751 
89 94 0.00534645 0.0067585 
40 67 0.0210161 0.00675664 
8 91 0.00893691 0.00675139 
69 100 0.0333807 0.00674702 
11 76 0.054011 0.00674239 
30 85 0.347649 0.0067403 
75 138 0.0319748 0.00672605 
17 106 0.03395 0.0067244 
2 83 9.22E-05 0.00672421 
47 121 0.0615773 0.00672377 
16 103 0.114946 0.00672345 
10 83 0.00728166 0.00671401 
36 73 0.281522 0.00671258 
57 59 0.017778 0.00671107 1
46 132 0.118568 0.00670481 
3 129 0.0198153 0.00669978 
24 37 0.0221426 0.00669859 
39 58 0.000154104 0.00669854 
48 83 0.00896356 0.00669166 
92 131 0.114093 0.00668854 
19 132 0.0873571 0.00668566 
48 74 0.0250943 0.00668335 
40 128 6.13E-05 0.00667558 
78 114 0.0848203 0.00667021 
58 63 0.0092479 0.00666886 
17 45 0.0551444 0.00666778 
88 128 0.0129421 0.00666762 
35 137 0.30606 0.00665291 
22 33 0.222216 0.00665066 
85 131 0.221845 0.00664821 
45 89 0.127566 0.0066464 
59 139 0.0217776 0.0066381 
58 132 0.00465154 0.00663485 
86 118 0.0466042 0.00663327 
91 116 0.00385284 0.00663192 
16 106 0.0840621 0.00662688 
49 84 0.0229038 0.00662412 
47 52 0.0499991 0.00662294 1
3 94 0.007318 0.00660684 
37 119 0.000164914 0.00660651 
81 118 0.0843965 0.00660254 
41 44 0.109486 0.00660177 1
2 59 6.13E-05 0.00660052 
46 75 0.0178577 0.00659974 
85 128 0.0226367 0.0065962 
10 39 0.0127007 0.00659594 
15 27 0.0575071 0.00659509 
21 91 0.00286651 0.00659491 
39 126 5.12E-05 0.00659422 
55 122 0.0480346 0.00659246 
87 105 0.00177588 0.00659134 
40 59 6.13E-05 0.00658975 
36 86 0.110062 0.00658866 
10 139 0.0428867 0.00658835 
37 54 0.0257505 0.0065831 
7 32 0.00307961 0.00657931 
20 101 0.0156934 0.00657313 
81 132 0.104788 0.00656691 
34 39 0.030542 0.00656497 
84 89 0.0659879 0.00656449 
6 50 0.0474286 0.00655875 
47 99 0.0342875 0.00655671 
16 22 0.0795252 0.00655618 
33 133 0.189266 0.00655617 
46 118 0.0324824 0.00655527 
77 122 0.0509899 0.00654581 
57 91 0.00929057 0.00654207 
88 116 0.0344373 0.00653702 
107 120 0.0372859 0.00653424 
40 71 0.0130669 0.00653348 
23 33 0.128929 0.00652945 
104 128 0.022033 0.00652775 
47 51 0.0452158 0.00652634 
33 58 0.00794853 0.0065244 1
33 106 0.123744 0.00652423 
106 119 0.00416436 0.00652237 
23 117 0.0493191 0.00651922 
47 94 0.000124297 0.00651248 
62 103 0.0185649 0.00651229 
1 28 0.0711988 0.00649936 
58 122 0.000216448 0.00649873 
63 100 0.376728 0.00649803 
69 73 0.0247085 0.00649029 1
69 113 0.0295015 0.00648748 
55 96 0.0272823 0.00648555 
6 137 0.03258 0.00647999 
39 48 0.0202743 0.00647876 
29 101 0.000519587 0.00647278 1
30 139 0.18118 0.00647011 
33 139 0.0895144 0.00646838 
45 64 0.0887666 0.00645753 
17 138 0.177613 0.00645547 
83 132 0.00906649 0.00645469 
20 128 0.0293481 0.00645001 
80 84 0.000435018 0.00644904 1
47 73 0.0320466 0.00644854 
81 117 0.0602547 0.00644078 
11 124 0.0614347 0.00643868 
7 83 0.000123083 0.0064346 
58 114 0.0228734 0.00641859 
93 96 0.0429545 0.0064161 
34 93 0.0367536 0.00641594 
23 107 0.0264461 0.00640851 
1 51 0.148865 0.00640269 
35 52 0.0736714 0.00640016 
11 40 0.015985 0.00639893 
87 119 8.23E-05 0.00639524 
91 135 0.0170439 0.00639163 
52 131 0.093584 0.00638658 
8 39 0.0206482 0.00638551 
34 122 0.0488469 0.00638153 
47 103 0.0590475 0.00637274 
80 88 0.000435018 0.00637208 
6 21 0.0256291 0.00637083 
29 41 0.014988 0.00636866 
114 125 0.0696406 0.00635921 
3 56 0.0505738 0.00635613 
62 65 0.0403938 0.00635303 1
7 10 0.0215773 0.00635115 1
65 128 0.000847615 0.00634499 
37 124 0.0139553 0.00634254 
40 101 0.000154104 0.00633998 
28 50 0.0519892 0.00633373 
7 91 0.000123083 0.00633319 
19 33 0.232973 0.00633308 
121 122 0.0203553 0.0063254 1
45 85 0.103901 0.00632514 
48 103 0.0882382 0.00632431 
57 101 0.0198652 0.00632376 
92 116 0.064738 0.0063228 
91 122 0.000216448 0.00632117 
87 124 0.000423084 0.00632036 
129 138 0.0999862 0.00631791 
1 88 0.0257961 0.00630914 
101 126 5.12E-05 0.00630617 
65 114 0.0114984 0.00629884 
7 102 0.0302379 0.00629882 
122 123 0.0553022 0.00629522 1
56 69 0.00364441 0.00628952 
88 132 0.00864047 0.00628927 
27 58 0.00110052 0.00628604 
110 123 0.107495 0.00628525 
92 112 0.102375 0.00628447 
75 123 0.0854959 0.00628309 
6 91 0.000247773 0.0062821 
40 106 0.010108 0.0062813 
83 117 0.00303303 0.00627959 
1 15 0.190667 0.0062795 
60 62 0.0260984 0.00627114 
88 123 0.0868428 0.00626781 
3 33 0.0753271 0.00626128 
58 72 0.00819114 0.00626055 
93 139 0.002412 0.00625548 
25 36 0.0187776 0.00625369 
39 92 0.0194165 0.00625231 
12 58 0.0101927 0.0062518 
65 133 0.136035 0.00624999 
54 80 0.00572053 0.00624987 
9 39 0.0258456 0.00624844 
68 132 0.0643131 0.00624569 
60 124 0.0481394 0.00624432 
112 114 0.0945014 0.00624371 1
84 93 0.000581931 0.00624302 
58 101 0.000154104 0.00624015 
53 85 0.157457 0.00623834 
73 107 0.0267753 0.00623551 
29 129 0.0181645 0.00623419 
20 92 0.0928894 0.00622751 
74 135 0.0268061 0.00622391 
2 99 0.0381696 0.00621711 
88 91 0.000216448 0.00621059 
33 75 0.0209107 0.00620876 
8 139 0.121457 0.00620184 
7 67 0.0260058 0.00619776 
24 80 0.00770468 0.00619671 
47 124 0.0246384 0.00619078 
46 91 0.0165128 0.0061836 
119 130 0.0227602 0.0061775 
7 25 0.000372876 0.0061744 
9 10 0.031977 0.00617426 1
14 72 0.0585049 0.00616803 
33 78 0.114768 0.00616729 
77 83 0.0319148 0.00616438 
37 71 0.0243331 0.00616436 
91 138 0.0170704 0.00615896 
36 129 0.0374249 0.00615238 
50 84 0.0605549 0.00614582 
8 122 0.0493862 0.00614549 
83 130 0.0345432 0.00614523 
59 76 0.00641722 0.00614016 
93 138 0.0477627 0.00613529 
14 50 0.103386 0.00613497 
94 115 0.00307161 0.00612883 
41 62 0.0256943 0.00612669 
11 91 0.00990364 0.00612593 
12 91 0.00267054 0.0061194 
33 107 0.0379316 0.00611542 
86 126 0.0118906 0.00611007 
88 93 0.000581931 0.00610955 
126 139 0.0170749 0.0061054 
29 77 0.0475897 0.00610404 
12 122 0.0593954 0.00609663 
54 75 0.0477499 0.00609597 
44 65 0.223654 0.0060887 
93 116 0.0264022 0.00608818 
7 34 0.0416187 0.0060871 
99 115 0.121783 0.00608483 
59 82 0.010851 0.0060827 
67 122 0.0304224 0.0060779 
77 107 0.0701146 0.00607197 
12 139 0.0945671 0.0060704 
117 123 0.0248195 0.00606243 
52 56 0.0172074 0.00606071 1
63 139 0.151357 0.00605715 
1 92 0.0925014 0.00604619 
44 91 0.0170439 0.00604381 
37 77 0.0245783 0.00604185 
39 44 0.0326037 0.0060405 
118 133 0.0605508 0.00603992 
14 27 0.0221118 0.0060371 
89 93 0.0554634 0.00603407 
14 139 0.0870457 0.00603246 
15 93 0.014399 0.00602682 
56 122 0.00770243 0.0060251 
70 130 0.117343 0.00602419 
6 135 0.0617102 0.00602307 
54 70 0.0921768 0.00602259 
15 91 0.0137975 0.0060193 
9 25 0.020505 0.00601696 
17 33 0.0696423 0.00600864 
22 85 0.201115 0.0059986 
25 101 0.000466858 0.00599704 
59 109 0.0144903 0.00599345 
40 80 0.000185225 0.00599079 
69 106 0.0407844 0.00598863 
39 89 0.0321881 0.00597493 
41 74 0.0318138 0.00597272 
116 124 0.0866444 0.00597161 
72 75 0.0247283 0.00596853 1
120 124 0.0578406 0.00596737 1
26 39 0.012518 0.00595974 
45 55 0.0256745 0.00595851 
27 53 0.0912975 0.00595848 
40 51 0.000998149 0.00595055 
82 122 0.033379 0.00594693 
9 93 0.0516737 0.00594684 
25 128 0.000185832 0.00594564 
71 101 0.0411082 0.00594279 
80 96 0.0157861 0.00594276 
59 104 0.0011086 0.00594068 
57 122 0.0680087 0.00593939 
40 104 0.00982874 0.00593937 
90 132 0.0419352 0.00593848 
55 75 0.0169175 0.00593657 
27 113 0.15664 0.00593513 
6 59 0.000164914 0.00592395 
40 108 0.00160568 0.00592152 
24 90 0.158639 0.0059176 
94 123 0.0143263 0.00591269 
2 77 0.0347821 0.00590865 
15 52 0.0697971 0.00590734 
64 84 0.0472596 0.00590587 
59 62 0.00747737 0.00590217 1
55 66 0.0339105 0.00589936 
103 126 0.0170749 0.00589656 
59 137 0.0292302 0.00588634 
38 99 0.12333 0.00588592 
8 83 0.0289675 0.00588077 
55 65 0.00475449 0.00587812 
13 83 0.0177533 0.00587412 
73 103 0.0879126 0.00587286 
55 84 0.000435604 0.00587104 
82 92 0.0704526 0.00586639 
30 52 0.0744667 0.00585844 
27 60 0.031035 0.00585387 
75 91 0.000730412 0.00585151 
24 74 0.0468745 0.0058504 
51 125 0.105709 0.00584866 
92 110 0.0234832 0.00584524 
103 138 0.131558 0.0058423 
11 14 0.0931178 0.00583905 1
1 11 0.108385 0.00583451 
59 117 0.00201821 0.00583359 
117 121 0.0241197 0.00582988 1
6 35 0.0515903 0.00582096 
37 130 0.0148929 0.00581896 
94 111 0.00449209 0.00581754 
87 102 0.00651759 0.00581708 
45 62 0.0113494 0.00581242 
9 84 0.0442426 0.00580743 
14 128 0.0178957 0.00580399 1
6 26 0.00926772 0.00580228 
119 126 8.23E-05 0.00579581 
58 79 0.00796465 0.00579529 
2 92 0.0404773 0.00579224 
25 70 0.0110119 0.0057915 
24 65 0.234408 0.00578491 
73 135 0.140678 0.0057842 
70 99 0.0963056 0.00578077 
28 122 0.0191436 0.00577953 
67 91 0.0141785 0.00577928 
25 106 0.00709176 0.00577661 
126 129 0.000884179 0.00577522 1
32 94 0.000765725 0.0057724 
1 122 0.0471737 0.00577092 
7 9 0.0409691 0.00576975 
16 40 0.00788409 0.0057685 
45 56 0.0680305 0.00575597 
24 106 0.153061 0.00575365 
57 74 0.0553285 0.00574886 
5 83 0.0100139 0.00573976 
28 84 0.0243621 0.00573966 
101 112 0.041717 0.00572623 
2 6 0.011138 0.00572623 1
85 94 0.000689135 0.00572592 
2 11 0.0388321 0.00572417 
52 61 0.0357434 0.00572135 
39 77 0.0288926 0.0057172 
94 129 0.000884179 0.00571404 
28 99 0.0290213 0.00571173 
69 78 0.0499624 0.00571105 
112 119 0.0276673 0.00571074 
41 118 0.0289881 0.00570323 
77 114 0.0860659 0.00570126 
7 84 0.0125329 0.00569894 
28 112 0.0777581 0.00569639 
58 138 0.0137465 0.005696 
39 53 0.0193417 0.00569573 
33 59 0.00735457 0.00569542 
19 52 0.069439 0.00569487 
27 35 0.151742 0.00569415 
106 117 0.0187353 0.0056931 1
59 108 0.0160743 0.00569196 
73 138 0.294326 0.00569035 
62 81 0.0945822 0.00568517 
46 126 0.0214898 0.00568411 
72 107 0.0341873 0.00568113 
7 60 0.0148461 0.00568026 
25 80 0.00056115 0.00567979 
73 139 0.0376392 0.00567724 
27 80 0.00221235 0.00567416 
9 69 0.0396603 0.00567235 
84 91 0.000216448 0.00567051 
33 126 0.000602047 0.00566445 
22 126 0.0214898 0.00566225 
6 99 0.0373513 0.00565347 
7 58 0.000123083 0.00564368 
90 122 0.0281924 0.00564325 
2 63 0.0257603 0.00564087 
79 106 0.147922 0.00564048 
78 91 0.00727461 0.00563131 
92 130 0.108001 0.00562324 
49 65 0.103726 0.00561881 
45 135 0.0990026 0.0056187 
76 132 0.0420456 0.00561865 1
69 88 0.0131911 0.00561477 
26 88 0.00597522 0.00561287 
17 94 0.00289032 0.00561022 
120 132 0.0580228 0.00560905 
13 87 0.00621761 0.00560683 
41 123 0.109025 0.00560573 
29 36 0.0185697 0.00560359 
46 55 0.0264336 0.00560307 1
26 59 0.0179089 0.00560276 1
22 29 0.0408871 0.00559729 
1 80 0.0112925 0.00559678 
16 20 0.0893634 0.00559537 
75 85 0.0350921 0.00559505 
53 69 0.0406239 0.00559237 
2 133 0.0451127 0.00558558 
36 119 0.0358501 0.00558262 
22 132 0.0713875 0.00558135 
28 87 0.0007272 0.0055801 
36 65 0.119272 0.00557788 
10 125 0.0199796 0.00557517 1
75 86 0.0238746 0.00557379 
6 48 0.0500444 0.00557074 
47 91 0.000374112 0.00556504 
13 47 0.0396885 0.00556087 
45 129 0.0167173 0.00555597 
70 94 0.000602047 0.00555549 
59 89 0.0297246 0.00555518 
83 93 0.000247773 0.00555156 
58 125 0.0135718 0.00554722 
52 81 0.109343 0.00554559 
61 79 0.221347 0.00553857 
47 66 0.0353023 0.00553609 
10 27 0.00417617 0.00553598 
45 128 0.0368881 0.00552848 
80 115 0.00407469 0.00552213 
22 47 0.0366019 0.00550478 
2 40 9.22E-05 0.00550456 
37 121 0.0179385 0.00550228 
80 81 0.00364441 0.00549951 1
41 70 0.0347563 0.00549775 
45 115 0.131213 0.0054924 
7 86 0.0340163 0.00549232 
47 83 0.000374112 0.00549138 
54 94 0.0128804 0.00549132 
25 96 0.0074698 0.00548715 
71 84 0.0505857 0.00548438 
40 58 9.22E-05 0.00548275 
32 45 0.0299909 0.00547949 
22 48 0.0818337 0.00547836 
6 96 0.0695315 0.00547314 
84 117 0.000166369 0.00546897 
53 59 0.0282015 0.00546148 
29 57 0.0349322 0.00545387 
20 84 0.0238897 0.0054477 
72 83 0.00266235 0.00544563 
18 107 0.0585839 0.00544367 
8 58 0.00934576 0.00544247 
21 83 0.0232885 0.00544229 
7 18 0.0308971 0.00543968 
88 134 0.0593784 0.00543911 
93 101 0.000414304 0.00542524 
10 75 0.013697 0.00541834 
61 122 0.0112453 0.00541775 
73 91 0.0070596 0.00541764 
47 110 0.0141689 0.00541412 
2 58 9.22E-05 0.00541033 
50 108 0.079243 0.0054096 
39 125 0.0287671 0.00540879 
19 122 0.0598208 0.00540749 
94 119 8.23E-05 0.00540623 
82 91 0.00808487 0.0054054 
39 49 0.0129935 0.00540241 
24 88 0.045 0.00540051 
6 126 8.23E-05 0.00539947 
18 33 0.211146 0.00539877 
74 119 0.00476961 0.00538618 
27 117 0.0169401 0.00538244 
23 45 0.0936378 0.00537638 
3 22 0.0891724 0.00537586 
25 93 0.000750668 0.00537503 
47 93 0.00100589 0.00537022 
34 107 0.0586442 0.00536967 
135 139 0.159135 0.00536604 
6 16 0.0356286 0.00536537 
5 6 0.0387501 0.00535917 1
35 92 0.0820259 0.00535618 
21 58 0.0187801 0.00535472 
52 115 0.08371 0.00535262 
52 121 0.073776 0.00535153 
116 119 0.0519534 0.00535127 
28 63 0.129869 0.00534973 
2 68 0.0176825 0.00534576 
72 118 0.0476201 0.00534436 
27 134 0.172059 0.00533584 
27 114 0.0114013 0.00533374 
41 58 0.000697467 0.0053332 
27 94 0.000365596 0.00533085 
92 117 0.0128299 0.00533008 
27 104 0.0206466 0.00532878 
3 108 0.0551238 0.00532139 
128 129 0.00177162 0.00531966 1
2 135 0.0261335 0.00531957 
58 67 0.0193575 0.00531842 
35 101 0.0442744 0.00531758 
7 107 0.0173866 0.00531533 
99 129 0.0162808 0.00531268 
55 87 0.00114973 0.00531207 
58 108 0.00529717 0.00530869 
29 126 0.000103241 0.00530815 
96 114 0.124992 0.00530694 
69 85 0.0188462 0.00530569 
47 81 0.0639629 0.00530327 
24 122 0.0524176 0.00530183 
66 114 0.0252604 0.00530098 
39 80 0.000309713 0.00529682 
101 139 0.0261452 0.00529659 
58 96 0.0124361 0.00529647 
75 113 0.0463978 0.00529588 
75 139 0.0247166 0.00529381 
70 117 0.0263222 0.00528196 
25 48 0.0263375 0.00527719 
56 129 0.0351691 0.00527698 
20 99 0.0843072 0.00527651 
69 82 0.0388435 0.00527436 
6 24 0.0384334 0.00527134 
18 58 0.0164654 0.00526367 
7 112 0.0379279 0.00526029 
2 73 0.00917988 0.00525669 1
101 137 0.0367534 0.00525654 
36 124 0.0778681 0.00525647 
59 125 0.023788 0.00525491 
11 137 0.0881081 0.00524997 
6 66 0.0129618 0.00524836 
27 66 0.126576 0.00524747 
1 6 0.0307181 0.00524629 1
28 36 0.17079 0.00524628 
91 107 0.00034237 0.00524598 
37 63 0.0184122 0.00524522 
10 108 0.0546216 0.00523231 
37 68 0.0104293 0.00522883 
38 69 0.0346928 0.00522588 
7 40 0.000123083 0.00522542 
39 90 0.00770792 0.00522402 
59 112 0.0142901 0.00521024 
23 103 0.0845348 0.0052099 
16 133 0.0940257 0.00520713 
60 70 0.0509503 0.00520004 
138 139 0.0933769 0.00519868 1
61 114 0.0289048 0.00519755 
83 113 0.013073 0.00518774 
14 122 0.00588155 0.00518586 
45 139 0.0746752 0.00518493 
50 81 0.219136 0.00518081 
37 135 0.0151603 0.00517528 
73 81 0.120181 0.00516857 
16 69 0.0165236 0.00515499 
38 122 0.0529636 0.0051432 
13 37 0.0124974 0.00514294 
85 132 0.0938648 0.00513622 
51 117 0.02502 0.00513029 
56 94 0.000602047 0.0051251 
12 74 0.0219827 0.00512132 
73 128 0.0100858 0.00512103 1
60 122 0.017614 0.00511925 
28 129 0.0827084 0.0051154 
80 120 0.00242188 0.00511212 
22 41 0.0660883 0.00511002 
38 84 0.037707 0.00510546 
25 117 0.00943762 0.00509678 
20 70 0.097481 0.00509374 
19 101 0.0226485 0.00509227 
37 65 0.000847615 0.00509156 
26 45 0.0193628 0.00508752 
59 77 0.0255992 0.00508678 
59 64 0.0122143 0.00508504 
20 81 0.337122 0.00508104 
2 124 0.0210569 0.00507898 1
93 107 0.00092053 0.00506998 
37 125 0.022094 0.005054 
12 80 0.00869285 0.00504909 
40 41 0.0046247 0.00504812 1
117 128 0.00201821 0.00504605 
16 92 0.0897552 0.00504552 
20 62 0.184859 0.00504224 
11 100 0.0819853 0.00504102 
6 63 0.0362918 0.00503522 
24 132 0.116008 0.00503272 
29 62 0.00994738 0.0050207 1
16 102 0.0873387 0.00502 
80 93 0.00049798 0.00501491 
21 122 0.0496805 0.00501439 
34 132 0.110231 0.00501236 
82 101 0.0174251 0.0050101 
76 83 0.00795004 0.00500888 
14 86 0.0977109 0.00500295 
2 78 0.0250921 0.00499455 
47 59 0.000249 0.00498726 
69 103 0.0347629 0.00498706 
25 129 0.00701233 0.00498244 
35 80 0.00471181 0.00497085 
27 44 0.128596 0.00496658 
52 130 0.083684 0.00496361 
24 94 0.00600983 0.00496345 
80 89 0.0142246 0.00496297 
92 104 0.0573498 0.0049618 
27 32 0.0109156 0.00495711 
41 121 0.038574 0.00495554 
40 73 0.0070596 0.0049554 
44 93 0.0434794 0.0049534 
62 110 0.0307228 0.00494723 
58 65 0.00127361 0.00493934 
39 54 0.0336393 0.00493413 
1 70 0.127373 0.00493036 
40 131 0.00817654 0.00492952 
47 75 0.005365 0.00492765 
14 94 0.000830988 0.0049206 
67 94 0.0135216 0.00491393 
74 107 0.0185565 0.00491163 
22 99 0.0712064 0.00491095 
28 126 0.0007272 0.00489788 
2 108 0.0178298 0.00489677 
47 134 0.0657021 0.00489293 
52 116 0.0524066 0.00489233 
96 101 0.0468795 0.00489153 
16 109 0.0605398 0.0048915 
40 62 0.00175265 0.00489144 
52 111 0.104764 0.00489102 
84 128 0.0124088 0.00489074 
8 33 0.152336 0.00488628 
107 121 0.018679 0.00488301 
37 102 0.00334937 0.00487768 
25 138 0.017207 0.00487659 
92 118 0.0358132 0.0048678 
124 135 0.135344 0.00486624 
52 87 8.23E-05 0.00486481 
54 74 0.0471494 0.00486051 
88 103 0.0758505 0.00485364 
75 114 0.0276722 0.00484503 
7 26 0.00973316 0.00484435 
40 82 0.00465111 0.00483579 
65 72 0.241904 0.00483443 
73 93 0.0173154 0.00483442 
46 52 0.0507581 0.00482252 
50 93 0.0309572 0.00481167 
3 128 0.00773091 0.00480875 
84 96 0.0711895 0.00479983 
21 65 0.0526153 0.00479229 
58 89 0.0197573 0.00479209 
29 134 0.0453682 0.00478675 
28 72 0.0577747 0.00478432 
70 101 0.0282368 0.00478401 
26 126 0.00621761 0.00477813 
10 21 0.0646825 0.00477622 
29 135 0.0400702 0.00477409 
11 60 0.0583696 0.00477187 
12 114 0.0927673 0.0047711 
56 128 0.0101687 0.00476954 
66 100 0.288668 0.00476918 
4 39 0.0146706 0.00476855 
62 91 0.00175265 0.00476501 
47 130 0.0765152 0.00476499 
2 20 0.0329038 0.00476343 
21 28 0.0855707 0.00475987 
101 117 0.00507427 0.00475772 
80 105 0.00961972 0.00475729 
33 120 0.163871 0.0047552 
36 106 0.0800947 0.00474645 
6 13 0.0398738 0.00474538 
36 139 0.0913283 0.00474519 
45 74 0.0241933 0.00474195 
25 103 0.00538411 0.00474193 
19 40 0.0051913 0.00473902 
69 96 0.0559983 0.00472501 
37 86 0.0218225 0.00471948 
39 84 0.00543175 0.00471938 
118 135 0.0979156 0.00471154 
56 107 0.0136909 0.00471047 
7 14 0.0239613 0.0047073 
10 128 0.0124974 0.00470569 1
8 88 0.0476977 0.00469727 
6 39 0.00853496 0.00469459 
82 94 0.00274273 0.00469198 
39 104 0.00278614 0.0046908 
91 123 0.017415 0.0046907 
33 68 0.174288 0.00468787 
103 108 0.133352 0.00468688 
71 87 0.00667888 0.00468446 
36 80 0.00919104 0.00468195 
22 128 0.0262318 0.00467944 
5 29 0.0489282 0.00467368 
118 129 0.0186072 0.00466489 
46 104 0.141908 0.00465884 
37 101 0.00010257 0.00465856 
45 120 0.047953 0.0046571 
99 133 0.101628 0.00465469 
34 83 0.0314576 0.00464306 
6 46 0.0248703 0.00463941 
62 94 0.000365596 0.00463838 
52 57 0.0589884 0.0046377 
6 92 0.0474885 0.00463609 
27 99 0.0209715 0.00463561 
40 115 0.0151916 0.00463308 
58 115 0.0235001 0.00463238 
10 135 0.043461 0.00463096 
71 86 0.188258 0.00463044 
37 66 0.00775808 0.00462738 
45 126 0.0214898 0.00462503 
17 47 0.0132026 0.00462503 
3 74 0.00744485 0.00462183 
27 51 0.027298 0.0046181 
38 58 0.0111846 0.00461049 
39 46 0.0102536 0.00460599 
20 39 0.0204261 0.0046037 
33 124 0.0734189 0.00460103 
110 114 0.0279948 0.00459676 1
6 129 0.0121965 0.00459317 
47 70 0.037897 0.00459149 
2 24 0.028286 0.00459146 
18 94 0.00581478 0.00459038 
26 107 0.0327416 0.00458917 
46 119 0.0291748 0.00458687 
37 128 4.08E-05 0.00458444 
56 124 0.0526317 0.0045819 
46 70 0.0592307 0.00457804 
51 62 0.0265718 0.0045759 
59 88 0.000144065 0.00457321 
82 88 0.0323655 0.00457247 
55 92 0.0301278 0.00456515 
34 52 0.0815819 0.00455486 
92 135 0.0924157 0.00455346 
10 59 0.00674871 0.00455254 
44 69 0.0414901 0.00454743 
40 86 0.00647577 0.00454586 
13 101 0.016464 0.00454448 
25 46 0.0161386 0.00454398 
52 91 0.000247773 0.00454347 
2 113 0.0133604 0.00453285 
6 23 0.031442 0.004525 
7 63 0.0287742 0.00452354 
39 68 0.0131607 0.00452142 
87 109 0.00712194 0.00451527 
40 123 0.0115996 0.00451267 
39 78 0.0228073 0.00451146 
71 139 0.131378 0.00450805 
28 96 0.0909938 0.00450651 
55 85 0.020352 0.00450325 
6 33 0.0128995 0.00449572 
4 87 0.00294107 0.00449566 
75 117 0.0174338 0.00448972 
19 69 0.0423741 0.00448837 
14 106 0.0891222 0.00448725 
121 139 0.113495 0.00448714 
6 117 0.00816552 0.00448589 
74 93 0.00377982 0.00448565 
76 93 0.0141008 0.00448179 
21 33 0.090686 0.004477 
9 110 0.104154 0.00447415 
41 129 0.0143468 0.00447004 
47 106 0.0492714 0.0044693 
1 74 0.0392339 0.00446929 
22 86 0.14894 0.00446862 
93 134 0.0379267 0.00446817 
17 38 0.156374 0.00446695 
34 88 0.0493365 0.00446622 
21 118 0.0558922 0.00446315 
2 25 0.000279201 0.00446116 
52 64 0.071912 0.00445949 
58 84 0.000216448 0.00444615 
49 52 0.0443864 0.00444198 1
27 70 0.0117626 0.0044314 
46 101 0.00138454 0.00443114 
14 132 0.0309726 0.00442777 
3 83 0.00814524 0.00442723 
100 114 0.0769948 0.00442025 
9 55 0.0849014 0.00442001 
85 126 0.00557201 0.0044127 
1 29 0.0399389 0.00441184 
37 133 0.0170353 0.00440698 
41 93 0.00986361 0.00440411 
100 126 0.0170749 0.00439823 
108 132 0.0541597 0.00439734 
19 84 0.0324682 0.0043949 
35 62 0.0899164 0.00439471 
18 40 0.0134116 0.00438827 
22 69 0.0389328 0.00438563 
14 55 0.0831864 0.00438457 
57 128 0.0289199 0.00437984 
27 90 0.0586765 0.00437602 
24 59 0.0274895 0.00437384 
22 88 0.0340299 0.00437267 
7 61 0.0185079 0.00437231 
10 79 0.0737613 0.00437146 
24 83 0.0130363 0.00437111 
83 122 0.000216448 0.00437073 
29 46 0.0384514 0.00437008 
39 115 0.0217331 0.00436815 
99 110 0.0120065 0.00436758 
2 60 0.0194473 0.00436502 
35 85 0.29318 0.0043617 
9 83 0.0246471 0.00436078 
74 96 0.0450644 0.00436065 
80 100 0.00263299 0.00435927 
9 88 0.0445755 0.00435535 
45 65 0.0103203 0.00434952 
6 20 0.0255095 0.00434851 
12 47 0.0507815 0.00434829 
37 104 0.0011086 0.0043415 
36 40 0.0157314 0.00433868 
14 47 0.0568387 0.00432843 
55 69 0.00696556 0.00432411 
117 139 0.0200989 0.00432291 
63 88 0.0353547 0.00431757 
7 24 0.0437783 0.00431631 
49 62 0.027804 0.00430895 
58 137 0.00947495 0.00430499 
29 99 0.00996822 0.00430351 
10 33 0.0158998 0.00430201 
13 80 0.010644 0.00429894 
38 52 0.0666764 0.00429873 
4 91 0.0117769 0.00429623 
25 107 0.00103732 0.00429526 
58 120 0.0076377 0.00429449 
69 135 0.0312827 0.004292 
119 139 0.0105004 0.00428694 
17 128 0.02078 0.00427232 
35 93 0.0410218 0.004272 
91 96 0.0176264 0.00427143 
5 80 0.0120648 0.00427002 
50 96 0.278637 0.00426988 
29 80 0.000624529 0.00426979 
122 133 0.0344817 0.00426572 
78 93 0.00944681 0.00426349 
78 119 0.0178968 0.00425988 
9 59 0.0263918 0.00425973 
38 126 0.0170749 0.00425798 
85 87 0.00557201 0.00425566 
19 70 0.105439 0.00425554 
10 112 0.0709117 0.00425478 
11 65 0.033735 0.00425469 
122 138 0.0187986 0.00425321 
66 126 0.00763677 0.00424836 
24 128 0.0224591 0.00424697 
2 36 0.0126528 0.00424649 
44 80 0.00395521 0.00424382 
101 122 0.000361923 0.00424236 
34 84 0.0369119 0.00424173 
88 129 0.00625863 0.00424129 
80 124 0.0034118 0.00423849 
74 85 0.0196198 0.00423681 
27 128 0.000732432 0.00423609 
9 80 0.00711346 0.00423441 
45 119 0.026391 0.00423402 
41 102 0.0475696 0.00423384 
47 79 0.0536935 0.00423039 
66 117 0.0374549 0.00423018 
29 125 0.0368295 0.00422498 
27 122 0.00258551 0.00422382 
40 105 0.0176062 0.00422052 
28 46 0.0691695 0.00422 
82 119 0.018031 0.00421945 
37 85 0.0221688 0.00421899 
10 20 0.0300547 0.00421677 
45 93 0.00714503 0.00421048 
90 93 0.0127495 0.00420884 
39 51 0.0174165 0.00420756 
29 132 0.0113094 0.00420508 
12 59 0.01653 0.0042039 
18 101 0.0430749 0.00420135 
110 128 0.000709643 0.00419856 
54 59 0.0227163 0.00419838 
30 84 0.0599539 0.00419462 
12 75 0.0184912 0.00419064 
2 54 0.0453331 0.00419037 
107 124 0.0170714 0.00418448 
27 110 0.0495302 0.00418445 
101 134 0.0421632 0.00417913 
11 83 0.000896866 0.00417701 
2 22 0.0265942 0.00417596 
53 92 0.0788949 0.00417498 
86 87 0.000342889 0.00416804 1
1 126 0.0214898 0.00416513 
69 107 0.0175961 0.00416358 
2 19 0.0415399 0.00416322 
39 130 0.0228757 0.00415633 
28 139 0.0281546 0.00415545 
74 116 0.0409863 0.00415292 
7 115 0.0317912 0.00414734 
47 126 0.000124297 0.00414415 
65 116 0.0426951 0.00414409 
48 91 0.00588321 0.00413593 
46 139 0.114443 0.00413302 
45 91 0.000599306 0.00412229 
2 105 0.0134386 0.00412158 
2 129 0.00266235 0.00411854 
93 123 0.0446595 0.00411831 
44 83 0.027961 0.00411679 
40 124 0.0082767 0.00411565 
47 113 0.0479279 0.00410861 
40 135 0.00122077 0.00410774 
70 114 0.0736243 0.0041067 
48 128 0.0275926 0.00410565 
75 134 0.0397121 0.0041055 
51 91 0.00457958 0.0041027 
35 40 0.00852985 0.00409748 
39 73 0.00545893 0.00409721 
122 129 0.0113028 0.00409431 
26 70 0.0355141 0.0040892 
10 133 0.0656728 0.00408785 
7 99 0.0300826 0.00408276 
58 106 0.00120399 0.00408038 
27 100 0.12838 0.00407914 
25 54 0.0132378 0.00407586 
46 108 0.134945 0.00407445 
12 52 0.0907968 0.0040714 
2 82 0.0253075 0.00406554 
67 128 0.0129162 0.00406385 
3 7 0.00414604 0.00405719 1
59 133 0.0231166 0.00405677 
20 59 0.0298693 0.00405626 
39 113 0.00849576 0.00405554 
6 113 0.0453927 0.00405261 
88 124 0.043253 0.00405233 
51 59 0.0146477 0.00404706 
12 119 0.0149317 0.00404419 
124 126 0.00693726 0.00404383 
11 27 0.047213 0.00404231 
66 84 0.008967 0.00404164 
26 128 0.00705164 0.00404024 
94 124 0.00693726 0.00403798 
105 128 0.0116831 0.00402934 
107 138 0.0443446 0.00402824 
24 93 0.0514576 0.00402688 
28 92 0.0355643 0.00401585 
52 99 0.0904088 0.00401486 
58 88 0.000216448 0.00401434 
61 118 0.0315014 0.00401348 
17 65 0.041388 0.00401045 
25 90 0.0247662 0.0040101 
16 126 0.0154085 0.00400998 
65 75 0.012436 0.00400883 
28 119 0.00186598 0.0040075 
84 131 0.0541935 0.00400649 
73 99 0.0409783 0.0040006 
59 134 0.0206207 0.00399571 
4 93 0.00951164 0.00399496 
56 101 0.00375109 0.00399434 
33 121 0.122781 0.00399112 
68 101 0.0201384 0.00399073 
108 124 0.0373212 0.00398726 
32 87 0.000765725 0.00398674 
6 103 0.0599493 0.00397778 
7 103 0.0396953 0.00397678 
52 89 0.0998203 0.00397625 
53 94 0.0111368 0.00397518 
67 83 0.0116857 0.00397109 
57 119 0.0441581 0.00396861 
29 118 0.00246359 0.00396457 
1 52 0.0597617 0.00396244 
74 87 0.000156145 0.00396102 
10 87 0.000541268 0.00395967 
40 48 0.0168451 0.00395952 1
57 80 0.0122801 0.00395461 
119 132 0.00659286 0.00395335 
21 40 0.0254365 0.00395249 
2 70 0.019449 0.00395239 
99 117 0.0120412 0.00395162 
88 99 0.0540796 0.00394951 
59 99 0.0216787 0.00394396 
11 104 0.0363222 0.00394207 
94 120 0.00253344 0.00393865 
22 58 0.0104772 0.00393862 
7 111 0.0373725 0.00393473 
58 117 0.00303303 0.00393428 
23 84 0.0397553 0.00393233 
116 126 0.0170749 0.0039318 
22 37 0.00949425 0.00393157 
14 58 0.00250211 0.00393074 
47 123 0.0595492 0.00392957 
94 118 0.000242662 0.00392856 
6 19 0.028029 0.0039231 
109 126 0.00712194 0.00392295 
106 126 0.0111368 0.00392249 1
41 75 0.0135 0.00392117 
110 126 0.000354222 0.00392116 
66 83 0.00849053 0.00392011 
40 60 0.00933317 0.00391962 
91 129 0.00266235 0.00391704 
40 45 0.00862345 0.00391699 
7 85 0.0289058 0.0039131 
10 91 0.00120031 0.0039113 
59 69 0.000123284 0.00390774 
48 93 0.0125497 0.00390646 
3 37 0.00773091 0.00390492 
82 84 0.0303863 0.00390045 
58 76 0.004862 0.00389832 
37 103 0.0220694 0.00389801 
100 122 0.0340083 0.003898 
93 108 0.00973199 0.00389797 
82 126 0.0105279 0.00389547 
59 113 0.0189687 0.00389126 
101 131 0.03785 0.00388493 
2 89 0.0539426 0.00388281 
56 118 0.0677566 0.00387786 
47 72 0.0282719 0.00387562 
59 96 0.0116255 0.00387434 
25 75 0.00221347 0.00386469 
3 36 0.0664954 0.00386221 
50 86 0.141615 0.00385776 
102 126 0.0214898 0.00385511 
30 80 0.0137258 0.00385048 
16 39 0.010802 0.0038488 
7 66 0.0186794 0.00384761 
28 104 0.0307992 0.00384492 1
22 101 0.0220477 0.00384121 
104 139 0.0247577 0.00384107 
18 93 0.0229969 0.00384 
47 116 0.030571 0.00383788 
51 65 0.0222571 0.00383667 
44 126 0.0214898 0.00383482 
7 71 0.0362981 0.00383312 
52 73 0.0259323 0.00383293 
29 60 0.02076 0.00383141 
62 137 0.145747 0.00382881 
7 13 0.0197628 0.00382524 
88 115 0.0590985 0.00381934 
4 84 0.0163064 0.00381901 
20 52 0.0577831 0.00381362 
20 119 0.0217388 0.00381312 
61 119 0.0135378 0.00381002 
28 41 0.0435502 0.00380913 
59 115 0.0185577 0.00380889 
7 137 0.0391046 0.00380701 
47 87 0.000124297 0.00380411 
119 128 0.000164914 0.003799 
2 21 0.0334047 0.0037941 
40 65 0.00127361 0.00379153 
40 56 0.0121793 0.00378459 
45 101 0.0349539 0.00378431 
54 88 0.0457567 0.00378393 
65 118 0.0113087 0.00378039 
48 52 0.0860398 0.00377907 
39 88 0.00596502 0.00377777 
52 55 0.0120985 0.00377107 1
6 83 0.000247773 0.0037704 
50 85 0.22417 0.00376429 
57 65 0.116666 0.00376347 
10 85 0.0544608 0.00376293 
94 125 0.00901322 0.00375774 
55 94 0.00114973 0.00375662 
21 52 0.0452092 0.00375417 
10 24 0.0366669 0.00375355 
10 14 0.0813118 0.00374253 1
10 114 0.0537852 0.00374055 
7 81 0.0440177 0.00374023 
107 123 0.0457775 0.00373941 
89 101 0.0265557 0.00373852 
27 92 0.00880251 0.0037371 
6 80 0.00049798 0.00373288 
72 119 0.0125726 0.00372093 
7 36 0.00594835 0.00371788 
84 106 0.0397274 0.00371767 
39 129 0.00236182 0.00371614 
29 128 0.000206818 0.00371577 
2 120 0.0129911 0.00371309 
36 47 0.0484716 0.00370996 
85 103 0.0997212 0.00370946 
19 87 0.0067627 0.00370535 
71 88 0.0597284 0.00370443 
14 93 0.00673429 0.00370367 
4 59 0.00589765 0.00369564 
16 37 0.0172964 0.00369365 
38 88 0.0303473 0.00368823 
7 15 0.0357485 0.00368374 
20 87 0.0083897 0.0036807 
14 59 0.00166502 0.00367687 
94 133 0.00163701 0.0036749 
84 104 0.0156348 0.00367415 
14 40 0.00250211 0.00367316 
83 84 0.000216448 0.00366974 1
37 69 0.000123284 0.00366831 
23 87 0.00213219 0.00366814 
17 80 0.00478914 0.00366622 
28 83 0.00218946 0.00366243 
2 81 0.0434463 0.00365972 
25 61 0.00418043 0.00365747 
16 47 0.0373125 0.00365652 
7 117 0.00405171 0.00365375 
29 58 0.000310734 0.00365277 1
27 37 0.000732432 0.00364772 
52 134 0.0976181 0.00364572 
75 94 0.000242662 0.00364558 
3 72 0.0721178 0.00364377 
29 133 0.0301832 0.00364319 
1 106 0.177543 0.00364279 
69 123 0.05118 0.00364205 
16 28 0.0561768 0.00364181 
30 101 0.0300735 0.00364128 
75 100 0.0205299 0.00363982 
83 88 0.000216448 0.00363552 
25 100 0.0206303 0.00362896 
41 126 0.0135216 0.00362668 
52 80 0.00049798 0.00362635 
40 46 0.0171989 0.00362414 
4 52 0.0440385 0.0036083 
39 91 0.000154104 0.00360723 
16 62 0.00688263 0.00360357 
51 114 0.086215 0.00360063 
11 101 0.0305601 0.00359766 
17 101 0.00487767 0.00359698 
27 55 0.00505959 0.00359555 
39 57 0.0288682 0.00358446 
6 139 0.0330165 0.0035843 
37 74 0.000312802 0.00358389 
80 133 0.00522454 0.00358275 
63 65 0.220307 0.00358263 
8 128 0.0385545 0.00358209 
7 53 0.0269245 0.00357999 
5 93 0.0470957 0.00357684 
54 128 0.0324731 0.00357523 
94 96 0.0108178 0.00357304 1
80 129 0.00338903 0.00356859 
70 92 0.0616271 0.00356576 
26 84 0.0129827 0.00356332 
54 91 0.0196885 0.0035539 
2 130 0.0271186 0.00354635 
28 44 0.0677998 0.00354488 
104 122 0.0318 0.00354457 
37 117 0.00201821 0.00354242 
83 92 0.013814 0.00354061 
70 80 0.0114458 0.00353938 
93 131 0.0189533 0.00353552 
47 102 0.0319792 0.00353343 
65 103 0.00695956 0.00353292 
58 69 0.000185225 0.0035313 
28 132 0.0255586 0.00353089 
60 99 0.0481987 0.00353044 
78 128 0.0160993 0.00352964 
84 133 0.0550237 0.00352749 
32 91 0.00230551 0.00352299 
35 84 0.0399177 0.00352073 
117 135 0.060278 0.00351999 
3 70 0.0168989 0.00351872 
39 96 0.0214537 0.00351817 
123 129 0.0424835 0.00351391 
128 133 0.0324731 0.00351256 
80 113 0.00960162 0.00351162 
84 116 0.030686 0.00351128 
72 106 0.114829 0.00350993 
2 102 0.0204038 0.00350237 
33 128 0.00120622 0.00350217 
41 83 0.0175187 0.00350041 
10 94 0.000541268 0.00349783 
23 85 0.146345 0.00349763 
7 76 0.00640116 0.00349739 
93 106 0.0253477 0.00349728 
29 137 0.0417183 0.00349581 
91 110 0.00106627 0.00349381 
37 79 0.0189478 0.00349297 
55 91 0.00346251 0.00348744 
25 76 0.0174307 0.00348652 
40 50 0.0169013 0.00348604 
39 70 0.0128225 0.00348582 
7 75 0.00513036 0.00348365 
69 137 0.0472013 0.0034814 
55 107 0.0128967 0.00347969 
59 90 0.00101245 0.00347605 
39 62 0.00184046 0.00347336 
62 83 0.00783399 0.00346603 
71 91 0.0113577 0.0034623 
7 89 0.0503675 0.00346104 
119 129 0.00716617 0.00346031 
88 117 0.00489414 0.00345793 
5 37 0.0118524 0.00345579 
2 65 0.00127361 0.00345032 
86 108 0.0980332 0.0034491 
58 70 0.00181252 0.00343947 
28 107 0.00814623 0.00343893 
62 126 0.000365596 0.00343889 
22 122 0.0501094 0.00343884 
1 69 0.0355663 0.00342551 
37 55 0.00516758 0.00342417 
41 65 0.0244931 0.00342334 
13 91 0.0150819 0.0034213 
10 126 0.00621761 0.0034212 
5 101 0.0198853 0.00341254 
37 112 0.016177 0.00341217 
23 25 0.0323904 0.00341052 
25 77 0.0187001 0.00341034 
88 105 0.027428 0.00339813 
37 110 0.000709643 0.00339705 
88 126 7.19E-05 0.00339179 
40 138 0.00766517 0.00338967 
11 103 0.0844683 0.00338947 
62 122 0.00927275 0.00338885 
25 139 0.00271814 0.00338508 
88 120 0.0225305 0.0033846 
87 112 0.0118906 0.00338136 
6 12 0.0452739 0.00337975 
62 93 0.042473 0.0033754 
9 40 0.0141508 0.00337458 
32 56 0.0572163 0.00337428 
46 103 0.071833 0.00336941 
66 88 0.0109462 0.00336872 
74 121 0.0146195 0.00336484 
9 47 0.0480828 0.00335987 
37 100 0.0182732 0.0033557 
34 91 0.0139395 0.0033547 
71 122 0.0586111 0.0033544 
6 132 0.0122329 0.00334907 
83 137 0.029452 0.00334679 
37 115 0.0122517 0.00334374 
2 96 0.0450517 0.00333892 
21 84 0.0283751 0.00333592 
63 84 0.037917 0.00333539 
54 84 0.0410289 0.00333399 
14 75 0.0518964 0.00333236 
92 103 0.0935619 0.00332892 
51 84 0.0613087 0.00332855 
18 47 0.053651 0.00332729 
69 80 0.000372263 0.00332619 1
15 80 0.0162922 0.00331949 
14 61 0.0546451 0.00331883 
74 80 0.00447231 0.00331158 
35 128 0.0180785 0.00330742 
8 29 0.03572 0.00330529 
26 52 0.00770597 0.00330464 
39 72 0.00445377 0.00330132 
53 101 0.0134037 0.00329855 
65 139 0.0838457 0.00329808 
85 119 0.00307897 0.00329743 
25 73 0.022734 0.00329643 
72 99 0.0340942 0.00329441 
2 134 0.0451127 0.0032933 
65 117 0.0304113 0.00329324 
27 48 0.022983 0.00328197 
14 137 0.0979439 0.00328058 
58 130 0.00770594 0.00327847 
59 106 0.0147161 0.00327717 
5 139 0.137216 0.00327593 
40 132 0.000829936 0.00327527 
59 111 0.0149663 0.00327413 
63 132 0.132336 0.00327107 
120 126 0.00253344 0.00326978 
101 119 0.000414304 0.00326699 
80 125 0.00282261 0.00326156 
92 128 0.0305863 0.00325106 
25 55 0.0157759 0.00325003 
17 107 0.0306416 0.00324824 
32 83 0.0103594 0.00324468 
45 100 0.0799761 0.00324442 
7 96 0.0409463 0.00324401 
108 128 0.00352388 0.00323765 
83 112 0.0169482 0.00323579 
13 39 0.0162265 0.00323566 
126 133 0.0170749 0.00323328 
40 84 0.000216448 0.00322922 
84 115 0.0522523 0.00322825 
105 107 0.0361693 0.00322524 
7 138 0.0152625 0.00322507 
9 101 0.0277244 0.00322474 
37 46 0.0150948 0.00321954 
28 65 0.030491 0.00321937 
96 128 0.0429694 0.00321827 
86 120 0.0946555 0.00321749 
37 62 0.000732432 0.0032113 
28 91 0.00218946 0.003209 
5 47 0.0465141 0.00320746 
52 102 0.0537661 0.00319684 
9 58 0.0148226 0.00319538 
3 62 0.039197 0.00319223 
2 123 0.0406977 0.00318528 
125 128 0.0298693 0.00318285 1
10 106 0.0216027 0.00318242 
52 122 0.0175113 0.00318196 
29 73 0.0190463 0.00317978 
39 139 0.0176048 0.00317772 
51 128 0.0254153 0.00317551 
2 71 0.0394084 0.00317407 
4 58 0.00886991 0.003171 
126 138 0.00147153 0.00317056 
55 90 0.0539675 0.0031697 
58 124 0.00776449 0.00316713 
13 126 0.00304507 0.00316457 
83 99 0.0218683 0.00316435 
23 91 0.0107865 0.00316272 
39 132 0.0093125 0.00316001 
46 88 0.0213811 0.00315791 
10 86 0.0427224 0.00315759 
83 111 0.023579 0.00314876 
69 72 0.0225641 0.00314119 1
29 122 0.000729819 0.00313989 
39 105 0.011083 0.00313952 
61 76 0.0525353 0.00313815 
62 118 0.0130193 0.00313798 
13 128 0.0103529 0.00313751 
108 119 0.0120643 0.00313737 
61 93 0.0493525 0.00313562 
2 118 0.0165873 0.00312473 
119 125 0.0304047 0.00312149 
69 121 0.0318462 0.00311526 
48 84 0.0617457 0.00311451 
62 107 0.0241509 0.00311352 
110 119 0.008836 0.00310874 
5 91 0.0178012 0.00310438 
16 60 0.0408099 0.00310154 
74 118 0.00372719 0.00309938 
32 99 0.0566531 0.00309746 
30 37 0.0201399 0.00309678 
40 88 0.000216448 0.00309587 
33 39 0.0030316 0.00309271 1
8 37 0.00885045 0.00308394 
87 108 0.00296675 0.00308307 
87 130 0.0105279 0.0030804 
61 84 0.0133714 0.00307978 
52 67 0.0481777 0.00307768 
73 84 0.0186977 0.00307413 
25 45 0.0125227 0.00307334 
20 126 0.0214898 0.00306826 
61 88 0.014546 0.00306708 
46 122 0.0307561 0.00306247 
83 124 0.00776449 0.0030621 
29 90 0.0195898 0.00306174 
20 58 0.0244686 0.00306069 
2 67 0.0151598 0.00305233 
122 124 0.0159828 0.00305093 
47 80 0.000751922 0.00304374 
11 52 0.0736867 0.0030416 
7 64 0.0212873 0.00303826 
69 118 0.0114325 0.00303753 
55 132 0.0254597 0.00303491 
10 66 0.0103595 0.00303418 
25 122 0.000655752 0.00302348 
87 93 8.23E-05 0.00302077 1
27 45 0.00880885 0.00301182 
37 118 0.0104947 0.00300994 
7 22 0.0357308 0.00300755 
87 107 0.000113752 0.00300335 
14 125 0.063043 0.00300075 1
10 65 0.0131842 0.00300002 
20 80 0.0105269 0.00298664 
18 37 0.0172106 0.00298463 
1 25 0.00711147 0.00297537 
18 88 0.0609755 0.00297378 
17 39 0.00614295 0.00297051 
58 81 0.00181252 0.00296904 
11 93 0.00784421 0.00296542 
128 135 0.0151603 0.00296471 
107 117 0.0112928 0.00296259 
28 54 0.0768805 0.00296045 
92 132 0.0296023 0.00295935 
83 114 0.0148583 0.00295779 
50 122 0.0332711 0.00295548 
50 118 0.0690913 0.00295482 
37 89 0.0268261 0.0029517 
37 131 0.00907127 0.00295087 
39 52 0.0102014 0.00295074 
10 47 0.0221398 0.00294606 
4 122 0.0549144 0.0029454 
52 120 0.0355797 0.00294505 
101 105 0.0253204 0.00294175 1
94 135 0.00563099 0.00294103 
2 104 0.0181631 0.00293968 
87 131 0.00600983 0.00293857 
83 129 0.00266235 0.00293142 
83 133 0.0287273 0.00292912 
10 62 0.0104331 0.00292412 
6 62 0.00963554 0.00292 
77 128 0.0289552 0.00291784 
45 133 0.0976481 0.00291384 
125 126 0.0214898 0.0029091 1
10 58 0.00162948 0.00290791 
2 112 0.0260679 0.00290467 
46 84 0.0202066 0.00290026 
7 116 0.0225635 0.00289864 
55 62 0.0123355 0.00289709 
128 130 0.0192068 0.00289171 
22 40 0.00819023 0.00288934 
93 121 0.00262589 0.00288711 
37 57 0.0238593 0.00288475 
3 28 0.0145603 0.00288457 
9 37 0.0271965 0.00288389 
37 129 0.00177162 0.00288277 
62 85 0.0984493 0.00288131 
25 84 0.000655752 0.00288093 
44 94 0.00563099 0.00288091 
39 93 0.000414304 0.00287937 
38 59 0.00648934 0.00287884 
34 58 0.0132317 0.00287765 
7 70 0.0188568 0.00287474 
2 64 0.02723 0.00287405 
39 114 0.0147202 0.00287282 
73 88 0.0181548 0.00287225 
60 128 0.0148695 0.00287056 
84 102 0.013896 0.00285854 
40 139 0.000896866 0.00285849 
37 45 0.0155974 0.0028579 
2 26 0.00347378 0.00285716 
101 118 0.0126191 0.00285648 
59 84 0.000144065 0.00285604 
75 112 0.0560718 0.00285368 
99 128 0.0271965 0.002853 
15 58 0.012884 0.00285156 
7 57 0.0326746 0.00284731 
99 126 0.0143263 0.00284329 
60 119 0.00424628 0.00284146 
10 76 0.0360413 0.00284103 
2 50 0.0315774 0.00283689 
60 138 0.0874748 0.00283688 
87 122 7.19E-05 0.00283618 
37 73 0.00606738 0.00283344 
33 51 0.0341062 0.00282489 
10 50 0.0349848 0.00282284 
10 18 0.0513391 0.00281948 
10 28 0.0333009 0.00281916 
80 123 0.0145311 0.00281865 
27 39 0.00184046 0.00281676 
28 106 0.0339408 0.00281643 
69 70 0.0244702 0.00281594 1
50 128 0.02078 0.00281439 
47 55 0.0116767 0.00281146 1
83 125 0.0243819 0.00280482 
77 94 0.0108178 0.00280051 
37 92 0.0144723 0.00279991 
9 94 0.0128804 0.00279658 
10 29 0.00874811 0.00279451 
27 139 0.0711106 0.00279145 
58 134 0.0106792 0.00278956 
68 128 0.0155206 0.00278765 
2 117 0.00303303 0.00278623 
6 55 0.00167951 0.00278284 
29 55 0.00937175 0.00278207 1
59 66 0.00775808 0.00278068 
54 101 0.0200892 0.00278034 
69 109 0.0192173 0.00278018 
80 109 0.00337677 0.00277665 
47 133 0.0521304 0.00277568 
11 47 0.0363012 0.00277314 
39 55 0.0131359 0.00277311 
63 128 0.0211824 0.00277135 
86 121 0.175952 0.00277059 
58 123 0.0076669 0.00276555 
15 88 0.0474129 0.00276449 
6 40 0.000247773 0.00275698 
56 87 0.000602047 0.0027564 
14 46 0.0736401 0.00275386 
37 38 0.0175518 0.00275386 1
27 132 0.0112747 0.0027525 
90 119 0.0295528 0.00275187 
60 91 0.00166581 0.00274887 
88 104 0.0161681 0.0027455 
33 37 0.00120622 0.00274391 1
80 118 0.00796924 0.00274219 
38 107 0.0405854 0.00273908 
93 102 0.0153982 0.00273611 
50 101 0.0296319 0.0027303 
69 138 0.0230772 0.00272921 
34 59 0.0282423 0.00272335 
39 79 0.0124914 0.00272224 
5 128 0.0262549 0.00272089 
52 78 0.0706073 0.00271967 
17 126 0.0102622 0.00271517 
4 126 0.0154085 0.00271454 
7 90 0.0273634 0.00271451 
84 126 7.19E-05 0.00271323 
21 119 0.029362 0.00271282 
27 40 0.00110052 0.00271177 
49 93 0.0111382 0.00271154 
49 101 0.0199395 0.00271131 
76 96 0.0954934 0.00271073 
36 69 0.0237589 0.00270694 
92 122 0.0179579 0.00270502 
22 139 0.11747 0.00270422 
29 79 0.040248 0.00270405 
24 25 0.00894966 0.00270307 1
59 107 0.000227875 0.00270094 
70 119 0.00487663 0.00270006 
23 59 0.0123543 0.00269831 
99 101 0.0302625 0.00269616 
25 86 0.00312838 0.00269122 
7 11 0.022356 0.00269087 1
20 83 0.0313044 0.00268811 
33 45 0.019571 0.00267991 
41 59 0.0172964 0.00267475 
65 122 0.00299235 0.0026695 
10 25 0.00494053 0.00266102 
65 124 0.0424077 0.00265994 
124 128 0.0139553 0.00265833 1
22 92 0.0627016 0.00265715 
81 126 0.0154085 0.00265601 
16 72 0.053879 0.00265444 
28 93 0.0058919 0.00265158 
40 44 0.00608097 0.00265074 1
56 58 0.00181252 0.00264715 1
59 65 0.000847615 0.00264656 
70 108 0.0383061 0.00264605 
119 121 0.0109173 0.00264356 
66 91 0.0156751 0.00264259 
40 72 0.0021098 0.00264165 
2 114 0.0330933 0.00263954 
20 91 0.0181373 0.0026383 
34 37 0.0131924 0.00263788 1
13 59 0.0159941 0.00263669 
75 80 0.0014063 0.00263614 
52 90 0.0728517 0.00263595 
126 137 0.0214898 0.00263339 
40 78 0.0141192 0.00263055 
39 101 0.000257674 0.00263001 
79 94 0.0060776 0.00262952 
6 49 0.0263428 0.00262563 
65 80 0.00256043 0.00262446 1
37 41 0.0137432 0.00262087 1
2 4 0.0168708 0.00261968 1
47 65 0.0136485 0.00261846 
1 94 0.00563099 0.00261531 
67 84 0.0216624 0.00260674 
105 126 0.00581478 0.00260301 
14 62 0.0195245 0.00259096 
7 45 0.0372461 0.00258763 
118 128 0.0104947 0.00258288 
33 92 0.0249829 0.00257976 
2 119 0.000247773 0.00257506 
17 69 0.0178372 0.00257481 
47 105 0.0406102 0.00257245 
50 83 0.00907811 0.00256992 
103 107 0.0185498 0.00256831 1
3 107 0.00682504 0.00256654 
70 86 0.0562968 0.00256594 
3 126 0.000423084 0.00256585 
28 45 0.0387676 0.00256583 
63 69 0.0370598 0.00256573 
76 107 0.0217726 0.00256013 
27 89 0.10684 0.00255585 
7 105 0.0193514 0.00255489 
7 92 0.031663 0.0025545 
6 10 0.0140176 0.00255251 1
40 129 0.00266235 0.00255242 
32 40 0.00427802 0.00255067 
40 116 0.0218774 0.00255065 
3 16 0.0465676 0.00254885 
118 124 0.0410699 0.00254808 
59 78 0.0139067 0.0025476 
28 40 0.00218946 0.0025467 
52 104 0.044388 0.00254598 
19 37 0.0187878 0.00254126 
81 128 0.0308067 0.00253583 
72 126 0.000884179 0.00253529 
29 117 0.0102463 0.00253391 
52 125 0.0590637 0.00253106 
88 125 0.023358 0.00252884 
69 124 0.0222384 0.00252811 
34 128 0.0238274 0.0025267 
84 134 0.0616283 0.00252398 
32 37 0.00960107 0.00252095 
10 101 0.0127007 0.00251577 
47 135 0.0654061 0.00251 
3 88 0.00120744 0.00250799 
55 80 0.0011607 0.00250791 
6 60 0.02022 0.00250635 
52 109 0.0196151 0.00250436 
2 66 0.0109595 0.00250328 
11 86 0.10077 0.00250169 
7 23 0.0165875 0.00250088 
7 55 0.00745992 0.00249964 
7 109 0.0160183 0.00249664 
62 128 0.000732432 0.00249482 
8 40 0.0184712 0.00249002 
39 69 0.000309713 0.00248788 
92 126 0.0170749 0.00248424 
49 122 0.0218599 0.00248254 
8 69 0.0486054 0.0024817 
58 103 0.00177563 0.00247477 
63 83 0.0170842 0.00247433 
76 91 0.00462912 0.00246644 
17 40 0.00178675 0.00245805 
52 117 0.00689589 0.00245779 
2 27 0.00110052 0.00245705 
6 56 0.00768301 0.00245566 
2 131 0.0200444 0.00245305 1
2 79 0.0390313 0.00245234 
41 114 0.050466 0.00244983 
85 122 0.0145607 0.00243749 
53 93 0.0127726 0.00243592 
8 84 0.041797 0.00243492 
80 130 0.00861389 0.00243489 
25 124 0.00386074 0.00243488 
59 79 0.0154451 0.00243423 
14 69 0.0256242 0.00243408 
17 84 0.0182332 0.00243246 
7 73 0.0121475 0.00242708 1
48 122 0.0148692 0.00242494 
46 51 0.0673514 0.00242216 
27 93 0.00033511 0.00241719 
45 69 0.0376066 0.00241565 
59 114 0.0145918 0.0024137 
25 41 0.00211359 0.00240535 
29 119 0.000835457 0.00240281 
12 128 0.0297246 0.00240243 
88 107 0.000804132 0.00240065 
62 70 0.034042 0.00239951 
2 115 0.026013 0.00239601 
46 124 0.0773456 0.00239578 
12 37 0.0187187 0.00239555 
91 113 0.0165128 0.002394 
76 101 0.00774728 0.00239059 
6 75 0.00332587 0.00239009 
69 76 0.00949874 0.00238392 1
2 75 0.000730412 0.00238116 
46 93 0.0450243 0.00238039 
6 25 0.000750668 0.00237568 
69 110 0.0143919 0.0023753 
72 101 0.00279189 0.00237382 
21 69 0.0405194 0.00237365 
7 121 0.0214345 0.00237229 
79 80 0.0061174 0.00236677 1
2 32 0.00594441 0.00236519 
2 34 0.0261547 0.00236329 
46 109 0.203226 0.00236098 
71 128 0.0338267 0.0023572 
55 88 0.0023226 0.00235714 
7 39 0.000205805 0.00234952 
132 138 0.0998751 0.00234823 
21 126 0.0154085 0.00234769 
26 40 0.00723991 0.00234457 
94 137 0.00775054 0.00234352 
53 83 0.018853 0.0023377 
11 33 0.0420284 0.00233643 
68 94 0.00868622 0.00233595 
69 129 0.00599745 0.00233455 
60 87 0.000553332 0.00233324 
21 37 0.0144634 0.00232975 
18 80 0.002015 0.00232417 
39 117 0.00826243 0.00231948 
59 122 0.000144065 0.00231928 
90 126 0.0128804 0.00231255 
4 128 0.0183394 0.00231074 
39 81 0.0193131 0.00231063 
46 94 0.00545723 0.00230822 
39 65 0.00213 0.0023034 
49 83 0.00377506 0.00230236 
29 59 0.000206818 0.00229691 1
36 87 0.00279117 0.00229659 
7 129 0.00422661 0.00229567 
113 128 0.0156436 0.00229507 
10 40 0.00162948 0.00229295 
19 91 0.0155985 0.00229025 
64 80 0.00904719 0.00228139 
45 113 0.0656863 0.00228091 
93 113 0.0430682 0.00228082 
30 59 0.0245916 0.0022764 
7 8 0.0347813 0.00227241 1
84 109 0.00774075 0.00226883 
22 94 0.00475221 0.00226521 
27 119 0.00295997 0.00226505 
87 121 0.000689135 0.00226464 
41 117 0.0107297 0.00226422 
49 58 0.00377506 0.00226402 
84 125 0.0225894 0.00225911 
48 94 0.0007272 0.00225792 
8 126 0.0214898 0.00225777 
84 124 0.0341102 0.0022549 
65 88 0.00299235 0.00225402 
87 113 0.00545723 0.00224962 
2 56 0.00634774 0.00224808 
37 49 0.00963295 0.00224054 
78 83 0.0154728 0.00223527 
36 37 0.00475827 0.00223507 1
80 85 0.000381844 0.00223365 
59 73 0.00606738 0.00223348 
88 100 0.0279646 0.00223069 
59 68 0.0151936 0.00222885 
40 70 0.0013221 0.00222857 
40 137 0.00521642 0.0022238 
116 128 0.0204146 0.00221887 
33 83 0.00794853 0.00221794 
10 134 0.0622388 0.0022174 
48 80 0.00552961 0.00221381 
52 119 0.00066616 0.00221194 
17 37 0.0123448 0.0022109 
69 84 0.0126578 0.00221004 
36 94 0.00279117 0.00220521 
35 94 0.00498649 0.00220043 
29 93 0.000835457 0.00219596 
39 119 0.000414304 0.00219535 
93 137 0.0452482 0.00219458 
22 87 0.00475221 0.0021939 
38 87 0.00323567 0.00219271 
6 114 0.0437748 0.0021921 
59 110 0.000709643 0.00218159 
48 88 0.0708884 0.00218131 
26 87 0.000844202 0.00217848 
32 126 0.000765725 0.00217488 
35 126 0.0114914 0.00217099 
37 109 0.00324691 0.00217038 
9 87 0.0108178 0.00216904 
39 61 0.00815904 0.00216803 
10 80 0.00242928 0.00216683 
73 92 0.0308982 0.00215854 
59 129 0.00177162 0.00215824 
10 92 0.0463985 0.0021582 
3 99 0.0429365 0.00215625 
65 100 0.19114 0.00215459 
2 48 0.0339751 0.00215268 
89 128 0.0368881 0.00215173 
69 86 0.0255241 0.00214768 
68 126 0.00901322 0.00214691 
51 126 0.010017 0.00214677 
59 135 0.0113119 0.00214647 
24 126 0.0214898 0.00214621 
2 9 0.033579 0.00214549 
63 126 0.00884552 0.00214485 
40 47 0.000374112 0.00213843 
2 18 0.0298501 0.00213579 
66 101 0.00747678 0.00212948 
6 15 0.0400121 0.00212369 
2 62 0.00110052 0.00211642 
88 131 0.0493598 0.00211494 
28 86 0.0484211 0.00211363 
45 107 0.0269398 0.00211349 
50 87 0.0037856 0.00211303 
93 100 0.0372307 0.00211083 
94 130 0.00255603 0.00211014 
7 124 0.0147621 0.00210937 
59 130 0.0240357 0.00210921 
7 93 0.000330903 0.00209826 
59 70 0.00120622 0.00209823 
75 88 0.00680474 0.00209789 
28 37 0.00145701 0.00209629 
2 33 0.00181252 0.00209578 
7 119 0.000330903 0.00209543 
26 119 0.0116935 0.00209215 
40 130 0.00391361 0.00208955 
2 30 0.0275506 0.0020881 
40 81 0.00181252 0.00208652 
102 128 0.0231508 0.00208493 
80 117 0.00610073 0.00208266 
19 128 0.0244854 0.00208107 
55 128 0.00230388 0.00208053 
79 126 0.0170749 0.00207967 
14 83 0.00250211 0.00207791 
53 58 0.012915 0.00207314 
61 126 0.000458081 0.00207161 
70 132 0.0158082 0.00206985 
26 46 0.111954 0.0020677 
78 87 0.00156978 0.0020666 
83 110 0.00106627 0.00206553 
2 29 0.000310734 0.00206458 
46 69 0.0350353 0.00206066 
1 129 0.0342311 0.00205959 
2 8 0.038529 0.0020587 
16 25 0.00211359 0.00205464 
47 62 0.00711946 0.00205215 
12 84 0.0497399 0.00205155 
83 121 0.00207481 0.00204639 
80 119 0.00049798 0.00204431 
6 110 0.00411513 0.00204293 
28 80 0.00440281 0.00203352 
39 118 0.00403333 0.00203279 
126 131 0.0154085 0.00202581 
52 74 0.0181068 0.00202514 
7 101 0.000205805 0.00201616 
5 84 0.0270475 0.0020139 
53 65 0.108546 0.00201033 
58 131 0.0170166 0.00200685 
117 132 0.0142694 0.00200442 
128 138 0.00294906 0.00200178 
65 76 0.0467381 0.00200166 
58 73 0.00962308 0.00199916 
14 126 0.000830988 0.0019983 
52 59 0.000164914 0.00199315 
36 59 0.00475827 0.00199284 
62 88 0.00258551 0.0019923 
109 128 0.00873184 0.00199078 
84 132 0.00746594 0.00199074 
63 91 0.0176062 0.00198896 
16 74 0.0185789 0.0019889 
75 126 0.000242662 0.00198522 
39 135 0.00918284 0.00198006 
35 37 0.0164678 0.00197948 1
29 84 0.000729819 0.00197836 
124 138 0.0836141 0.00197832 
52 76 0.0192851 0.00197806 
6 93 0.00066616 0.00197445 
87 110 0.000354222 0.00196838 
26 37 0.00705164 0.00195941 
10 109 0.0376996 0.0019589 
65 84 0.00299235 0.00195782 
101 128 0.00010257 0.00195213 
58 116 0.00976125 0.00195031 
37 51 0.0157299 0.0019488 
73 117 0.127661 0.00194777 
68 88 0.0368008 0.00194567 
85 129 0.0254389 0.00194172 
83 135 0.0121357 0.00193774 
94 132 0.000275722 0.00193745 
8 94 0.00309837 0.00192956 
10 45 0.0486411 0.00192757 
40 114 0.0159404 0.00192751 
49 107 0.0230193 0.00192344 
15 37 0.0246597 0.00192193 
15 59 0.00637759 0.00192064 
30 83 0.0257947 0.00191904 
119 124 0.0121216 0.00190768 
2 125 0.0260483 0.00190653 
36 128 0.0142724 0.00190411 
74 117 0.0155201 0.00190405 
75 87 0.000242662 0.00190343 
45 94 0.00019911 0.00190141 
7 38 0.0378395 0.00190121 
10 93 0.000375465 0.00189994 
7 50 0.0283337 0.00188454 
25 33 0.00549608 0.00188425 
51 74 0.0152563 0.00188361 
7 28 0.00292457 0.00188206 
69 134 0.0478352 0.00187999 
16 87 0.000231718 0.00187991 
110 129 0.0146638 0.00187984 
47 69 0.0159828 0.00187892 
8 87 0.0044099 0.00187855 
39 112 0.0102536 0.00187792 
20 37 0.00943631 0.00187663 
96 126 0.0214898 0.00187654 
64 128 0.0193182 0.00187367 
3 25 0.00386074 0.00186972 
73 122 0.0227688 0.00186837 
76 94 0.0015367 0.00186836 
91 106 0.00120399 0.00186765 
56 80 0.0114458 0.00186414 
50 94 0.0037856 0.0018596 
40 68 0.00759534 0.00185049 
36 62 0.0378489 0.00185001 
8 52 0.0804366 0.0018479 
10 107 0.00719871 0.0018473 
27 123 0.145622 0.00184372 
74 94 0.000156145 0.00184347 
35 59 0.0164678 0.00184324 
39 45 0.00900446 0.00183891 
62 84 0.00258551 0.00183723 
2 121 0.0264771 0.00183647 
65 119 0.00342578 0.00183417 
13 69 0.0326158 0.00183356 
17 122 0.0259663 0.00182877 
28 69 0.00440281 0.00182838 
40 53 0.0114391 0.00182568 
76 87 0.0015367 0.00182498 
2 15 0.0337459 0.00182297 
113 126 0.0135216 0.00182265 
10 51 0.0464086 0.00182005 
77 88 0.0367069 0.00181641 
56 88 0.00455027 0.00181618 
50 126 0.0102622 0.00181518 
87 116 0.00323567 0.00181517 
37 75 0.000486131 0.00181509 
94 103 0.000589798 0.00181397 
14 26 0.054051 0.0018118 
121 126 0.00957685 0.00180891 
28 33 0.0435587 0.00180834 
2 110 0.00106627 0.00180604 
10 122 0.0151202 0.00180559 
71 126 0.0214898 0.00180548 
60 101 0.0109678 0.00180307 
65 86 0.144007 0.00180192 
65 83 0.00127361 0.00179716 1
65 129 0.0187211 0.00179541 
59 131 0.0173877 0.00179474 
56 126 0.000602047 0.00179378 
6 51 0.0457715 0.00179349 
41 55 0.0188877 0.00179144 
52 63 0.060614 0.00179074 
37 47 0.000249 0.00178894 
57 84 0.020064 0.00178838 
12 83 0.0123079 0.00178683 
23 94 0.00614684 0.00178557 
1 10 0.0737121 0.0017824 
55 126 0.00114973 0.00177833 
91 104 0.00264364 0.00177772 
52 58 0.000247773 0.00177454 
63 80 0.00628117 0.00177445 
59 67 0.00926146 0.00177286 
79 128 0.029945 0.0017728 
33 52 0.0109502 0.0017727 
41 119 0.0120279 0.00177178 
79 101 0.0404922 0.00177089 
13 94 0.00868622 0.00176837 
58 118 0.000730412 0.00176477 
10 74 0.00680442 0.00176384 
87 100 0.00614684 0.00176367 
46 87 0.00545723 0.00175791 
28 58 0.00218946 0.00175723 
80 103 0.0035702 0.00175471 
25 26 0.0176867 0.00175312 1
126 130 0.0143263 0.00175223 1
15 84 0.0426852 0.00175047 
70 87 0.000602047 0.00175028 
37 72 0.00177162 0.00174439 
84 129 0.00625863 0.00174259 
5 59 0.00794152 0.00173528 
35 87 0.00498649 0.00173397 
19 58 0.0051913 0.00173149 
74 76 0.0144281 0.00172962 
7 12 0.0186326 0.00172943 
21 59 0.0144634 0.00172466 
40 113 0.0101519 0.00172398 
20 94 0.0083897 0.00171945 
69 105 0.0226479 0.00171452 
52 62 0.00963554 0.00171335 
80 99 0.00522187 0.00171071 
60 83 0.0101014 0.00171032 
29 88 0.000729819 0.00171022 
7 120 0.0102088 0.00170906 
4 40 0.00361504 0.00170799 
2 57 0.0268642 0.0017034 
23 101 0.0168205 0.0017001 
102 119 0.00599598 0.00170001 
128 131 0.0184699 0.0016988 1
11 128 0.0217776 0.00169868 
2 137 0.0313847 0.00169726 
47 119 0.00100589 0.00169276 
75 107 0.00404237 0.00169163 
18 83 0.0239368 0.00168316 
94 139 0.000297954 0.00168115 
66 87 0.00702826 0.00168047 
41 88 0.0307894 0.00167774 
44 88 0.0313319 0.00167233 
123 128 0.0263918 0.00166986 
46 80 0.00184826 0.00166794 
101 107 0.00057249 0.00166769 
94 116 0.00323567 0.00166763 
25 118 0.00221347 0.00166686 
28 137 0.0555296 0.00165986 
37 67 0.0135175 0.00165755 
87 106 0.010017 0.0016567 
51 101 0.0359092 0.00165244 
7 56 0.00242098 0.00165143 
6 57 0.0339132 0.00165038 
128 134 0.0324731 0.00165014 
80 108 0.000782716 0.0016489 
11 28 0.0299952 0.00164703 
75 128 0.000486131 0.00164418 
11 25 0.00271814 0.00164109 
9 128 0.023688 0.00163917 
53 126 0.0111368 0.00163753 
55 139 0.0279537 0.00162846 
48 101 0.0265409 0.00162687 
14 91 0.00250211 0.00162026 
7 30 0.033306 0.00161744 
128 137 0.0286016 0.00161501 
84 107 0.000804132 0.0016136 
50 107 0.03462 0.00161163 
35 58 0.0101364 0.00160787 
6 64 0.0520791 0.00160655 
101 138 0.00486472 0.00160099 
81 83 0.0165943 0.00159792 
2 5 0.0238928 0.00159195 
59 60 0.0011086 0.00158995 1
18 126 0.0170749 0.00158973 
126 135 0.000844202 0.00158655 
64 83 0.0133858 0.00158235 
64 94 0.0060776 0.00157985 
94 102 0.00167116 0.0015796 
73 126 0.00349878 0.00157149 
50 91 0.0114272 0.00156888 
58 135 0.00730211 0.00156887 
87 123 0.00575233 0.00156018 
55 93 0.00932393 0.0015584 
16 33 0.0297879 0.0015569 
51 94 0.000331595 0.0015556 
12 126 0.0143263 0.00155209 
114 124 0.0477691 0.00155173 
20 88 0.0189507 0.00153865 
18 128 0.0255992 0.00153816 
74 99 0.0170298 0.00153584 
74 103 0.0253808 0.00153179 
12 101 0.0298448 0.00153121 
2 3 0.00373029 0.00153104 1
33 84 0.00425941 0.00152877 
57 126 0.0154085 0.00152209 
118 119 0.0120942 0.00152138 1
27 118 0.00467033 0.00152084 
34 126 0.0170749 0.00152033 
40 121 0.00269976 0.00151646 
57 83 0.0121711 0.00151375 
83 134 0.0204682 0.00151147 
78 126 0.00799103 0.00151027 
6 119 0.00066616 0.00150718 
58 107 0.00034237 0.00150448 
19 126 0.0170749 0.00150298 
108 126 0.00175818 0.0014998 
37 137 0.00798257 0.00149777 
40 103 0.00177563 0.00149428 
54 126 0.0154085 0.00149312 
72 84 0.00516346 0.00149223 
87 137 0.00712194 0.00149044 
115 126 0.0118906 0.00148945 
62 96 0.128672 0.00148908 
91 137 0.015979 0.00148698 
86 94 0.000342889 0.00148208 
16 101 0.0242794 0.00147524 
53 128 0.0120243 0.00147288 
56 84 0.004017 0.00147281 
32 128 0.00960107 0.00146571 
1 132 0.125587 0.00146509 
87 139 0.000297954 0.00146272 
73 94 0.00257878 0.00146233 
28 59 0.00145701 0.00145974 
52 129 0.00716617 0.00145962 
2 55 0.00631153 0.00145958 
22 59 0.00949425 0.00145852 1
22 84 0.0340299 0.00145706 
59 121 0.00138073 0.00145644 
1 87 0.00563099 0.00145559 
84 90 0.0372919 0.00145557 
7 27 0.00146986 0.00145441 
51 119 0.0131919 0.00145424 
86 107 0.0108544 0.00145392 
48 126 0.0105279 0.00145298 
69 83 0.000185225 0.00145164 
53 84 0.0211653 0.00144726 
14 119 0.00228543 0.00144147 
58 110 0.00106627 0.00144014 
80 116 0.0125662 0.00143402 
32 88 0.0263852 0.00143379 
34 87 0.0067627 0.00142474 
57 94 0.00742075 0.00141163 
47 128 0.000249 0.00141001 
30 128 0.0181933 0.00140814 
25 119 0.000750668 0.00140392 
36 83 0.00673412 0.00140358 
91 118 0.000730412 0.00140277 
56 119 0.0160959 0.00140256 
112 128 0.0150948 0.00139495 
37 76 0.00307972 0.00139458 
23 40 0.00838473 0.00139277 
22 91 0.0143632 0.00139083 
22 83 0.0123391 0.00138696 
50 132 0.103565 0.00138265 
87 111 0.00957685 0.00137999 
59 81 0.0160003 0.00137673 
76 88 0.0167961 0.00137306 
47 129 0.0086421 0.0013719 
94 106 0.000399964 0.00137058 
114 128 0.024007 0.0013681 
50 59 0.00759454 0.00136716 
77 126 0.0118906 0.00136546 
80 106 0.0033699 0.00136501 
47 137 0.0413671 0.00136463 
12 94 0.00165404 0.00136275 
69 116 0.0290275 0.00136051 
47 104 0.0204821 0.00135579 
81 94 0.000602047 0.00135386 
53 88 0.0242267 0.0013527 
25 74 0.00142403 0.00134819 
90 128 0.0133755 0.00134616 
15 128 0.0166915 0.00134517 
100 101 0.0038051 0.00134356 1
39 110 0.00178318 0.00134181 
7 123 0.038815 0.00133785 
28 75 0.0208322 0.00133513 
30 87 0.00752693 0.00133491 
37 138 0.00294906 0.0013348 
19 83 0.015876 0.00133195 
73 87 0.00257878 0.00132689 
59 74 0.000312802 0.00132518 
84 100 0.02679 0.00131574 
59 120 0.0050793 0.00131568 
115 128 0.0210706 0.00131356 
118 126 0.000242662 0.00130796 
76 84 0.00765342 0.00130453 
59 123 0.016879 0.0013028 
2 13 0.0121352 0.00130094 
32 119 0.00558314 0.00129694 
72 128 0.00177162 0.00129564 
59 63 0.0153815 0.00129509 1
14 29 0.00844942 0.00128991 
36 122 0.0320419 0.00128762 
75 101 0.00261663 0.00128206 
7 29 0.000414989 0.00128013 
10 90 0.0456994 0.00127987 
22 80 0.00966681 0.0012758 
87 135 0.00563099 0.00127197 
23 39 0.018055 0.00126716 
17 87 0.00209275 0.0012656 
16 107 0.0132427 0.00125894 
44 101 0.00504269 0.00125734 
51 58 0.000998149 0.00125605 
89 126 0.0214898 0.00125508 
52 93 0.00066616 0.00124658 
38 101 0.0151429 0.00124639 
2 138 0.00443262 0.00124568 
58 99 0.000599306 0.00124496 
91 103 0.00177563 0.00124258 
23 52 0.0465434 0.00123535 
8 59 0.00621356 0.00123189 
32 69 0.0126509 0.00122743 
2 12 0.0269433 0.00122376 
41 84 0.0288102 0.00122336 
46 59 0.00622573 0.00122195 
32 52 0.0304508 0.00122079 
33 118 0.0192687 0.00121965 
41 50 0.064409 0.00121834 
70 126 0.000602047 0.00120927 
2 101 0.000154104 0.00120915 
62 121 0.00713373 0.00119592 
14 107 0.00931184 0.00119387 
13 40 0.011695 0.00119169 
87 133 0.00563099 0.00118602 
46 81 0.254895 0.00118234 
6 37 0.000164914 0.00118196 
59 132 0.000552365 0.00117748 
70 91 0.00181252 0.00117429 
1 27 0.132119 0.00117312 
47 76 0.0158264 0.00117311 
88 122 0.000508353 0.00116909 
37 50 0.0140376 0.00116583 
58 129 0.00266235 0.00116169 
88 119 0.000581931 0.00115948 
59 71 0.00804589 0.00115691 
25 52 0.000750668 0.00115613 
33 122 0.0103456 0.00115507 
33 88 0.00425941 0.00114942 
89 91 0.0123493 0.00114517 1
37 53 0.0104643 0.00114468 
40 76 0.00186869 0.00114467 
114 126 0.0111368 0.00114042 
83 89 0.0246143 0.00113912 
37 132 0.000552365 0.00113895 
47 114 0.0457368 0.00113774 
39 76 0.00722304 0.00113714 
87 114 0.000275722 0.00113708 
39 75 0.00261663 0.0011359 
7 113 0.026564 0.00113541 
23 37 0.0123543 0.00113452 
62 132 0.0846473 0.00113313 
52 65 0.00342578 0.00112889 
2 90 0.0224618 0.00112534 
56 91 0.00181252 0.00112463 
38 94 0.00323567 0.00112426 
55 101 0.00579332 0.00112344 
25 51 0.00302527 0.00112247 
12 87 0.00165404 0.00111095 
15 94 0.00318004 0.00110859 
10 69 0.014592 0.00110556 
23 88 0.0359032 0.00110421 
6 118 0.0177335 0.00110106 
1 93 0.0465119 0.00109804 
90 94 0.00050535 0.0010978 
74 88 0.00110389 0.00109536 
25 81 0.00549608 0.00109426 
88 110 0.00250503 0.00109335 
41 122 0.014862 0.00109013 
40 52 0.000247773 0.00108638 
10 138 0.0432194 0.0010842 
111 126 0.00518717 0.00108239 
83 100 0.0085483 0.00107235 
64 126 0.00225352 0.00107235 
16 65 0.0205126 0.00106927 
87 96 0.00651759 0.00106817 
70 83 0.00181252 0.00106579 
85 91 0.00578024 0.00105858 
67 126 0.00684878 0.00105495 
83 118 0.000730412 0.00105325 
101 110 0.00178318 0.00105268 
40 74 0.000469974 0.00105101 
84 110 0.00250503 0.00104257 
2 53 0.0171658 0.00103911 
29 114 0.00279945 0.00103404 
37 113 0.00757925 0.00103155 
28 74 0.0111915 0.00102708 
29 83 0.000310734 0.0010255 
65 70 0.0215197 0.00101917 
37 81 0.0160003 0.00101723 
2 47 0.000374112 0.00101655 
36 126 0.00279117 0.00101487 
2 116 0.0193584 0.00101263 
76 126 0.0015367 0.00101148 
2 72 0.00266235 0.00100879 
17 93 0.00404599 0.00100511 
80 114 0.00166828 0.001004 
83 90 0.00152132 0.00100325 
39 74 0.00078588 0.000999534 
126 134 0.0154085 0.000998599 
7 114 0.0245186 0.000997702 
48 87 0.0007272 0.000995022 
19 88 0.0314435 0.000994773 
121 128 0.0200946 0.000990585 
28 61 0.033038 0.000985586 
54 87 0.007318 0.000972528 
40 118 0.000730412 0.000964991 
50 69 0.0291836 0.000962798 
94 121 0.000689135 0.000962295 
83 120 0.00743859 0.000961823 
38 80 0.0088849 0.000960599 
16 93 0.00187557 0.000949571 
59 118 0.000486131 0.000948695 
37 111 0.0180574 0.000943407 
101 129 0.00445377 0.00093654 
47 122 0.000878694 0.000935739 
40 102 0.00376523 0.000934394 
37 61 0.000917738 0.000928225 
80 86 0.00207487 0.000923055 
36 93 0.0121507 0.000917979 
19 59 0.00913367 0.000910919 
80 102 0.00758715 0.000905972 
123 126 0.0128804 0.000899631 1
94 113 0.00545723 0.000897744 
35 91 0.0150767 0.000894672 
52 138 0.0165032 0.000892 
2 49 0.0108811 0.000890476 
21 87 0.000951941 0.000886937 
16 94 0.000231718 0.000881658 
37 114 0.0131459 0.00087904 
101 123 0.0412629 0.000876068 
85 93 0.0211169 0.000867801 
74 83 0.000469974 0.00086513 
2 35 0.0186296 0.000862551 
3 84 0.00341879 0.000858732 
44 87 0.00563099 0.000855383 
11 87 0.000297954 0.000852124 
11 58 0.000896866 0.000848051 
28 101 0.00366234 0.00083728 1
91 134 0.0140031 0.000834236 
74 129 0.0232408 0.000833857 
60 126 0.000553332 0.000830432 
33 103 0.0284277 0.000825152 
87 90 0.00050535 0.000814929 
2 61 0.00137898 0.000811095 
83 123 0.0178243 0.000810196 
37 139 0.00882229 0.00080771 
88 90 0.0420197 0.000800745 
38 83 0.00860115 0.000798593 
2 76 0.00462912 0.000789007 1
4 37 0.00589765 0.000784735 
6 107 0.00092053 0.000783737 
49 80 0.00564708 0.000783151 
91 114 0.000829936 0.00077627 
51 80 0.00302559 0.000775923 
1 58 0.00717078 0.000772814 
16 59 0.000464205 0.000763145 
15 126 0.00318004 0.000760189 
59 116 0.00648934 0.000758978 
87 103 0.000589798 0.000758499 
74 84 0.00110389 0.000757388 
45 87 0.00019911 0.0007573 
11 59 0.000596907 0.000755093 
37 116 0.00657542 0.00075472 
25 112 0.00711147 0.000753002 
41 80 0.00140195 0.000752715 
94 109 0.00162007 0.000748231 
91 99 0.000599306 0.000747448 
9 126 0.0128804 0.000745751 
87 92 0.000156145 0.000742221 1
30 126 0.00901322 0.000728055 
58 139 0.000896866 0.00072767 
36 58 0.00673412 0.000715706 
58 64 0.0105748 0.000713865 
75 84 0.00563021 0.00071349 
11 94 0.000297954 0.000712493 
7 47 0.000499634 0.000710204 
87 125 0.0083897 0.000708245 
58 74 0.000469974 0.000708156 
37 48 0.0112449 0.000708103 
76 128 0.00307972 0.000707413 1
111 128 0.0180574 0.000705742 
17 91 0.00630678 0.000700525 
83 116 0.00981889 0.000697857 
10 118 0.0367473 0.000697777 
80 92 0.000944619 0.000691532 
18 87 0.00581478 0.000688231 
67 87 0.00684878 0.000685989 
87 134 0.00614684 0.00067929 
74 75 0.00251206 0.000676327 1
5 126 0.00919024 0.000675696 
112 126 0.000778671 0.000668587 
3 46 0.0648612 0.000665202 
25 99 0.00181603 0.000662585 
49 59 0.00251176 0.000661334 
11 80 0.00180285 0.0006598 
16 83 0.000697467 0.00064939 
86 122 0.0139039 0.000649181 
23 126 0.00614684 0.000648334 
24 87 0.00600983 0.000631866 
6 122 0.000581931 0.00063141 
3 65 0.0292389 0.000629004 
2 111 0.0271436 0.000626244 
29 103 0.00599311 0.000623191 
6 7 0.000330903 0.000610967 1
41 87 0.000231718 0.00060862 
83 104 0.00872499 0.000607323 
94 134 0.00775054 0.000592653 
70 128 0.00680949 0.000591571 1
93 114 0.00223193 0.000586878 
19 94 0.00172309 0.000585658 
69 114 0.0250335 0.000583808 
7 118 0.010962 0.000569518 
41 101 0.00724872 0.000553009 
70 74 0.00555675 0.000544072 
33 70 0.0469467 0.000543368 
70 107 0.0078172 0.00053776 
57 88 0.0220432 0.000534685 
92 94 0.000156145 0.000532973 1
37 56 0.00120622 0.000528229 
94 114 0.000275722 0.000527108 
52 83 0.000247773 0.000516949 
29 52 0.000835457 0.000509991 
7 49 0.0121341 0.000500098 
83 103 0.00177563 0.000494556 
51 87 0.000331595 0.000489758 
57 87 0.00742075 0.000483476 
94 99 0.00019911 0.000478601 
87 99 0.00019911 0.000477692 
49 128 0.00251176 0.0004741 
49 94 0.00125342 0.00047303 
61 128 0.000917738 0.000468565 
91 92 0.000469974 0.000448003 1
16 91 0.000697467 0.000437145 
2 109 0.00593352 0.000434678 
11 126 0.000297954 0.000427597 
16 58 0.000697467 0.000426312 
21 94 0.000951941 0.000424563 
47 74 0.0019083 0.000423501 
78 94 0.00156978 0.000408145 
94 131 0.00307161 0.000401707 
49 87 0.00125342 0.000379991 
23 128 0.0123543 0.000353519 
59 103 0.00118167 0.000340385 
87 89 0.00651759 0.000333046 
2 23 0.0186239 0.000311094 
45 59 0.000398877 0.000297581 
49 126 0.00125342 0.000273742 
21 80 0.00412588 0.000249646 

DI values for hemoglobin, inter-alpha beta chain, 314 species MSA
res1 (r2+141) MI DI res2 contact
49 266 0.326348 0.181327 125 
120 174 0.47771 0.146075 33 1
34 218 0.292606 0.138537 77 
32 218 0.037699 0.137896 77 
105 206 0.279215 0.133832 65 
78 217 0.324087 0.132817 76 
76 211 0.208463 0.132714 70 
22 266 0.438376 0.130363 125 
69 176 0.063906 0.129005 35 
89 146 0.47088 0.12644 5 
131 154 0.35054 0.125344 13 
138 193 0.663214 0.124816 52 
102 276 0.591815 0.12427 135 
34 214 0.364317 0.12233 73 
121 258 0.20625 0.119831 117 
57 193 0.377645 0.115158 52 
116 146 0.361261 0.114206 5 
133 218 0.263677 0.112182 77 
21 192 0.196984 0.111632 51 
57 280 0.309641 0.111458 139 
68 154 0.38991 0.109428 13 
5 266 0.43832 0.108838 125 
4 151 0.397918 0.10797 10 
30 151 0.366475 0.107219 10 
57 163 0.21521 0.107064 22 
115 145 0.139066 0.106573 4 
63 257 0.536268 0.103436 116 
49 202 0.398066 0.102776 61 
79 185 0.308703 0.102411 44 
12 200 0.425365 0.102206 59 
137 275 0.499487 0.101241 134 
13 224 0.574544 0.101179 83 
120 210 0.420129 0.100939 69 
111 210 0.635645 0.099072 69 
78 218 0.123695 0.098764 77 
48 168 0.076951 0.097865 27 
3 215 0.093253 0.097747 74 
4 257 0.417571 0.097723 116 
10 174 0.055695 0.097353 33 
64 170 0.621655 0.09731 29 
76 228 0.414386 0.097068 87 
104 142 0.123423 0.09685 1 
82 228 0.531359 0.0961 87 
111 193 0.669721 0.095853 52 
67 174 0.430895 0.095301 33 
12 260 0.352968 0.094917 119 
108 224 0.453681 0.094724 83 
71 193 0.636041 0.094667 52 
96 167 0.512314 0.094553 26 
20 226 0.3067 0.094062 85 
110 206 0.179419 0.093647 65 
4 185 0.265358 0.093568 44 
20 245 0.102903 0.09252 104 
53 153 0.265086 0.092284 12 
57 228 0.291186 0.091755 87 
64 277 0.514833 0.091724 136 
4 213 0.433044 0.091592 72 
130 157 0.220419 0.090876 16 
68 245 0.122973 0.090871 104 
82 225 0.233555 0.090753 84 
4 210 0.406785 0.090344 69 
131 197 0.214627 0.090042 56 
19 191 0.224851 0.089941 50 
17 216 0.085485 0.089863 75 
22 214 0.312322 0.089164 73 
67 217 0.26465 0.08915 76 
26 218 0.054678 0.089095 77 
135 253 0.159804 0.08886 112 
71 216 0.380594 0.088826 75 
73 210 0.324 0.08879 69 
102 209 0.165195 0.088358 68 
103 250 0.254236 0.087693 109 1
34 261 0.286672 0.087654 120 
115 199 0.268017 0.087233 58 
76 217 0.243182 0.08722 76 
15 210 0.466152 0.086971 69 
24 143 0.399106 0.086001 2 
14 249 0.307414 0.085963 108 
71 154 0.305661 0.085685 13 
68 228 0.47179 0.085651 87 
67 184 0.595966 0.085641 43 
131 193 0.522432 0.085541 52 
116 196 0.498846 0.084985 55 
15 269 0.176312 0.084847 128 
113 155 0.255201 0.084471 14 
73 228 0.280099 0.084385 87 
113 221 0.185576 0.08437 80 
22 285 0.345017 0.08422 144 
138 219 0.249051 0.083996 78 
64 155 0.257156 0.083918 14 
20 257 0.399257 0.083801 116 
121 193 0.228242 0.083716 52 
104 270 0.169714 0.082804 129 
22 253 0.370907 0.082415 112 
57 154 0.191863 0.081739 13 
111 257 0.783329 0.081626 116 1
111 228 0.536159 0.081572 87 
78 202 0.264494 0.081512 61 
35 154 0.34237 0.081262 13 
50 218 0.169822 0.08098 77 
113 146 0.417594 0.080676 5 
129 147 0.085438 0.08059 6 
19 228 0.406137 0.080379 87 
72 143 0.346619 0.080319 2 
53 214 0.299544 0.080185 73 
13 217 0.271204 0.079971 76 
38 260 0.229724 0.079806 119 
5 260 0.218099 0.079658 119 
68 150 0.591188 0.079619 9 
76 192 0.171453 0.079475 51 
57 210 0.378914 0.079082 69 
120 143 0.195673 0.078979 2 
74 280 0.066603 0.078896 139 
4 145 0.116008 0.078767 4 
60 258 0.171878 0.078545 117 
55 195 0.078124 0.078398 54 
129 184 0.125488 0.078297 43 
48 256 0.104232 0.07783 115 
120 266 0.480763 0.077684 125 
111 202 0.719123 0.077652 61 
67 161 0.375858 0.077246 20 
111 256 0.184642 0.077045 115 1
89 211 0.469726 0.076931 70 
129 195 0.030304 0.076895 54 
64 260 0.344206 0.076658 119 
76 185 0.139885 0.0766 44 
32 254 0.03999 0.076565 113 
115 160 0.33991 0.076493 19 
34 280 0.564232 0.076073 139 
55 155 0.050674 0.075969 14 
67 274 0.574886 0.075961 133 
4 216 0.318068 0.075926 75 
111 143 0.465682 0.075631 2 
51 157 0.160657 0.075536 16 
115 174 0.198841 0.075496 33 
118 259 0.093278 0.075032 118 
63 275 0.483939 0.075024 134 
100 231 0.446078 0.075012 90 
67 146 0.403631 0.0749 5 
21 218 0.0833 0.074836 77 
71 267 0.642101 0.074704 126 
17 253 0.105823 0.07443 112 
22 252 0.649998 0.07399 111 
71 253 0.37395 0.073863 112 
111 262 0.486466 0.073843 121 
104 216 0.200079 0.073808 75 
72 270 0.098993 0.073797 129 
73 147 0.15767 0.073681 6 
62 265 0.129557 0.073526 124 
117 151 0.308003 0.07331 10 
68 199 0.21007 0.073237 58 
46 151 0.307802 0.073083 10 
111 259 0.190073 0.072898 118 
131 147 0.28983 0.072606 6 
19 146 0.282058 0.072461 5 
4 267 0.411205 0.072431 126 
134 224 0.593936 0.072168 83 
131 245 0.129915 0.071991 104 
123 285 0.566393 0.071717 144 
125 268 0.075021 0.071455 127 
4 217 0.219185 0.071428 76 
113 270 0.199196 0.071419 129 
111 260 0.431464 0.071015 119 1
41 225 0.134326 0.070764 84 
78 184 0.317803 0.070728 43 
76 262 0.206245 0.070689 121 
34 212 0.259012 0.070451 71 
48 257 0.188472 0.070447 116 
114 199 0.087704 0.070428 58 
66 242 0.408682 0.070139 101 
66 226 0.305683 0.070091 85 
4 250 0.412444 0.069899 109 
79 163 0.162844 0.069658 22 
49 150 0.349895 0.069641 9 
103 166 0.128774 0.069485 25 
36 152 0.470999 0.069276 11 
131 143 0.34236 0.069189 2 
55 219 0.025089 0.068712 78 
36 222 0.561112 0.068678 81 
115 213 0.372053 0.068495 72 
111 227 0.213885 0.067992 86 
104 143 0.295588 0.067909 2 
131 228 0.366403 0.067905 87 
109 274 0.494542 0.067806 133 
17 152 0.102848 0.067771 11 
78 257 0.316108 0.067751 116 
4 280 0.442575 0.067683 139 
134 260 0.290052 0.06768 119 
35 217 0.30225 0.067615 76 
82 192 0.22108 0.067548 51 
113 252 0.510763 0.067479 111 
115 157 0.385734 0.067312 16 
78 210 0.350651 0.0671 69 
93 170 0.032677 0.067029 29 
104 285 0.262086 0.066986 144 
4 160 0.226901 0.066962 19 
55 251 0.035445 0.066961 110 
57 227 0.136936 0.066906 86 
79 227 0.243849 0.066839 86 
111 218 0.314115 0.06672 77 
17 147 0.150044 0.066568 6 
32 221 0.068893 0.066449 80 
68 280 0.61272 0.06638 139 
55 266 0.115224 0.066227 125 
73 195 0.239347 0.066217 54 
32 162 0.12929 0.066174 21 
125 180 0.107952 0.066149 39 
15 226 0.110625 0.066135 85 
23 155 0.277718 0.065857 14 
67 154 0.365688 0.0658 13 
5 258 0.449806 0.065638 117 
112 270 0.150225 0.065347 129 
5 193 0.504639 0.065334 52 
67 250 0.662405 0.065218 109 
36 195 0.263536 0.065203 54 
109 170 0.485272 0.065053 29 
41 227 0.114652 0.06493 86 
34 217 0.338108 0.064862 76 
15 228 0.382602 0.064837 87 
54 155 0.316945 0.064618 14 
71 162 0.439131 0.064434 21 
24 262 0.386479 0.064338 121 
109 144 0.430984 0.064227 3 
137 274 0.443316 0.064131 133 
73 200 0.285628 0.064123 59 
49 260 0.264024 0.063983 119 
76 166 0.297165 0.063969 25 
116 226 0.181255 0.063912 85 
64 153 0.233219 0.063905 12 
104 214 0.271369 0.063849 73 
10 182 0.025912 0.0638 41 
120 170 0.565723 0.063784 29 
35 199 0.205461 0.063764 58 
82 217 0.242259 0.063708 76 
8 191 0.160869 0.063621 50 
64 224 0.594884 0.063274 83 
102 271 0.354633 0.063258 130 
68 210 0.593449 0.063243 69 
26 253 0.157513 0.063206 112 
24 252 0.489734 0.063167 111 
13 193 0.625844 0.063028 52 
8 227 0.165646 0.063023 86 
71 271 0.370411 0.063016 130 
63 151 0.424543 0.062832 10 
15 161 0.200842 0.062744 20 
53 210 0.252986 0.062698 69 
120 180 0.077174 0.062632 39 
105 210 0.524173 0.062496 69 
78 256 0.031534 0.062358 115 
68 146 0.366377 0.062293 5 
28 200 0.280038 0.062133 59 
17 219 0.091878 0.061973 78 
48 150 0.166469 0.061966 9 
29 168 0.023324 0.061592 27 
56 160 0.134067 0.061578 19 
10 164 0.096294 0.061557 23 
35 150 0.476266 0.061557 9 
38 277 0.641908 0.06153 136 
72 219 0.256416 0.06149 78 
19 219 0.272264 0.061461 78 
130 271 0.340319 0.061413 130 
23 166 0.220736 0.061371 25 
14 250 0.368482 0.061365 109 
3 219 0.033072 0.061363 78 
100 174 0.144907 0.061244 33 
63 211 0.369712 0.061226 70 
36 227 0.152986 0.061143 86 
56 271 0.087115 0.061115 130 
64 272 0.186343 0.06106 131 
116 214 0.248786 0.061048 73 
115 153 0.34847 0.061 12 
138 249 0.543464 0.060996 108 
15 154 0.180913 0.060957 13 
64 213 0.48101 0.060951 72 
24 149 0.437597 0.060917 8 
73 157 0.092314 0.060817 16 
111 154 0.380545 0.060797 13 
15 193 0.45318 0.060768 52 
72 212 0.358582 0.060397 71 
13 163 0.311887 0.060339 22 
23 196 0.244254 0.060321 55 
109 209 0.08429 0.060294 68 
71 210 0.568719 0.060291 69 
34 213 0.445213 0.06027 72 
49 193 0.36186 0.060247 52 
131 146 0.325013 0.060226 5 
50 212 0.325799 0.060175 71 
34 151 0.515874 0.060136 10 
116 216 0.404443 0.060131 75 
53 227 0.16271 0.060113 86 
113 266 0.312482 0.060108 125 
116 257 0.508343 0.060084 116 
38 267 0.453185 0.059891 126 
32 191 0.056377 0.059874 50 
131 174 0.34654 0.059839 33 
15 184 0.474568 0.059823 43 
5 221 0.139141 0.059767 80 
68 217 0.29507 0.059664 76 
8 228 0.286259 0.059472 87 
79 211 0.385851 0.059404 70 
9 245 0.125619 0.059328 104 
63 157 0.279694 0.059281 16 
19 151 0.33298 0.059256 10 
32 213 0.094733 0.059225 72 
64 202 0.663695 0.059187 61 
49 256 0.03053 0.059178 115 
111 252 0.639078 0.059164 111 
68 261 0.286633 0.059148 120 
115 214 0.344519 0.059148 73 
29 169 0.045546 0.059142 28 
113 260 0.182457 0.058853 119 
111 200 0.515499 0.058682 59 
113 258 0.438432 0.058647 117 
8 195 0.177296 0.058628 54 
49 196 0.310085 0.058574 55 
10 150 0.068568 0.058499 9 
38 174 0.441553 0.058381 33 
13 271 0.463703 0.058345 130 
132 218 0.028592 0.058287 77 
89 276 0.617197 0.058283 135 
20 260 0.116571 0.058183 119 
70 147 0.075586 0.058167 6 
64 228 0.48463 0.057932 87 
20 224 0.333495 0.057925 83 
36 260 0.257707 0.057853 119 
102 203 0.074908 0.057606 62 
34 200 0.438841 0.057572 59 
68 271 0.436855 0.057475 130 
38 170 0.592389 0.057471 29 
76 188 0.251019 0.057434 47 
67 193 0.701308 0.05737 52 
121 163 0.171604 0.057309 22 
78 255 0.128825 0.057239 114 
111 221 0.19765 0.057143 80 
111 150 0.516096 0.057033 9 
60 160 0.160758 0.05703 19 
63 191 0.253489 0.056993 50 
23 266 0.282209 0.056881 125 
21 259 0.179288 0.056821 118 
109 152 0.379159 0.056819 11 
49 184 0.358072 0.056807 43 
72 218 0.117931 0.056803 77 
71 191 0.204411 0.056788 50 
120 250 0.558538 0.056782 109 
115 197 0.259813 0.056781 56 
118 236 0.089934 0.056741 95 
116 267 0.628436 0.056662 126 
107 270 0.075501 0.05661 129 
71 217 0.353226 0.056572 76 
100 272 0.07884 0.056544 131 1
34 153 0.346874 0.056506 12 
130 154 0.284353 0.05644 13 
17 251 0.031864 0.056422 110 
30 174 0.166078 0.05642 33 
130 143 0.318487 0.056405 2 
76 253 0.230948 0.056349 112 
62 160 0.099699 0.056333 19 
17 271 0.089725 0.056174 130 
105 280 0.656525 0.056129 139 
109 213 0.480331 0.056124 72 
41 270 0.081014 0.056101 129 
78 197 0.166032 0.0561 56 
76 210 0.487911 0.056077 69 
120 271 0.331812 0.05605 130 
76 191 0.15919 0.05592 50 
60 153 0.141289 0.055908 12 
105 267 0.638739 0.055875 126 
4 153 0.293924 0.055863 12 
111 271 0.402132 0.055855 130 
123 152 0.213485 0.055829 11 
23 259 0.20919 0.05582 118 
121 152 0.052931 0.055799 11 
120 197 0.164561 0.055798 56 
19 150 0.250356 0.055781 9 
38 264 0.088981 0.05576 123 
24 228 0.313542 0.055746 87 
82 154 0.257245 0.055706 13 
89 221 0.161676 0.05556 80 
11 166 0.090207 0.055542 25 
8 154 0.246919 0.055526 13 
50 214 0.30437 0.055449 73 
78 253 0.227875 0.0554 112 
68 193 0.599515 0.055358 52 
131 259 0.233652 0.055349 118 
23 145 0.049419 0.055328 4 
4 212 0.235364 0.055041 71 
133 260 0.3297 0.055008 119 
77 276 0.502803 0.054959 135 
48 251 0.122848 0.05494 110 
115 166 0.312428 0.054929 25 
111 280 0.654087 0.054894 139 
18 260 0.132398 0.054881 119 
111 174 0.412361 0.054748 33 
133 162 0.364039 0.054711 21 
51 149 0.125286 0.054659 8 
19 245 0.087597 0.054628 104 
121 195 0.097305 0.054592 54 
34 257 0.495588 0.054521 116 
15 266 0.495301 0.054412 125 
57 146 0.323131 0.054412 5 
68 214 0.248017 0.054404 73 
17 191 0.082414 0.054379 50 
14 235 0.117653 0.054368 94 
133 174 0.333943 0.054367 33 
4 146 0.307082 0.054337 5 
60 142 0.149571 0.054325 1 
70 185 0.072118 0.054325 44 
5 202 0.517375 0.054303 61 
15 206 0.220173 0.054272 65 
116 197 0.203678 0.054246 56 
82 185 0.222219 0.054117 44 
68 162 0.406323 0.054077 21 
129 267 0.181762 0.05402 126 
133 217 0.208659 0.054014 76 
111 164 0.564451 0.053996 23 
56 193 0.218044 0.053894 52 
17 276 0.187934 0.053874 135 
79 225 0.220053 0.053839 84 
8 261 0.278666 0.053759 120 
138 166 0.62254 0.053709 25 
135 202 0.515606 0.05368 61 
57 153 0.323342 0.053678 12 
102 280 0.528757 0.053647 139 
64 164 0.448544 0.053587 23 
129 154 0.05946 0.053587 13 
17 202 0.204678 0.053471 61 
130 174 0.316603 0.053433 33 
15 214 0.23557 0.053421 73 
5 212 0.421859 0.053407 71 
64 264 0.09214 0.053402 123 
35 213 0.553962 0.053373 72 
56 197 0.208173 0.053359 56 
105 167 0.331312 0.053259 26 
89 184 0.711483 0.053187 43 
20 193 0.436412 0.053185 52 
113 196 0.284502 0.053091 55 
18 195 0.227255 0.053083 54 
89 227 0.206882 0.05303 86 
35 162 0.418202 0.053012 21 
120 257 0.673408 0.052988 116 
82 184 0.511074 0.052983 43 
48 153 0.153617 0.052978 12 
61 248 0.230438 0.052961 107 
53 193 0.29651 0.052959 52 
76 272 0.066244 0.052905 131 
5 271 0.214174 0.052903 130 
32 249 0.133978 0.052814 108 
116 163 0.35276 0.052757 22 
53 253 0.136291 0.052691 112 
64 227 0.17316 0.052691 86 
26 193 0.206265 0.052673 52 
34 163 0.362433 0.052667 22 
56 161 0.128568 0.052631 20 
119 188 0.004324 0.052582 47 
134 252 0.658744 0.052576 111 
72 195 0.120398 0.05254 54 
20 195 0.170253 0.052534 54 
73 269 0.083317 0.052454 128 
113 210 0.411963 0.052391 69 
114 217 0.075902 0.052353 76 
134 262 0.480716 0.052341 121 
35 284 0.682245 0.052289 143 
109 174 0.326581 0.052274 33 
131 276 0.473047 0.052225 135 
15 143 0.295654 0.052151 2 
130 228 0.40796 0.052038 87 
4 192 0.19696 0.052027 51 
89 153 0.321126 0.051971 12 
110 164 0.12061 0.051971 23 
129 196 0.146195 0.05192 55 
120 202 0.561224 0.051863 61 
125 168 0.080807 0.051799 27 
105 160 0.276948 0.051772 19 
100 195 0.261218 0.051757 54 
64 214 0.381618 0.051735 73 
3 274 0.137485 0.051707 133 
34 161 0.316934 0.051701 20 
17 146 0.159747 0.05167 5 
115 193 0.483836 0.051666 52 
121 274 0.158209 0.051653 133 
131 253 0.278112 0.051633 112 
12 213 0.327535 0.051561 72 
21 154 0.189527 0.051505 13 
46 261 0.273513 0.051353 120 
76 251 0.076444 0.051256 110 
82 150 0.564385 0.051184 9 
8 168 0.102585 0.051149 27 
116 153 0.274756 0.051108 12 
34 227 0.203697 0.051107 86 
64 154 0.315861 0.051098 13 
68 276 0.591166 0.051091 135 
36 163 0.265265 0.05107 22 
23 217 0.185649 0.051069 76 
34 154 0.344806 0.051021 13 
120 253 0.330199 0.050986 112 
115 202 0.497111 0.050984 61 
19 192 0.191989 0.050935 51 
134 221 0.124094 0.050918 80 
11 174 0.079823 0.05089 33 
73 253 0.204201 0.050881 112 
77 215 0.434791 0.050879 74 
14 200 0.445322 0.050702 59 
82 193 0.616926 0.050681 52 
85 189 0.108759 0.050613 48 
89 271 0.420198 0.050588 130 
12 154 0.174661 0.05056 13 
15 196 0.353664 0.050547 55 
57 150 0.228366 0.050504 9 
111 199 0.281466 0.050349 58 
121 143 0.12469 0.050344 2 
131 151 0.464308 0.050325 10 
72 166 0.380354 0.050307 25 
134 235 0.393538 0.050304 94 
49 270 0.071668 0.050239 129 
71 150 0.592209 0.050195 9 
116 150 0.592737 0.050185 9 
3 200 0.098024 0.050091 59 
36 180 0.094761 0.050044 39 
8 266 0.233925 0.049983 125 
36 284 0.568679 0.04998 143 
35 270 0.165767 0.049896 129 
15 262 0.27359 0.049848 121 
106 219 0.10738 0.049848 78 
4 264 0.116021 0.049819 123 
55 272 0.042442 0.049784 131 
68 257 0.629043 0.049631 116 
5 270 0.103707 0.049584 129 
25 180 0.104805 0.049537 39 
28 227 0.048838 0.049533 86 
111 217 0.36131 0.049521 76 
32 154 0.054359 0.04952 13 
73 155 0.110678 0.049507 14 
107 160 0.017826 0.049503 19 
10 256 0.033819 0.049477 115 
53 154 0.184375 0.049463 13 
63 216 0.233422 0.049412 75 
64 270 0.169812 0.049406 129 
8 211 0.189709 0.049383 70 
5 213 0.530152 0.049294 72 
22 216 0.37679 0.049279 75 
78 271 0.231607 0.049188 130 
15 163 0.276016 0.049135 22 
71 276 0.612238 0.049128 135 
137 211 0.405971 0.049058 70 
100 154 0.172094 0.049026 13 
64 266 0.490525 0.048971 125 
137 213 0.509316 0.048925 72 
100 184 0.304434 0.048757 43 
130 249 0.487833 0.048702 108 
78 193 0.362831 0.048686 52 
111 214 0.37755 0.048682 73 
66 234 0.378616 0.048677 93 
16 146 0.116379 0.048673 5 
78 150 0.299197 0.048584 9 
111 266 0.543592 0.048546 125 
13 211 0.408005 0.048486 70 
116 218 0.160363 0.048333 77 
82 151 0.413478 0.048306 10 
34 266 0.446085 0.048294 125 1
44 269 0.188197 0.048239 128 
15 217 0.263234 0.048237 76 
48 227 0.145118 0.048229 86 
130 195 0.227218 0.048222 54 
103 184 0.218879 0.048196 43 
68 259 0.146129 0.048178 118 
8 258 0.318946 0.048177 117 
18 227 0.191158 0.04812 86 
53 266 0.250221 0.048067 125 
32 155 0.049664 0.048004 14 
79 166 0.447721 0.048001 25 
111 258 0.3672 0.047946 117 
49 210 0.397836 0.04792 69 
47 191 0.054554 0.047888 50 
35 210 0.507354 0.047701 69 
130 211 0.25328 0.047693 70 
113 202 0.584598 0.047614 61 
67 218 0.248091 0.047571 77 
38 222 0.588671 0.047526 81 
138 197 0.126948 0.047478 56 
4 211 0.257375 0.047411 70 
35 256 0.028103 0.047384 115 
67 258 0.270096 0.047379 117 
115 257 0.522274 0.047324 116 
116 143 0.311711 0.047318 2 
19 195 0.192728 0.047244 54 
130 250 0.542772 0.047243 109 
104 155 0.168551 0.047187 14 
44 180 0.12514 0.047155 39 
100 163 0.198433 0.047149 22 
111 245 0.130999 0.047103 104 
63 235 0.443538 0.047061 94 
90 208 0.071612 0.047048 67 
104 234 0.18393 0.047036 93 
8 193 0.338962 0.047034 52 
4 143 0.385728 0.047019 2 
21 196 0.203716 0.046965 55 
56 152 0.077744 0.046939 11 
111 224 0.643398 0.046885 83 
68 151 0.422785 0.046869 10 
130 164 0.547651 0.046843 23 
55 270 0.050136 0.046839 129 
68 147 0.258519 0.046823 6 
70 163 0.076412 0.046819 22 
104 217 0.104651 0.046808 76 
73 211 0.250735 0.046791 70 
50 202 0.356088 0.046782 61 
35 151 0.490332 0.04668 10 
21 163 0.16809 0.046677 22 
56 154 0.147705 0.046651 13 
12 197 0.148066 0.046642 56 
13 218 0.27986 0.046604 77 
120 274 0.510862 0.046602 133 
15 150 0.341797 0.046595 9 
4 219 0.229708 0.04655 78 
66 166 0.383201 0.046511 25 
73 209 0.080132 0.04651 68 
113 224 0.362059 0.046391 83 
130 151 0.460261 0.046386 10 
129 193 0.169353 0.046381 52 
46 279 0.438073 0.046375 138 
30 206 0.414551 0.046363 65 
49 203 0.117764 0.046357 62 
8 271 0.172218 0.046345 130 
11 265 0.055651 0.046344 124 
12 185 0.148978 0.046323 44 
81 248 0.268031 0.046229 107 
44 146 0.304276 0.046217 5 
115 245 0.127664 0.046203 104 
76 284 0.303015 0.046201 143 
68 153 0.294895 0.046199 12 
68 143 0.371431 0.046133 2 
105 226 0.20724 0.04611 85 
63 160 0.293533 0.046101 19 
115 210 0.467965 0.046055 69 
115 258 0.318011 0.04603 117 
68 161 0.294986 0.045955 20 
17 258 0.107477 0.045908 117 
120 152 0.484537 0.045903 11 
105 170 0.573796 0.045892 29 
30 270 0.189053 0.045856 129 
78 264 0.085779 0.045833 123 
117 193 0.392072 0.045818 52 
15 253 0.300138 0.045813 112 
49 257 0.314801 0.045773 116 
4 166 0.382355 0.04577 25 
50 143 0.247378 0.045758 2 
60 264 0.092303 0.045751 123 
68 184 0.638938 0.045748 43 
13 145 0.080954 0.045742 4 
109 262 0.294595 0.045738 121 
14 284 0.360208 0.045715 143 
21 210 0.208525 0.045637 69 
123 142 0.068467 0.0456 1 
64 143 0.377932 0.045594 2 
20 271 0.210429 0.045505 130 
124 221 0.056321 0.045486 80 
77 188 0.510239 0.045461 47 
34 271 0.332906 0.045389 130 
10 219 0.032105 0.045349 78 
49 145 0.043573 0.045312 4 
89 218 0.309699 0.045296 77 
131 218 0.28011 0.045286 77 
23 228 0.24686 0.045283 87 
21 213 0.209115 0.045279 72 
129 257 0.124392 0.045253 116 
79 161 0.359218 0.045249 20 
48 255 0.054688 0.045236 114 
20 146 0.341 0.045202 5 
35 200 0.465819 0.045195 59 
117 252 0.381036 0.045159 111 
130 150 0.494623 0.045155 9 
35 193 0.636664 0.045141 52 
82 146 0.360161 0.04513 5 
82 157 0.283865 0.045078 16 
68 157 0.250997 0.045067 16 
30 252 0.517536 0.045053 111 
12 184 0.315393 0.045012 43 
109 210 0.396732 0.04501 69 
111 213 0.578179 0.044925 72 
107 191 0.044683 0.044891 50 
46 168 0.063558 0.044878 27 
116 213 0.475371 0.044858 72 
19 162 0.209515 0.044825 21 
138 271 0.355666 0.044817 130 
34 276 0.463767 0.04481 135 
115 262 0.344292 0.044809 121 
130 221 0.193206 0.044792 80 
34 195 0.318026 0.044788 54 
63 226 0.322285 0.044763 85 
102 200 0.448485 0.044743 59 
5 184 0.331197 0.044727 43 
22 163 0.217711 0.044716 22 
23 271 0.172723 0.044703 130 
102 196 0.392576 0.044683 55 
5 151 0.40346 0.044667 10 
26 215 0.038607 0.044664 74 
116 253 0.272707 0.044664 112 
116 252 0.498546 0.044619 111 
105 271 0.405436 0.044611 130 
51 200 0.121247 0.044609 59 
109 211 0.235945 0.044589 70 
10 253 0.038961 0.044564 112 
93 172 0.056084 0.044552 31 
8 245 0.158538 0.044551 104 
77 234 0.412747 0.044519 93 
62 207 0.202027 0.044513 66 
71 185 0.274774 0.044511 44 
23 192 0.220782 0.044503 51 
100 155 0.154975 0.044447 14 
20 253 0.191122 0.044441 112 
12 195 0.125625 0.044438 54 
1 226 0.428056 0.044417 85 
22 262 0.337265 0.044364 121 
77 184 0.700666 0.044317 43 
76 214 0.144256 0.044306 73 
34 210 0.532811 0.044282 69 
51 185 0.121181 0.044241 44 
68 285 0.310745 0.044229 144 
21 211 0.114971 0.044135 70 
130 163 0.270593 0.044079 22 
4 253 0.245131 0.044049 112 
73 259 0.09787 0.043994 118 
133 210 0.392681 0.043994 69 
113 214 0.477354 0.043987 73 
20 210 0.389595 0.043955 69 
6 194 0.06706 0.043921 53 
81 255 0.247499 0.043873 114 
82 166 0.419974 0.043871 25 
137 276 0.239736 0.043816 135 
113 218 0.203331 0.04378 77 
20 221 0.142993 0.04375 80 
11 153 0.075653 0.043726 12 
82 270 0.19662 0.043708 129 
63 146 0.358475 0.043677 5 
29 272 0.05056 0.043643 131 
34 193 0.553115 0.043634 52 
35 266 0.448868 0.043543 125 1
73 150 0.275743 0.043436 9 
10 151 0.038664 0.043433 10 
36 200 0.321835 0.043318 59 
72 213 0.39256 0.043274 72 
13 260 0.312237 0.043269 119 
18 215 0.200912 0.043236 74 
35 258 0.372698 0.043212 117 
114 218 0.068559 0.04318 77 
46 199 0.108195 0.043178 58 
131 271 0.328557 0.04317 130 
17 264 0.046286 0.043136 123 
48 261 0.220841 0.043116 120 
17 252 0.146252 0.043079 111 
73 154 0.245409 0.043068 13 
130 269 0.220525 0.042995 128 
19 213 0.351512 0.042962 72 
124 223 0.027905 0.042957 82 
57 271 0.133331 0.042946 130 
4 157 0.268103 0.042941 16 
134 266 0.369196 0.042892 125 
72 151 0.261639 0.042889 10 
68 197 0.228493 0.042878 56 
111 267 0.605941 0.042839 126 
44 283 0.359284 0.042816 142 
133 191 0.190629 0.042784 50 
111 195 0.276374 0.042771 54 
137 271 0.203772 0.042768 130 
100 235 0.283033 0.042757 94 
115 252 0.369106 0.04271 111 
116 228 0.445583 0.04271 87 
106 197 0.114892 0.042648 56 
115 264 0.152283 0.042628 123 
56 262 0.108474 0.042604 121 
32 231 0.053963 0.042601 90 
67 257 0.603814 0.042553 116 
81 143 0.417387 0.042515 2 
78 262 0.290019 0.042479 121 
130 170 0.470319 0.042477 29 
55 152 0.099155 0.042457 11 
129 155 0.031606 0.042418 14 
124 246 0.073888 0.04239 105 
135 276 0.271345 0.042387 135 
35 214 0.348212 0.042336 73 
34 146 0.381287 0.042334 5 
10 264 0.023356 0.042332 123 
35 161 0.338348 0.042323 20 
22 261 0.198488 0.042319 120 
113 200 0.265522 0.0423 59 
48 269 0.149711 0.042241 128 
133 196 0.395933 0.042216 55 
102 245 0.159051 0.042198 104 
113 257 0.451666 0.042198 116 1
57 266 0.225978 0.042185 125 
13 202 0.735972 0.04216 61 
24 242 0.485532 0.04215 101 
25 253 0.024105 0.042133 112 
109 266 0.307846 0.042092 125 
82 147 0.319814 0.04205 6 
68 218 0.17819 0.042043 77 
11 252 0.104078 0.042033 111 
5 146 0.375874 0.042021 5 
22 160 0.181463 0.041984 19 
89 197 0.213667 0.041973 56 
102 253 0.291411 0.041968 112 
120 215 0.410336 0.041921 74 
20 166 0.438905 0.041878 25 
30 195 0.212515 0.041843 54 
67 191 0.257229 0.04184 50 
67 271 0.434781 0.041822 130 
53 143 0.214093 0.041779 2 
49 214 0.184556 0.041778 73 
130 162 0.455125 0.041756 21 
123 234 0.521523 0.041737 93 
63 180 0.169104 0.041725 39 
57 195 0.21907 0.041668 54 
5 150 0.32005 0.041656 9 
14 271 0.290896 0.041607 130 
120 206 0.198321 0.0416 65 
67 199 0.268801 0.041588 58 
8 197 0.156652 0.041571 56 
76 252 0.33649 0.041566 111 
131 280 0.538756 0.041553 139 
20 262 0.429899 0.041538 121 
5 257 0.423444 0.041522 116 
99 151 0.12962 0.041494 10 
13 164 0.541021 0.041463 23 
110 251 0.059624 0.04146 110 
23 257 0.224105 0.041457 116 
3 251 0.012732 0.041449 110 
47 251 0.059485 0.041383 110 
12 192 0.215321 0.041378 51 
36 249 0.509491 0.041321 108 1
17 210 0.161429 0.041302 69 
11 157 0.098161 0.041272 16 
12 193 0.417681 0.041245 52 
115 192 0.263586 0.041238 51 
21 216 0.173064 0.041237 75 
74 158 0.027333 0.041233 17 
38 272 0.146284 0.041205 131 
68 267 0.573628 0.041193 126 
21 228 0.247721 0.041137 87 
115 151 0.453709 0.041126 10 
108 274 0.474827 0.041107 133 
24 266 0.250642 0.041105 125 
34 182 0.22955 0.041101 41 
60 174 0.120079 0.041057 33 
76 170 0.360732 0.041001 29 
53 236 0.101495 0.04098 95 
53 150 0.244207 0.040966 9 
73 170 0.360018 0.040966 29 
13 216 0.442791 0.040963 75 
26 219 0.116463 0.040957 78 
116 250 0.527882 0.040925 109 
131 261 0.234193 0.040908 120 
86 185 0.217501 0.040842 44 
129 245 0.024713 0.040842 104 
76 163 0.171498 0.040841 22 
48 271 0.123443 0.040837 130 
21 200 0.159139 0.040832 59 
15 170 0.342337 0.040793 29 
30 260 0.201162 0.040742 119 
89 210 0.651048 0.040728 69 
78 153 0.218795 0.040718 12 
131 216 0.348668 0.040698 75 
27 166 0.15925 0.040696 25 
111 216 0.4979 0.040666 75 
4 197 0.15816 0.040629 56 
67 228 0.541223 0.040602 87 
61 279 0.295804 0.040591 138 
70 174 0.086811 0.040574 33 
20 276 0.284901 0.040548 135 
111 163 0.347203 0.040494 22 
73 225 0.06933 0.04049 84 
125 248 0.181169 0.040478 107 
108 166 0.347512 0.040475 25 
26 206 0.225549 0.040472 65 
13 197 0.182804 0.04045 56 
38 199 0.132469 0.040448 58 
118 190 0.097074 0.040442 49 
35 277 0.580752 0.040429 136 
78 250 0.24762 0.040378 109 
17 188 0.178848 0.040371 47 
4 162 0.254809 0.040356 21 
34 197 0.254641 0.040329 56 
24 182 0.420719 0.040305 41 
117 256 0.020555 0.040305 115 1
4 260 0.217418 0.040283 119 
36 217 0.219311 0.040261 76 
4 218 0.101366 0.04025 77 
24 154 0.181544 0.040238 13 
22 196 0.464255 0.04022 55 
3 259 0.060968 0.040191 118 
5 210 0.402427 0.040185 69 
111 161 0.320241 0.040177 20 
21 266 0.23205 0.040173 125 
81 265 0.237144 0.040153 124 
71 221 0.15519 0.040152 80 
13 196 0.469912 0.040148 55 
78 203 0.159719 0.040147 62 
26 143 0.142841 0.040093 2 
8 160 0.239186 0.040082 19 
38 164 0.424979 0.040046 23 
72 221 0.117562 0.040033 80 
104 261 0.227931 0.040025 120 
117 215 0.243898 0.040013 74 
102 188 0.356453 0.040008 47 
38 154 0.256187 0.039985 13 
77 203 0.173833 0.039967 62 
90 268 0.087816 0.039949 127 
14 210 0.32816 0.039944 69 
64 142 0.10035 0.03991 1 
4 270 0.133898 0.039907 129 
82 221 0.167911 0.039907 80 
124 143 0.111786 0.0399 2 
71 174 0.368734 0.039899 33 
11 245 0.079625 0.039895 104 
111 196 0.540465 0.039864 55 
115 191 0.278552 0.039841 50 
138 284 0.636362 0.039833 143 
63 252 0.575879 0.039819 111 
26 252 0.198565 0.039812 111 
96 168 0.051351 0.039801 27 
60 261 0.16586 0.039767 120 
13 276 0.475556 0.039762 135 
32 193 0.166119 0.039737 52 
73 152 0.247824 0.039704 11 
15 146 0.22353 0.039694 5 
63 267 0.442288 0.039681 126 
60 270 0.155951 0.039674 129 
17 224 0.214245 0.039592 83 
19 216 0.15477 0.039551 75 
131 184 0.473374 0.039541 43 
71 245 0.103614 0.039523 104 
8 253 0.113547 0.039471 112 
26 155 0.144962 0.039412 14 
89 176 0.066426 0.039399 35 
105 246 0.06962 0.039395 105 
18 219 0.186393 0.039394 78 
48 253 0.130093 0.039383 112 
70 260 0.111059 0.039368 119 
20 147 0.429906 0.039359 6 
116 245 0.114677 0.039318 104 
48 280 0.222807 0.039302 139 
23 258 0.21162 0.039292 117 
121 153 0.105332 0.039255 12 
8 163 0.215118 0.039244 22 
82 271 0.338897 0.039233 130 
48 211 0.07778 0.039228 70 
102 266 0.307389 0.039209 125 
34 259 0.249338 0.03919 118 
113 184 0.456947 0.039174 43 
90 146 0.15754 0.03917 5 
17 174 0.136804 0.039152 33 
44 253 0.128254 0.039143 112 
82 267 0.564491 0.039038 126 
10 214 0.05475 0.039036 73 
138 163 0.248049 0.039016 22 
28 262 0.134715 0.039015 121 
116 195 0.123014 0.038972 54 
72 184 0.25366 0.038961 43 
113 152 0.233917 0.038946 11 
57 261 0.293345 0.038941 120 
27 223 0.133927 0.038939 82 
46 212 0.405503 0.038938 71 
24 221 0.061659 0.038893 80 
73 214 0.196016 0.038878 73 
8 260 0.22083 0.038852 119 
60 213 0.142181 0.038809 72 
55 260 0.131638 0.038807 119 
71 153 0.327552 0.038804 12 
60 151 0.15468 0.038803 10 
67 276 0.632995 0.038783 135 
60 164 0.131949 0.038775 23 
115 209 0.167892 0.038767 68 
19 166 0.349774 0.038764 25 
57 184 0.33593 0.038758 43 
60 210 0.22427 0.038738 69 
53 200 0.199556 0.038724 59 
8 255 0.176871 0.038692 114 
23 152 0.092827 0.038684 11 
34 174 0.334716 0.03866 33 
38 163 0.283688 0.038655 22 
71 228 0.47218 0.038647 87 
113 228 0.361193 0.038631 87 
5 269 0.237274 0.03863 128 
131 155 0.282041 0.038596 14 
134 200 0.344327 0.038584 59 
100 225 0.163001 0.038549 84 
5 276 0.347957 0.038547 135 
53 271 0.124563 0.038492 130 
81 223 0.186879 0.038464 82 
50 279 0.279594 0.038427 138 
49 219 0.077067 0.038425 78 
53 147 0.24098 0.038402 6 
48 167 0.175099 0.038391 26 
111 185 0.331117 0.038384 44 
90 235 0.20695 0.038335 94 
19 193 0.37258 0.038287 52 
4 154 0.357252 0.038286 13 
89 259 0.266029 0.038278 118 
21 253 0.103961 0.038276 112 
30 215 0.153436 0.038272 74 
67 145 0.126818 0.038235 4 
48 260 0.135073 0.038229 119 
19 269 0.192681 0.038189 128 
89 280 0.721395 0.038144 139 
38 249 0.604672 0.038141 108 
103 145 0.03876 0.03809 4 
111 215 0.374506 0.038071 74 
71 266 0.342511 0.038069 125 
77 261 0.330288 0.038069 120 
122 238 0.039131 0.03805 97 
73 192 0.163072 0.03802 51 
3 257 0.170057 0.037942 116 
24 202 0.480521 0.037903 61 
109 184 0.460949 0.037891 43 
35 160 0.192456 0.037887 19 
5 226 0.360945 0.037827 85 
18 257 0.350666 0.037815 116 
115 143 0.421022 0.037809 2 
111 157 0.226554 0.037782 16 
137 191 0.200593 0.037767 50 
11 223 0.117794 0.037754 82 
124 142 0.042542 0.03775 1 
114 257 0.173377 0.037746 116 1
18 231 0.416096 0.037732 90 
71 146 0.397565 0.037726 5 
108 164 0.390113 0.037697 23 
85 182 0.395498 0.037695 41 
30 266 0.334162 0.037681 125 1
105 150 0.509867 0.037596 9 
16 196 0.180438 0.037574 55 
22 191 0.169115 0.037574 50 
44 206 0.315803 0.037537 65 
133 170 0.538986 0.03751 29 
34 157 0.198086 0.037471 16 
22 276 0.458158 0.037455 135 
125 262 0.248602 0.037452 121 
102 261 0.224225 0.037431 120 
50 144 0.127173 0.037376 3 
81 162 0.178923 0.037369 21 
57 216 0.190482 0.037343 75 
5 162 0.210411 0.03733 21 
133 266 0.313723 0.03731 125 
96 213 0.478593 0.037271 72 
49 155 0.126488 0.037255 14 
49 192 0.166801 0.037201 51 
15 261 0.232196 0.037135 120 
70 219 0.054236 0.037134 78 
50 252 0.287257 0.037132 111 
109 155 0.121072 0.037124 14 
26 185 0.135602 0.037026 44 
23 163 0.172647 0.037022 22 
111 160 0.191499 0.037008 19 
4 245 0.079529 0.037003 104 
120 150 0.336086 0.037003 9 
111 166 0.473876 0.036987 25 
111 272 0.193268 0.036983 131 
89 193 0.644023 0.036974 52 
53 276 0.199791 0.03696 135 
115 260 0.261828 0.036946 119 
105 185 0.26319 0.036921 44 
79 200 0.191731 0.036918 59 
130 260 0.35114 0.036916 119 
130 226 0.120207 0.036915 85 
67 267 0.638258 0.03689 126 
118 261 0.116442 0.03689 120 
71 274 0.517506 0.036868 133 
130 280 0.552057 0.036861 139 
56 285 0.212321 0.036854 144 
17 211 0.121277 0.03685 70 
44 259 0.249057 0.036821 118 
114 226 0.022289 0.036734 85 
130 146 0.301557 0.036703 5 
4 228 0.401633 0.036691 87 
102 256 0.058445 0.036686 115 
115 270 0.162547 0.036675 129 
103 249 0.22692 0.036667 108 1
68 253 0.350977 0.03666 112 
35 145 0.085183 0.036654 4 
64 216 0.40098 0.036648 75 
53 170 0.228386 0.036645 29 
16 149 0.102685 0.036617 8 
108 260 0.224544 0.036616 119 
105 283 0.302359 0.036611 142 
20 160 0.303295 0.036603 19 
4 262 0.336233 0.036572 121 
68 192 0.192649 0.036566 51 
114 155 0.092124 0.036544 14 
34 275 0.250718 0.036473 134 
130 185 0.151895 0.03646 44 
112 219 0.297206 0.036456 78 
8 210 0.301259 0.03635 69 
48 196 0.199046 0.036338 55 
70 252 0.118804 0.036334 111 
107 162 0.064156 0.036331 21 
100 257 0.29758 0.036317 116 
89 261 0.346282 0.036311 120 
30 253 0.206917 0.036292 112 
60 269 0.125041 0.036259 128 
138 272 0.057516 0.036249 131 
15 151 0.276306 0.03623 10 
113 147 0.392563 0.036216 6 
44 266 0.250147 0.036198 125 
34 262 0.359694 0.03617 121 
62 259 0.024294 0.036124 118 
100 266 0.209137 0.036092 125 
18 262 0.300439 0.036077 121 
90 228 0.277914 0.036071 87 
61 225 0.078927 0.036039 84 
82 257 0.453374 0.036015 116 
86 200 0.229719 0.036013 59 
21 258 0.162514 0.035998 117 
130 212 0.169272 0.035986 71 
113 272 0.102605 0.035984 131 
137 260 0.105609 0.035952 119 
64 184 0.561071 0.03591 43 
113 157 0.15342 0.035895 16 
124 185 0.075706 0.035894 44 
115 228 0.430048 0.035879 87 
123 249 0.300161 0.035879 108 
5 216 0.205995 0.035878 75 
74 285 0.044926 0.035854 144 
133 269 0.164912 0.035851 128 
131 150 0.444148 0.035845 9 
53 202 0.272433 0.035821 61 
15 162 0.269469 0.035795 21 
53 162 0.159732 0.035788 21 
34 160 0.273385 0.035771 19 
5 228 0.426837 0.035763 87 
61 158 0.113406 0.035749 17 
32 284 0.144589 0.035747 143 
4 164 0.34675 0.035744 23 
53 184 0.254756 0.035741 43 
135 174 0.175162 0.035741 33 
38 157 0.152943 0.035728 16 
30 175 0.048202 0.035713 34 
4 225 0.180573 0.035702 84 
44 200 0.168695 0.03569 59 
68 188 0.424023 0.035687 47 
32 217 0.070189 0.035684 76 
67 210 0.487139 0.035661 69 
56 228 0.161428 0.035659 87 
23 162 0.145159 0.035654 21 
115 168 0.101469 0.035641 27 
100 245 0.041692 0.035632 104 
44 195 0.158859 0.035596 54 
113 166 0.460558 0.035592 25 
9 216 0.195631 0.035588 75 
16 226 0.072498 0.035583 85 
73 151 0.233884 0.035555 10 
115 164 0.391856 0.035549 23 
65 192 0.059724 0.035533 51 
26 221 0.052926 0.035485 80 
55 146 0.052994 0.035483 5 
129 211 0.051222 0.03548 70 
33 207 0.280168 0.035467 66 
55 145 0.023533 0.03546 4 
9 193 0.400414 0.035459 52 
20 228 0.343868 0.035459 87 
103 149 0.095128 0.035445 8 
133 192 0.236396 0.035435 51 
1 242 0.540307 0.035433 101 
123 143 0.366399 0.035427 2 
32 164 0.123516 0.035421 23 
36 258 0.207487 0.035415 117 
8 262 0.248142 0.035346 121 
89 225 0.237938 0.035336 84 
36 170 0.524669 0.035298 29 
49 153 0.153653 0.035289 12 
21 217 0.137947 0.035278 76 
130 276 0.604225 0.035271 135 
11 147 0.122361 0.035262 6 
29 158 0.07305 0.035241 17 
139 174 0.048208 0.035235 33 
131 269 0.210242 0.035221 128 
55 200 0.171656 0.035199 59 
105 260 0.385993 0.035185 119 
13 151 0.522554 0.035182 10 
100 271 0.164019 0.035172 130 
123 164 0.296218 0.035165 23 
56 163 0.172168 0.035142 22 
63 266 0.293753 0.035142 125 
54 248 0.371628 0.035127 107 
48 174 0.093551 0.035084 33 
33 255 0.328442 0.035038 114 
21 161 0.135834 0.035028 20 
71 209 0.164939 0.034979 68 
67 219 0.210331 0.034963 78 
20 255 0.335676 0.034958 114 
53 267 0.259859 0.034949 126 
56 184 0.234126 0.034945 43 
131 285 0.327877 0.034927 144 
8 200 0.198127 0.034924 59 
11 272 0.113873 0.03491 131 
67 261 0.303781 0.034901 120 
120 160 0.151554 0.034864 19 
32 228 0.148487 0.034859 87 
107 268 0.036737 0.034854 127 1
74 145 0.054576 0.034831 4 
20 184 0.343928 0.03482 43 
131 168 0.106083 0.03481 27 
102 284 0.496208 0.034805 143 
34 152 0.28039 0.034788 11 
131 153 0.28231 0.034744 12 
114 268 0.067347 0.034742 127 
77 143 0.383175 0.034707 2 
51 234 0.171213 0.03467 93 
131 182 0.197801 0.034655 41 
103 252 0.239807 0.034654 111 1
19 154 0.234794 0.03465 13 
13 245 0.098093 0.034642 104 
17 257 0.189926 0.034638 116 
113 161 0.336019 0.034634 20 
134 162 0.368293 0.034631 21 
100 267 0.34124 0.034602 126 
41 182 0.127342 0.034588 41 1
81 199 0.259294 0.034581 58 
102 210 0.457886 0.034577 69 
22 254 0.104972 0.03455 113 
36 213 0.420166 0.03455 72 
118 199 0.090252 0.034548 58 
14 251 0.115963 0.034547 110 
78 258 0.18654 0.034544 117 
13 227 0.16172 0.034542 86 
15 147 0.233643 0.034522 6 
12 160 0.16388 0.034516 19 
46 160 0.203154 0.034506 19 
115 217 0.299282 0.034489 76 
56 280 0.174639 0.034488 139 
18 192 0.255683 0.034482 51 
35 221 0.147528 0.03445 80 
29 193 0.053935 0.034449 52 
12 174 0.197538 0.034384 33 
60 193 0.192259 0.03436 52 
130 144 0.381735 0.034345 3 
8 196 0.24057 0.034342 55 
23 210 0.268525 0.034337 69 
32 276 0.152263 0.034337 135 
48 250 0.153684 0.034322 109 
72 145 0.016108 0.034321 4 
90 188 0.159122 0.034308 47 
17 269 0.068493 0.034276 128 
65 208 0.047476 0.034275 67 
62 269 0.154613 0.034253 128 
137 184 0.378973 0.034185 43 
117 146 0.171514 0.03418 5 
73 153 0.099535 0.034179 12 
38 172 0.201135 0.034178 31 
22 274 0.624176 0.034164 133 
134 202 0.684308 0.034162 61 
129 185 0.047227 0.034149 44 
81 170 0.35167 0.034137 29 
15 271 0.255657 0.034113 130 
78 206 0.304992 0.034113 65 
9 279 0.470387 0.034108 138 
104 203 0.069108 0.034025 62 
111 269 0.270295 0.034015 128 
68 216 0.465715 0.033997 75 
57 221 0.103001 0.033982 80 
68 174 0.415074 0.033967 33 
104 246 0.077518 0.033966 105 
102 147 0.226333 0.033964 6 
104 248 0.124017 0.033932 107 
105 275 0.282322 0.033927 134 
108 252 0.476909 0.033927 111 
66 209 0.103961 0.033902 68 
138 144 0.474179 0.033887 3 
45 155 0.123237 0.033884 14 
13 225 0.223393 0.033868 84 
8 174 0.121143 0.03386 33 
133 153 0.200725 0.033845 12 
82 261 0.240942 0.033841 120 
115 253 0.272398 0.03384 112 
134 234 0.487458 0.033821 93 
78 163 0.195348 0.033817 22 
114 163 0.130559 0.033817 22 
15 216 0.293299 0.033809 75 
19 266 0.266405 0.033799 125 
100 200 0.166071 0.03374 59 
22 224 0.484583 0.033725 83 
79 174 0.169664 0.03371 33 
44 280 0.322951 0.033708 139 
57 214 0.386524 0.033675 73 
71 144 0.393798 0.033662 3 
66 172 0.252555 0.033612 31 
102 154 0.240477 0.03361 13 
36 271 0.282167 0.033609 130 
133 199 0.181493 0.033605 58 
65 248 0.23742 0.033582 107 
36 272 0.162993 0.03358 131 1
51 162 0.14025 0.033557 21 
12 228 0.288672 0.033548 87 
76 257 0.30195 0.033528 116 
64 253 0.273539 0.033508 112 
89 260 0.32536 0.033508 119 
12 147 0.150316 0.0335 6 
17 162 0.126946 0.033483 21 
64 151 0.414929 0.033477 10 
47 236 0.037276 0.033468 95 
17 151 0.218623 0.033464 10 
26 210 0.195716 0.033464 69 
102 268 0.071185 0.033464 127 
75 238 0.042787 0.033456 97 
134 242 0.493682 0.033456 101 
100 150 0.246006 0.03345 9 
24 163 0.185636 0.033447 22 
10 212 0.072899 0.033444 71 
23 212 0.2291 0.033427 71 
103 150 0.252801 0.033418 9 
71 257 0.577953 0.033415 116 
111 155 0.225183 0.033411 14 
15 260 0.231576 0.033403 119 
49 224 0.384435 0.033372 83 
100 264 0.101139 0.033372 123 
104 200 0.082753 0.033371 59 
3 174 0.04433 0.033364 33 
130 213 0.406054 0.033343 72 
116 202 0.610158 0.033342 61 
134 227 0.174755 0.033341 86 
10 274 0.032569 0.033311 133 
19 143 0.357557 0.033311 2 
36 166 0.420032 0.033286 25 
110 215 0.042474 0.033286 74 
48 218 0.091231 0.033278 77 
41 261 0.094106 0.033255 120 
13 161 0.313341 0.033228 20 
131 196 0.474895 0.033199 55 
113 253 0.186191 0.033197 112 
17 150 0.127501 0.033191 9 
13 210 0.550057 0.033189 69 
34 265 0.231997 0.033187 124 1
78 270 0.10276 0.033187 129 
111 162 0.460301 0.033167 21 
10 209 0.085956 0.033164 68 
121 257 0.158158 0.033164 116 
71 163 0.306632 0.03316 22 
105 223 0.154948 0.033148 82 
5 267 0.414641 0.033138 126 
8 225 0.224665 0.033133 84 
110 192 0.077537 0.033133 51 
27 280 0.151459 0.03312 139 
53 228 0.262662 0.033109 87 
32 195 0.049843 0.033094 54 
104 213 0.205527 0.033088 72 
64 269 0.207235 0.033085 128 
102 170 0.432255 0.033077 29 
30 185 0.355598 0.033073 44 
71 254 0.168437 0.033065 113 
78 182 0.152356 0.033065 41 
8 146 0.243679 0.033011 5 
72 191 0.134453 0.03301 50 
46 217 0.09676 0.033009 76 
55 216 0.083003 0.032997 75 
81 267 0.242651 0.032987 126 
129 150 0.14261 0.032966 9 
8 155 0.253864 0.032962 14 
100 180 0.102633 0.032952 39 
53 197 0.084025 0.032947 56 
116 152 0.249119 0.032942 11 
117 210 0.358712 0.032941 69 
89 209 0.200605 0.032926 68 
30 250 0.522047 0.032924 109 
71 202 0.609292 0.032885 61 
85 172 0.331746 0.032867 31 
114 250 0.074282 0.032865 109 
107 216 0.064508 0.032864 75 
89 180 0.180976 0.032859 39 
86 235 0.192933 0.032816 94 
32 150 0.109037 0.032785 9 
82 210 0.606038 0.032776 69 
134 184 0.500568 0.032771 43 
15 272 0.166937 0.032769 131 
71 152 0.324748 0.032764 11 
49 267 0.378483 0.03276 126 
130 184 0.493566 0.032756 43 
109 251 0.124542 0.03275 110 
68 160 0.22483 0.032739 19 
78 267 0.318486 0.032726 126 
57 199 0.161044 0.032711 58 
36 214 0.196488 0.032693 73 
111 249 0.607016 0.032693 108 
111 197 0.244892 0.032678 56 
113 199 0.14327 0.032675 58 
116 274 0.460932 0.032664 133 
56 150 0.162413 0.032663 9 
117 150 0.453567 0.032638 9 
47 155 0.026853 0.032612 14 
36 250 0.49757 0.032607 109 
24 191 0.184031 0.032604 50 
105 215 0.36163 0.032598 74 
105 257 0.529992 0.032597 116 
63 213 0.534325 0.032582 72 
20 280 0.391242 0.032575 139 
133 254 0.138989 0.032573 113 
30 162 0.16837 0.032571 21 
11 152 0.038596 0.032569 11 
60 191 0.132963 0.032566 50 
73 163 0.191007 0.032565 22 
34 267 0.505338 0.032564 126 1
63 197 0.189141 0.032551 56 
78 245 0.095234 0.032541 104 
129 221 0.047399 0.032515 80 
66 160 0.22032 0.032503 19 
53 261 0.207684 0.032492 120 
3 255 0.062728 0.032471 114 
121 203 0.094549 0.032471 62 
81 196 0.261839 0.032463 55 
21 206 0.200874 0.03244 65 
32 212 0.019364 0.032427 71 
11 197 0.072298 0.032397 56 
130 147 0.218844 0.03239 6 
64 221 0.15154 0.032387 80 
103 214 0.114892 0.032377 73 
131 161 0.274241 0.032376 20 
15 211 0.209192 0.032366 70 
68 185 0.224901 0.032327 44 
111 211 0.363424 0.032317 70 
78 228 0.310395 0.032306 87 
21 246 0.080437 0.032286 105 
70 162 0.125652 0.032253 21 
12 245 0.140048 0.032247 104 
72 217 0.10579 0.032234 76 
82 276 0.534171 0.032224 135 
68 266 0.469974 0.032215 125 
111 180 0.149649 0.032178 39 
96 235 0.370925 0.032177 94 
130 224 0.494169 0.032177 83 
38 210 0.340437 0.032173 69 
61 215 0.093427 0.032164 74 
38 162 0.297893 0.032156 21 
60 211 0.061988 0.032145 70 
3 218 0.029358 0.032132 77 
63 154 0.274611 0.032128 13 
81 209 0.188905 0.032126 68 
82 203 0.179133 0.032096 62 
15 153 0.239477 0.032081 12 
134 214 0.482181 0.032071 73 
115 200 0.297092 0.03206 59 
86 231 0.238902 0.032038 90 
134 196 0.451698 0.032037 55 
32 210 0.202169 0.032035 69 
19 174 0.110377 0.032034 33 
68 182 0.168431 0.032015 41 
106 250 0.199169 0.032011 109 1
117 153 0.09019 0.032007 12 
129 151 0.059969 0.032007 10 
120 217 0.183384 0.032003 76 
5 235 0.351117 0.031999 94 
77 145 0.037879 0.031976 4 
63 170 0.434941 0.03194 29 
102 222 0.348124 0.031935 81 
130 245 0.132194 0.031933 104 
75 210 0.061962 0.031929 69 
35 153 0.300796 0.031911 12 
21 251 0.134402 0.031905 110 
4 271 0.291149 0.031858 130 
56 261 0.19223 0.031857 120 
77 271 0.419688 0.03184 130 
112 162 0.184188 0.031835 21 
49 217 0.163013 0.031825 76 
115 196 0.371771 0.031781 55 
115 271 0.26582 0.031762 130 
26 211 0.146129 0.03176 70 
35 202 0.681942 0.031752 61 
102 193 0.558927 0.031744 52 
81 203 0.228419 0.031739 62 
123 276 0.315561 0.031723 135 
113 162 0.249032 0.031711 21 
107 192 0.062232 0.031708 51 
114 214 0.088716 0.031697 73 
15 250 0.318638 0.031691 109 
20 266 0.265384 0.031689 125 
111 191 0.244964 0.031688 50 
22 283 0.246272 0.03168 142 
130 153 0.254005 0.03167 12 
49 152 0.15876 0.031664 11 
115 162 0.306826 0.031661 21 
82 164 0.464769 0.031654 23 
34 269 0.248843 0.031651 128 1
121 167 0.206428 0.031648 26 
4 163 0.28318 0.031635 22 
8 157 0.1997 0.031606 16 
111 147 0.306631 0.031591 6 
45 265 0.025546 0.031587 124 
15 191 0.144843 0.031569 50 
22 256 0.060872 0.031564 115 
14 150 0.410253 0.031551 9 
55 210 0.19934 0.031545 69 
103 192 0.142146 0.031514 51 
63 285 0.630558 0.031506 144 
17 226 0.052426 0.031492 85 
53 146 0.221479 0.031484 5 
111 182 0.26314 0.031478 41 
26 154 0.166778 0.031476 13 
105 228 0.467153 0.031457 87 
4 268 0.101661 0.031453 127 
61 255 0.23327 0.031449 114 
46 166 0.396017 0.031443 25 
60 225 0.124405 0.031432 84 
89 267 0.609017 0.031425 126 
12 206 0.17945 0.031408 65 
24 265 0.2292 0.0314 124 
109 215 0.304923 0.031383 74 
76 250 0.366199 0.031382 109 
19 250 0.36295 0.03138 109 
20 185 0.29756 0.031378 44 
21 143 0.179673 0.031375 2 
15 213 0.394265 0.031367 72 
121 160 0.175256 0.031363 19 
103 276 0.286614 0.031361 135 
57 264 0.114162 0.031357 123 
64 249 0.536351 0.031357 108 
19 196 0.226307 0.031326 55 
19 272 0.137024 0.031302 131 
5 160 0.265912 0.031273 19 
133 250 0.538 0.031267 109 
89 253 0.277851 0.031265 112 
113 163 0.226489 0.031254 22 
100 151 0.320821 0.031244 10 
44 213 0.459143 0.031234 72 
76 153 0.161287 0.031234 12 
111 151 0.445995 0.031234 10 
81 200 0.177071 0.031228 59 
27 248 0.143444 0.031213 107 
75 285 0.069557 0.031207 144 
120 196 0.417473 0.0312 55 1
25 254 0.04342 0.031185 113 
34 164 0.4355 0.031171 23 
4 142 0.154935 0.031167 1 
44 150 0.208878 0.031163 9 
17 266 0.155308 0.031152 125 
63 221 0.127116 0.031139 80 
71 218 0.218442 0.03113 77 
60 195 0.094262 0.031127 54 
103 270 0.093718 0.031126 129 
12 269 0.110724 0.031122 128 
116 210 0.554735 0.031117 69 
26 217 0.090757 0.031109 76 
4 206 0.297321 0.031099 65 
67 167 0.345527 0.031096 26 
102 201 0.013997 0.031088 60 
13 252 0.65385 0.031071 111 
49 264 0.083408 0.031062 123 
77 277 0.614491 0.031046 136 
111 261 0.369121 0.031041 120 1
137 264 0.071245 0.03104 123 
114 271 0.080341 0.031016 130 
10 155 0.063741 0.031004 14 
82 266 0.449622 0.031 125 
4 184 0.38923 0.030973 43 
50 260 0.119478 0.030964 119 
60 162 0.117833 0.030963 21 
30 224 0.367451 0.030962 83 
133 184 0.478872 0.030949 43 
56 257 0.234807 0.030936 116 
74 176 0.034074 0.030924 35 
118 188 0.084212 0.030917 47 
13 157 0.21448 0.030911 16 
12 191 0.156565 0.030891 50 
111 250 0.582761 0.030883 109 
92 180 0.164723 0.030882 39 1
35 157 0.241417 0.030847 16 
1 283 0.443637 0.030844 142 
30 184 0.440448 0.030843 43 
110 210 0.101579 0.03084 69 
34 203 0.163865 0.030833 62 
133 180 0.106837 0.030805 39 
3 162 0.072059 0.030797 21 
63 193 0.571338 0.030795 52 
32 144 0.103314 0.030776 3 
111 270 0.180889 0.030756 129 
78 147 0.254903 0.030755 6 
51 151 0.17721 0.030744 10 
96 258 0.472935 0.03074 117 
14 224 0.38602 0.030727 83 
123 144 0.248543 0.030696 3 
23 260 0.099555 0.030689 119 
78 260 0.141456 0.030686 119 
135 151 0.289471 0.030676 10 
15 257 0.39441 0.030668 116 
71 161 0.339774 0.030633 20 
36 210 0.340787 0.030632 69 
119 287 0.046288 0.030625 146 
115 261 0.363932 0.030616 120 
102 214 0.211633 0.030615 73 
106 220 0.089843 0.030606 79 
133 224 0.477365 0.030601 83 
69 169 0.04857 0.030596 28 
112 221 0.172044 0.030596 80 
60 146 0.110183 0.030593 5 
63 279 0.435137 0.030582 138 
36 174 0.409956 0.030568 33 
96 174 0.164492 0.030553 33 
23 224 0.245444 0.030543 83 
23 267 0.220172 0.030539 126 
73 197 0.098816 0.030526 56 
137 215 0.114717 0.030523 74 
109 151 0.300858 0.030503 10 
8 269 0.185758 0.030498 128 
64 271 0.36175 0.030491 130 
18 193 0.329682 0.030483 52 
86 206 0.298111 0.030482 65 
104 226 0.19461 0.030482 85 
13 213 0.624226 0.030468 72 
22 257 0.62056 0.030467 116 
32 266 0.152004 0.030459 125 
72 152 0.161914 0.030458 11 
56 174 0.089769 0.030442 33 
63 227 0.181051 0.030431 86 
74 215 0.022715 0.030427 74 
111 153 0.336211 0.030419 12 
38 242 0.276504 0.030407 101 
125 147 0.233273 0.030385 6 
71 160 0.218614 0.03038 19 
6 158 0.053411 0.030378 17 
139 216 0.088087 0.03035 75 
109 196 0.381882 0.030332 55 
68 226 0.122998 0.03031 85 
8 213 0.281413 0.030309 72 
119 224 0.015347 0.030304 83 
48 209 0.156146 0.0303 68 
132 225 0.054217 0.030294 84 
111 253 0.378572 0.030264 112 
23 209 0.106799 0.030256 68 
80 262 0.007606 0.030241 121 
29 211 0.040461 0.030236 70 
35 224 0.574718 0.030223 83 
35 271 0.369405 0.030222 130 1
12 264 0.095589 0.03021 123 
25 202 0.084272 0.030187 61 
130 161 0.196145 0.030185 20 
5 147 0.447253 0.030171 6 
60 245 0.068446 0.030164 104 
76 154 0.224916 0.030152 13 
125 271 0.137415 0.030151 130 
70 214 0.127084 0.030145 73 
68 221 0.21963 0.030139 80 
26 228 0.196338 0.030132 87 
26 245 0.108096 0.030129 104 
23 213 0.237691 0.030117 72 
64 195 0.281292 0.030109 54 
63 196 0.308514 0.030107 55 
109 231 0.269829 0.030106 90 
121 213 0.20234 0.030106 72 
67 213 0.478005 0.030088 72 
71 155 0.246799 0.030082 14 
63 276 0.414266 0.03006 135 
64 144 0.471161 0.030056 3 
67 209 0.13432 0.030022 68 
129 212 0.032865 0.030014 71 
73 218 0.235112 0.03 77 
90 220 0.077998 0.029994 79 
44 214 0.405439 0.029946 73 
3 145 0.02264 0.029937 4 
57 168 0.087157 0.029926 27 
22 192 0.129145 0.029922 51 
115 163 0.338426 0.029908 22 
104 207 0.164249 0.029899 66 
48 145 0.065342 0.029886 4 
100 261 0.303579 0.029882 120 
66 264 0.035828 0.029874 123 
113 213 0.497294 0.029861 72 
44 219 0.272132 0.029837 78 
90 197 0.170449 0.029837 56 
81 180 0.218479 0.029836 39 
108 174 0.385303 0.02982 33 
30 192 0.239922 0.029759 51 
73 146 0.215161 0.02975 5 
56 224 0.218276 0.029741 83 
133 272 0.13965 0.029709 131 
8 219 0.177692 0.029706 78 
121 184 0.194739 0.029663 43 
116 277 0.388184 0.029647 136 
32 202 0.113357 0.02963 61 
50 185 0.162495 0.029614 44 
111 152 0.432007 0.029611 11 
23 151 0.231042 0.029608 10 
96 171 0.032529 0.029604 30 
9 215 0.104841 0.0296 74 
20 213 0.475392 0.029593 72 
115 216 0.230354 0.029592 75 
121 211 0.150353 0.029565 70 
76 218 0.141744 0.02956 77 
133 267 0.471696 0.02956 126 
9 151 0.298547 0.029527 10 
5 261 0.286059 0.029523 120 
130 262 0.400978 0.029515 121 
9 209 0.165831 0.029494 68 
76 274 0.35667 0.029491 133 
67 252 0.524193 0.029487 111 
130 219 0.110365 0.029468 78 
131 160 0.280515 0.029454 19 
89 157 0.216458 0.029433 16 
121 199 0.136508 0.029414 58 
121 223 0.150778 0.02941 82 
115 184 0.429338 0.029395 43 
44 261 0.256108 0.029389 120 
109 146 0.281515 0.029377 5 
96 185 0.302313 0.029375 44 
125 167 0.338677 0.029367 26 
67 255 0.189378 0.029364 114 
63 145 0.10885 0.029356 4 
135 211 0.422792 0.029353 70 
8 267 0.285241 0.029349 126 
131 166 0.331817 0.029349 25 
30 221 0.128641 0.029333 80 
138 222 0.447037 0.02932 81 
18 228 0.252872 0.029318 87 
118 189 0.071194 0.029316 48 
71 164 0.552147 0.029301 23 
32 253 0.13626 0.029297 112 
35 252 0.642743 0.029287 111 1
22 185 0.20712 0.029285 44 
72 224 0.246564 0.029269 83 
121 164 0.139805 0.029256 23 
104 174 0.06939 0.029254 33 
117 276 0.447855 0.02925 135 
14 154 0.2187 0.029249 13 
13 228 0.471531 0.029242 87 
121 192 0.151637 0.02924 51 
18 245 0.095659 0.029237 104 
34 235 0.234668 0.02923 94 
132 201 0.038746 0.029226 60 
38 235 0.255038 0.029223 94 
18 150 0.20067 0.02922 9 
63 253 0.200995 0.029218 112 
115 203 0.179452 0.029218 62 
89 196 0.497559 0.029208 55 
82 250 0.537321 0.029206 109 
78 191 0.166557 0.02919 50 
26 262 0.210561 0.029182 121 
34 168 0.047456 0.029165 27 
13 267 0.530394 0.029164 126 
76 256 0.044889 0.029134 115 
76 263 0.013473 0.029117 122 
19 210 0.327173 0.029108 69 
77 217 0.220963 0.029107 76 
17 201 0.033401 0.029085 60 
121 276 0.143627 0.029073 135 
67 196 0.473172 0.029066 55 
67 249 0.502796 0.029053 108 
35 251 0.12199 0.02904 110 
38 159 0.241956 0.029037 18 
121 182 0.185548 0.029017 41 
30 202 0.541023 0.029009 61 
41 174 0.075383 0.028984 33 
15 267 0.384939 0.028975 126 
104 250 0.146578 0.028971 109 
19 253 0.139263 0.028969 112 
48 266 0.149094 0.028945 125 
34 143 0.409387 0.028924 2 
83 163 0.008002 0.028906 22 
10 217 0.06287 0.028887 76 
68 262 0.318577 0.028886 121 
70 200 0.104081 0.028874 59 
13 221 0.135272 0.028872 80 
66 216 0.083136 0.028869 75 
22 215 0.454184 0.028862 74 
13 154 0.30364 0.028855 13 
102 221 0.111102 0.028841 80 
5 225 0.206582 0.028814 84 
100 221 0.050976 0.028806 80 
108 246 0.038836 0.028783 105 
109 222 0.407286 0.028772 81 
118 164 0.070873 0.028764 23 
64 163 0.287319 0.028763 22 
89 262 0.505394 0.028763 121 
48 214 0.175384 0.028751 73 
121 280 0.228904 0.028749 139 
15 280 0.372622 0.028739 139 
130 210 0.493508 0.02873 69 
137 223 0.160298 0.028729 82 
4 195 0.208345 0.028726 54 
35 197 0.162516 0.028682 56 
135 157 0.201165 0.028669 16 
67 254 0.171357 0.028661 113 
17 209 0.048217 0.028655 68 
24 227 0.175279 0.028645 86 
27 252 0.153862 0.028642 111 
73 166 0.230688 0.02863 25 
105 245 0.08094 0.028608 104 
8 145 0.090388 0.028603 4 
53 224 0.236118 0.028594 83 
60 150 0.2342 0.028572 9 
78 276 0.250075 0.028566 135 
76 147 0.164806 0.028564 6 
41 203 0.105722 0.028555 62 
13 264 0.160575 0.028505 123 
49 216 0.213687 0.028503 75 
23 193 0.232247 0.028501 52 
123 245 0.090718 0.028474 104 
131 185 0.264713 0.028467 44 
106 146 0.169725 0.028436 5 
55 157 0.046236 0.028431 16 
116 260 0.471713 0.028428 119 
19 251 0.096773 0.028416 110 
79 235 0.339535 0.028413 94 
19 185 0.253551 0.028405 44 
49 248 0.137027 0.028405 107 
34 155 0.23189 0.028402 14 
38 143 0.253497 0.028386 2 
21 151 0.258079 0.028383 10 
29 256 0.01559 0.028369 115 
51 228 0.142739 0.028359 87 
32 235 0.077651 0.028351 94 
131 277 0.366013 0.028347 136 
44 265 0.221689 0.028344 124 
131 157 0.223928 0.028338 16 
5 264 0.112164 0.028327 123 
72 210 0.28634 0.028327 69 
124 227 0.129726 0.028326 86 
32 151 0.112428 0.028306 10 
113 185 0.313278 0.028305 44 
77 146 0.427786 0.028302 5 
34 184 0.551248 0.028301 43 
64 217 0.212465 0.028301 76 
41 191 0.097 0.028276 50 
73 184 0.327943 0.028276 43 
48 185 0.150002 0.028262 44 
123 222 0.282423 0.02825 81 
62 219 0.04597 0.028241 78 
68 191 0.183657 0.028238 50 
130 180 0.125259 0.028225 39 
32 200 0.122851 0.028203 59 
121 166 0.177552 0.028194 25 
100 280 0.420494 0.028188 139 
8 224 0.317353 0.02817 83 
106 271 0.129808 0.028165 130 
82 153 0.291534 0.02816 12 
28 264 0.028545 0.028144 123 
63 260 0.235474 0.028143 119 
116 184 0.458512 0.028143 43 
34 185 0.279881 0.028142 44 
115 154 0.273054 0.028138 13 
17 193 0.21493 0.028135 52 
49 143 0.200774 0.028114 2 
13 170 0.562529 0.028111 29 
67 150 0.491465 0.028105 9 
53 174 0.08234 0.028102 33 
129 260 0.121141 0.0281 119 
71 188 0.435401 0.028091 47 
111 145 0.077774 0.028086 4 
77 280 0.695263 0.028084 139 
8 259 0.218614 0.028075 118 
104 264 0.033804 0.028075 123 
10 157 0.042047 0.02807 16 
64 276 0.474199 0.028058 135 
50 280 0.269257 0.028049 139 
61 206 0.229627 0.028042 65 
114 280 0.144238 0.028038 139 
22 228 0.380117 0.028033 87 
32 250 0.094722 0.028025 109 
133 276 0.513885 0.028023 135 
19 264 0.10301 0.028015 123 
27 227 0.054723 0.027988 86 
129 182 0.029943 0.027985 41 
25 206 0.093913 0.027982 65 
137 265 0.220175 0.027969 124 
54 167 0.483991 0.02796 26 
102 184 0.533765 0.027953 43 
45 264 0.050749 0.027942 123 
114 210 0.112124 0.027934 69 
89 143 0.425992 0.027915 2 
82 191 0.227709 0.027913 50 
111 231 0.37214 0.02791 90 
131 152 0.249584 0.02791 11 
36 224 0.458852 0.027907 83 
77 218 0.261274 0.027896 77 
50 142 0.04974 0.027881 1 
64 275 0.342283 0.027871 134 
115 256 0.074611 0.027868 115 
89 191 0.213974 0.02784 50 
139 219 0.155448 0.027836 78 
24 200 0.202471 0.027832 59 
89 217 0.27639 0.027829 76 
86 267 0.233584 0.027826 126 
35 260 0.335314 0.027823 119 
17 164 0.16233 0.027822 23 
17 154 0.172788 0.027816 13 
131 226 0.148659 0.027809 85 
64 185 0.24409 0.027805 44 
66 192 0.097535 0.027804 51 
125 251 0.11325 0.027804 110 
90 201 0.071604 0.027797 60 
12 250 0.337555 0.027796 109 
77 262 0.518565 0.027791 121 
78 261 0.209168 0.027791 120 
82 196 0.433663 0.027791 55 
12 267 0.378346 0.027772 126 
71 195 0.256249 0.027767 54 
14 245 0.150149 0.027757 104 
81 150 0.216279 0.027736 9 
137 167 0.486622 0.027736 26 
110 188 0.038957 0.027733 47 
103 248 0.030523 0.027704 107 
73 266 0.271588 0.0277 125 
89 159 0.394603 0.027699 18 
86 203 0.112943 0.027697 62 
53 196 0.219321 0.027693 55 
35 196 0.428765 0.027692 55 
23 154 0.157637 0.027691 13 
17 197 0.097244 0.027689 56 
36 234 0.280859 0.027688 93 
121 228 0.196163 0.027686 87 
113 195 0.220332 0.027675 54 
62 225 0.017912 0.027668 84 
116 269 0.179732 0.027665 128 
135 255 0.300976 0.02765 114 
13 209 0.138361 0.027646 68 
120 157 0.098546 0.027643 16 
89 219 0.297235 0.027635 78 
71 227 0.166004 0.027634 86 
71 251 0.146751 0.027633 110 
55 267 0.170775 0.027623 126 
22 161 0.232839 0.027619 20 
13 206 0.29944 0.027609 65 
120 264 0.05796 0.027592 123 
75 180 0.014382 0.027589 39 
76 193 0.367352 0.027589 52 
115 195 0.170659 0.027578 54 
111 277 0.548316 0.027577 136 
115 259 0.255484 0.027567 118 
20 159 0.464456 0.027556 18 
113 150 0.270915 0.027554 9 
13 253 0.321308 0.027546 112 
3 155 0.050057 0.027543 14 
19 199 0.166297 0.027542 58 
22 260 0.267379 0.027539 119 
4 152 0.231456 0.027521 11 
125 210 0.181895 0.027504 69 
76 260 0.267848 0.027491 119 
133 245 0.127805 0.027465 104 
89 154 0.295166 0.027456 13 
86 172 0.224717 0.027445 31 
131 199 0.186508 0.027443 58 
22 154 0.263925 0.027431 13 
74 279 0.05303 0.027431 138 
17 221 0.046777 0.027423 80 
26 246 0.047071 0.027423 105 
131 162 0.384987 0.027417 21 
35 255 0.188723 0.027413 114 
8 264 0.113161 0.02741 123 
137 268 0.063825 0.0274 127 
26 197 0.053618 0.027399 56 
14 190 0.128372 0.027392 49 
137 193 0.372949 0.027391 52 
22 153 0.167651 0.027387 12 
93 287 0.030132 0.027387 146 
132 284 0.071673 0.027386 143 
22 202 0.643446 0.027385 61 
79 207 0.208995 0.027373 66 
102 248 0.13356 0.027365 107 
28 192 0.108482 0.02736 51 
121 154 0.101436 0.027357 13 
68 206 0.280056 0.027355 65 
20 267 0.314587 0.027328 126 
76 259 0.116113 0.027327 118 
82 285 0.357643 0.027315 144 
50 274 0.279153 0.027314 133 
73 149 0.124156 0.027314 8 
110 146 0.081266 0.027304 5 
113 261 0.291208 0.027303 120 1
35 236 0.109299 0.027297 95 
82 251 0.108752 0.027291 110 
36 154 0.253797 0.02729 13 
48 146 0.139994 0.027279 5 
78 154 0.297471 0.027279 13 
14 180 0.098905 0.027262 39 
120 277 0.551143 0.027254 136 
50 277 0.148604 0.027253 136 
130 255 0.128171 0.027232 114 
117 161 0.086838 0.027213 20 
72 172 0.299928 0.027201 31 
32 264 0.041147 0.027198 123 
130 222 0.367062 0.027194 81 
134 226 0.331631 0.027187 85 
103 151 0.228789 0.027171 10 
55 163 0.172318 0.027169 22 
93 238 0.050956 0.027158 97 
20 172 0.33885 0.027151 31 
19 217 0.17239 0.027149 76 
5 224 0.417308 0.02714 83 
131 266 0.381657 0.027135 125 
121 180 0.075836 0.0271 39 
50 166 0.261695 0.027096 25 
76 152 0.215166 0.027091 11 
21 193 0.297563 0.027088 52 
74 206 0.044704 0.027088 65 
44 203 0.201571 0.027082 62 
50 271 0.126152 0.027072 130 
63 155 0.252472 0.027037 14 
8 150 0.224734 0.027034 9 
135 195 0.268916 0.027033 54 
36 196 0.426165 0.027028 55 
133 193 0.536384 0.027027 52 
124 285 0.144345 0.027023 144 
112 277 0.272194 0.02702 136 
20 274 0.397708 0.027018 133 
112 195 0.215353 0.027017 54 
110 166 0.091191 0.027014 25 
30 191 0.247615 0.027012 50 
78 146 0.279154 0.027011 5 
15 157 0.160143 0.027006 16 
124 283 0.188101 0.027006 142 
4 272 0.099192 0.027002 131 
29 196 0.03193 0.026999 55 
23 253 0.164867 0.026996 112 
20 203 0.175374 0.026971 62 
90 231 0.274658 0.02697 90 
4 224 0.375742 0.026963 83 
35 262 0.472234 0.026945 121 
61 203 0.175104 0.026925 62 
53 213 0.253454 0.026919 72 
17 170 0.17757 0.026908 29 
4 265 0.18075 0.026898 124 
82 273 0.01451 0.026892 132 
135 262 0.404406 0.026889 121 
4 261 0.239931 0.026881 120 
123 195 0.281821 0.026881 54 
115 224 0.41211 0.026877 83 
102 191 0.186949 0.026863 50 
39 190 0.024029 0.026845 49 
129 217 0.06024 0.026843 76 
60 206 0.095376 0.026832 65 
17 214 0.133586 0.026822 73 
38 182 0.236742 0.026787 41 1
56 253 0.121052 0.026772 112 
5 280 0.47026 0.026751 139 
78 265 0.090144 0.026748 124 
19 184 0.295376 0.026731 43 
66 203 0.093886 0.026727 62 
8 216 0.199171 0.026726 75 
110 228 0.131252 0.026718 87 
130 235 0.214944 0.026713 94 
134 249 0.551069 0.02671 108 
17 199 0.067359 0.026709 58 
123 188 0.233287 0.026702 47 
26 271 0.11988 0.026693 130 
20 162 0.160245 0.02667 21 
22 145 0.05415 0.026667 4 
19 144 0.166195 0.026663 3 
35 152 0.430488 0.026653 11 
54 255 0.298248 0.026653 114 
15 264 0.145731 0.026652 123 
76 216 0.262369 0.026637 75 
116 154 0.259756 0.026637 13 
13 146 0.410339 0.026621 5 
14 188 0.286699 0.026618 47 
32 157 0.057457 0.026613 16 
86 223 0.176779 0.026609 82 
67 160 0.259353 0.0266 19 
130 257 0.491819 0.026599 116 
78 280 0.256005 0.026586 139 
114 197 0.108967 0.026582 56 
105 172 0.249417 0.026578 31 
23 168 0.094334 0.026568 27 
63 271 0.254398 0.026536 130 
76 161 0.111636 0.0265 20 
131 267 0.54198 0.026495 126 
80 280 0.015849 0.026492 139 
12 266 0.333596 0.026482 125 
75 232 0.103107 0.026482 91 
26 270 0.085061 0.026475 129 
54 151 0.36032 0.026472 10 
19 190 0.246563 0.02647 49 
111 184 0.584129 0.026467 43 
17 160 0.083545 0.02645 19 
5 259 0.36396 0.026441 118 
78 170 0.232745 0.026438 29 
118 258 0.093975 0.026437 117 
34 219 0.239166 0.026424 78 
137 283 0.404096 0.026414 142 
13 150 0.533025 0.026405 9 
47 216 0.027728 0.026405 75 
48 262 0.112417 0.026403 121 
63 195 0.291232 0.026403 54 
89 216 0.38328 0.026403 75 
8 285 0.341977 0.026401 144 
131 257 0.52635 0.026385 116 
35 253 0.306827 0.026383 112 
13 261 0.340807 0.02636 120 
20 258 0.397356 0.026349 117 
130 188 0.372431 0.026346 47 
131 163 0.2939 0.026338 22 
62 166 0.134115 0.026337 25 
90 162 0.163024 0.02633 21 
73 196 0.234706 0.026329 55 
13 162 0.35777 0.026328 21 
85 190 0.27363 0.026319 49 
48 193 0.226382 0.026313 52 
81 221 0.100187 0.026311 80 
67 280 0.616904 0.026308 139 
71 250 0.578556 0.026306 109 
104 276 0.152904 0.0263 135 
100 196 0.196484 0.026298 55 
15 276 0.374537 0.026295 135 
115 225 0.237535 0.026293 84 
4 285 0.352923 0.026288 144 
110 161 0.085837 0.026281 20 
27 268 0.009687 0.026279 127 
71 269 0.252783 0.026272 128 
22 210 0.418805 0.02627 69 
4 258 0.247287 0.026266 117 
114 160 0.122185 0.026243 19 
115 276 0.389517 0.026243 135 
20 197 0.151655 0.026242 56 
135 175 0.054491 0.026241 34 
23 197 0.104117 0.026226 56 
73 261 0.122826 0.026212 120 
57 275 0.317724 0.026187 134 
15 199 0.18605 0.026171 58 
111 275 0.339425 0.026154 134 
5 159 0.378395 0.026149 18 
56 210 0.164397 0.026142 69 
69 261 0.057409 0.026137 120 
24 251 0.126919 0.026134 110 
47 194 0.051396 0.026111 53 
71 145 0.081793 0.02611 4 
81 154 0.25785 0.026108 13 
79 170 0.36215 0.026107 29 
112 206 0.424597 0.02609 65 
129 146 0.074512 0.026073 5 
22 269 0.160551 0.02607 128 
57 197 0.173881 0.026069 56 
129 216 0.088325 0.026069 75 
139 224 0.185533 0.026038 83 
34 250 0.501023 0.026036 109 
121 262 0.1787 0.02603 121 
9 191 0.201437 0.02601 50 
27 235 0.121521 0.026008 94 
35 280 0.652453 0.026005 139 
26 157 0.160992 0.026001 16 
60 221 0.119371 0.025982 80 
16 143 0.095661 0.025974 2 
16 228 0.13205 0.025973 87 
104 269 0.169293 0.025961 128 
68 209 0.143269 0.025958 68 
19 209 0.149887 0.02594 68 
105 279 0.230449 0.025927 138 
49 277 0.258283 0.025901 136 
53 218 0.10113 0.025881 77 
60 267 0.18601 0.025869 126 
30 280 0.495202 0.025868 139 
36 188 0.482915 0.025857 47 
134 149 0.41004 0.025849 8 
21 185 0.181862 0.025848 44 
82 274 0.503484 0.025844 133 
60 217 0.087931 0.025843 76 
100 216 0.165071 0.025837 75 
57 143 0.339923 0.025836 2 
10 146 0.029118 0.025814 5 
118 210 0.100851 0.025814 69 
25 154 0.059879 0.025803 13 
11 267 0.140011 0.025799 126 
8 276 0.264566 0.02578 135 
64 196 0.500953 0.025778 55 
104 196 0.080883 0.025775 55 
10 261 0.047873 0.025755 120 
26 224 0.236594 0.025751 83 
4 193 0.427202 0.025744 52 
53 269 0.119568 0.025737 128 
103 196 0.219397 0.025732 55 
79 234 0.472922 0.025702 93 
117 191 0.09076 0.025694 50 
71 259 0.22463 0.02568 118 
12 163 0.24082 0.025679 22 
17 225 0.106059 0.025662 84 
73 260 0.207566 0.025656 119 
34 264 0.171549 0.025648 123 1
115 235 0.242536 0.025638 94 
30 147 0.419004 0.025636 6 
138 188 0.409811 0.025635 47 
111 251 0.148709 0.025628 110 
30 259 0.291562 0.025626 118 
56 157 0.113028 0.025626 16 
77 227 0.220487 0.025623 86 
75 265 0.013949 0.025622 124 
137 154 0.166905 0.025596 13 
116 221 0.170683 0.025585 80 
71 147 0.346067 0.025581 6 
114 220 0.089747 0.025578 79 
133 226 0.154361 0.025577 85 
111 146 0.440051 0.025564 5 
90 285 0.312927 0.025563 144 
71 280 0.609639 0.02555 139 
15 168 0.057123 0.025545 27 
116 236 0.085934 0.025543 95 
81 228 0.338904 0.025541 87 
106 267 0.145357 0.025531 126 
74 219 0.087441 0.025529 78 
67 259 0.306681 0.025519 118 
116 217 0.208729 0.025519 76 
12 146 0.19922 0.025512 5 
63 184 0.465663 0.025503 43 
16 192 0.11976 0.025482 51 
22 147 0.254877 0.025477 6 
77 283 0.384448 0.025477 142 
75 249 0.067463 0.025463 108 
64 211 0.331196 0.025457 70 
79 192 0.213154 0.025456 51 
104 151 0.151251 0.025456 10 
108 249 0.506337 0.025432 108 
35 216 0.411318 0.025426 75 
26 284 0.181201 0.025425 143 
138 260 0.277293 0.025412 119 
102 218 0.168097 0.025385 77 
120 185 0.193055 0.025382 44 
85 221 0.077061 0.025375 80 
82 197 0.228178 0.025372 56 
5 180 0.126913 0.025363 39 
26 191 0.131792 0.025339 50 
41 277 0.114953 0.025338 136 
15 237 0.056623 0.025337 96 
51 147 0.107774 0.025309 6 
16 222 0.098359 0.025301 81 
68 196 0.453106 0.025301 55 
76 248 0.037075 0.025294 107 
20 225 0.148336 0.025293 84 
90 193 0.287605 0.025285 52 
32 214 0.063679 0.025278 73 
36 190 0.175935 0.025273 49 
30 164 0.342639 0.025263 23 
100 222 0.226571 0.025254 81 
5 219 0.257581 0.025248 78 
26 196 0.15341 0.025236 55 
71 283 0.28264 0.025227 142 
17 236 0.025773 0.025226 95 
71 262 0.433651 0.025215 121 
64 193 0.540946 0.025214 52 
116 160 0.196096 0.025171 19 
5 285 0.51376 0.025147 144 
129 280 0.157791 0.025146 139 
82 200 0.400262 0.025133 59 
13 266 0.433736 0.025132 125 
82 143 0.44555 0.025124 2 
50 264 0.03964 0.025101 123 
116 266 0.370143 0.025101 125 
15 160 0.134208 0.025076 19 
121 206 0.237844 0.025076 65 
20 163 0.198193 0.025067 22 
110 162 0.059761 0.025048 21 
5 245 0.127673 0.025047 104 
64 258 0.315006 0.025047 117 
96 218 0.11896 0.025047 77 
132 210 0.084889 0.025045 69 
38 144 0.538236 0.025028 3 
24 153 0.259282 0.025027 12 
63 259 0.311156 0.025023 118 
130 259 0.138972 0.02502 118 
77 206 0.420396 0.025016 65 
12 151 0.286476 0.025014 10 
19 147 0.31018 0.025013 6 
109 166 0.39261 0.024992 25 
50 161 0.20052 0.024991 20 
79 202 0.469986 0.024989 61 
35 192 0.20591 0.024985 51 
119 238 0.05812 0.02498 97 
121 246 0.090667 0.024967 105 
102 228 0.379542 0.024961 87 
3 280 0.124439 0.024953 139 
16 242 0.123852 0.024953 101 
73 245 0.061873 0.024948 104 
23 185 0.206662 0.024943 44 
131 191 0.220138 0.02494 50 
4 266 0.383176 0.024914 125 
74 142 0.049594 0.024894 1 
8 162 0.198517 0.024887 21 
35 222 0.507002 0.024872 81 
17 192 0.076285 0.024869 51 
21 265 0.14941 0.024868 124 
76 261 0.118977 0.024853 120 
22 143 0.309118 0.024824 2 
50 200 0.118917 0.024823 59 
64 197 0.183285 0.024817 56 
67 166 0.477316 0.024817 25 
34 228 0.4555 0.024815 87 
22 271 0.358538 0.024814 130 
137 253 0.128415 0.024799 112 
34 225 0.247108 0.024791 84 
20 261 0.347967 0.024786 120 1
56 259 0.083899 0.02478 118 
1 249 0.353924 0.024774 108 
129 210 0.182994 0.024774 69 
8 202 0.301489 0.024768 61 
3 270 0.053664 0.024753 129 
20 206 0.370999 0.02473 65 
67 253 0.302308 0.024728 112 
24 161 0.356968 0.024721 20 
44 276 0.200274 0.02472 135 
135 146 0.335003 0.024715 5 
26 225 0.108484 0.02471 84 
9 275 0.516498 0.024709 134 
9 195 0.22638 0.024706 54 
5 153 0.313354 0.024705 12 
22 207 0.155246 0.024701 66 
77 222 0.54683 0.0247 81 
17 163 0.130441 0.024673 22 
115 147 0.344697 0.024673 6 
19 170 0.30565 0.024672 29 
115 150 0.383958 0.024672 9 
10 245 0.019891 0.02467 104 
24 280 0.404099 0.024659 139 
10 163 0.066371 0.02465 22 
110 267 0.10012 0.024631 126 
132 170 0.092794 0.024631 29 
132 155 0.047451 0.024629 14 
116 200 0.43932 0.024617 59 
4 236 0.057563 0.024606 95 
78 199 0.180956 0.024598 58 
137 252 0.493485 0.024595 111 
115 155 0.297591 0.024594 14 
36 151 0.271143 0.02459 10 
26 276 0.219718 0.024587 135 
35 188 0.497247 0.024583 47 
71 151 0.493683 0.024574 10 
135 163 0.171607 0.024566 22 
63 143 0.463866 0.024561 2 
67 147 0.409818 0.024554 6 
60 259 0.126345 0.024543 118 
133 214 0.272383 0.02453 73 
78 185 0.168151 0.024524 44 
11 228 0.12921 0.024522 87 
46 146 0.31587 0.024512 5 
100 262 0.36546 0.024507 121 
71 284 0.504079 0.024504 143 
138 267 0.512924 0.024502 126 
105 268 0.042602 0.024497 127 
19 197 0.172797 0.024492 56 
117 209 0.050562 0.02449 68 
34 224 0.534738 0.024481 83 
109 228 0.336256 0.024474 87 
71 157 0.204703 0.024469 16 
5 143 0.46597 0.024464 2 
5 272 0.161389 0.024458 131 
103 202 0.268476 0.024445 61 
30 210 0.363196 0.02444 69 
18 196 0.302119 0.024439 55 
114 152 0.021332 0.024434 11 
104 184 0.202071 0.024432 43 
63 192 0.209624 0.024425 51 
48 268 0.075049 0.024418 127 
78 269 0.15883 0.024405 128 
68 201 0.053229 0.024395 60 
81 174 0.13345 0.024384 33 
110 157 0.103003 0.02438 16 
34 162 0.330803 0.024378 21 
115 221 0.154676 0.024368 80 
137 226 0.315185 0.024368 85 
76 280 0.435929 0.024367 139 
38 188 0.459501 0.024362 47 
48 270 0.068145 0.024344 129 
4 273 0.005898 0.024338 132 
63 218 0.129819 0.024338 77 
114 228 0.096554 0.024334 87 
139 206 0.206058 0.024332 65 
56 216 0.106042 0.024329 75 
79 275 0.487333 0.024322 134 
9 270 0.148354 0.024314 129 
62 184 0.115145 0.024308 43 
50 251 0.092171 0.024307 110 
3 223 0.015955 0.024304 82 
34 216 0.32501 0.024303 75 
82 264 0.127871 0.024293 123 
63 277 0.457402 0.024288 136 
18 159 0.286624 0.024275 18 
134 160 0.260143 0.024274 19 
101 250 0.052058 0.024273 109 
82 163 0.321571 0.024271 22 
21 224 0.255836 0.024268 83 
102 216 0.312662 0.024267 75 
116 276 0.598623 0.024261 135 
111 168 0.094901 0.024249 27 
13 184 0.602717 0.024247 43 
130 217 0.267102 0.024239 76 
14 252 0.306619 0.024234 111 
102 215 0.305826 0.024231 74 
56 215 0.061999 0.024226 74 
90 209 0.101527 0.02421 68 
12 221 0.113331 0.024208 80 
102 163 0.277332 0.024206 22 
131 217 0.30812 0.024197 76 
75 199 0.028016 0.024193 58 
53 211 0.196252 0.024191 70 
83 221 0.027968 0.024171 80 
64 160 0.18012 0.024169 19 
75 162 0.055923 0.024167 21 
17 274 0.103738 0.02416 133 
117 194 0.015251 0.024135 53 
114 261 0.070373 0.024128 120 1
123 252 0.499325 0.024104 111 
72 271 0.125886 0.024096 130 
19 262 0.306846 0.024093 121 
19 164 0.222487 0.024083 23 
71 206 0.328795 0.024074 65 
135 258 0.466795 0.024072 117 
5 214 0.423556 0.024066 73 
73 193 0.320864 0.024064 52 
124 197 0.048669 0.024053 56 
16 213 0.129896 0.024047 72 
109 185 0.22702 0.024043 44 
82 160 0.250218 0.024021 19 
130 266 0.36385 0.024007 125 
105 256 0.053441 0.024006 115 
60 143 0.241571 0.023995 2 
115 161 0.350731 0.023995 20 
120 283 0.148521 0.023981 142 
56 211 0.087015 0.02398 70 
8 270 0.150124 0.023973 129 
107 153 0.106448 0.023969 12 
135 167 0.456655 0.023968 26 
20 217 0.159235 0.023964 76 
116 264 0.112727 0.023953 123 
10 152 0.030788 0.023944 11 
121 236 0.086828 0.023944 95 
107 143 0.071969 0.023939 2 
79 224 0.264022 0.023938 83 
130 191 0.178419 0.023938 50 
77 260 0.336795 0.023937 119 
77 162 0.373354 0.023934 21 
60 257 0.146326 0.023919 116 
1 266 0.220703 0.023915 125 
35 218 0.224637 0.023913 77 
129 164 0.124121 0.023909 23 
57 191 0.12497 0.023905 50 
56 142 0.128373 0.023881 1 
68 235 0.211724 0.023879 94 
16 147 0.076228 0.023876 6 
26 266 0.180887 0.023873 125 
46 271 0.146262 0.02387 130 
71 256 0.102806 0.023863 115 
139 146 0.137604 0.023858 5 
65 201 0.042567 0.023855 60 
52 189 0.103667 0.023836 48 
82 222 0.291573 0.023832 81 
100 153 0.183502 0.023817 12 
54 146 0.3507 0.023804 5 
125 207 0.262467 0.023782 66 
89 277 0.525163 0.023769 136 
44 164 0.237918 0.023766 23 
118 155 0.090692 0.023764 14 
26 226 0.104764 0.023762 85 
12 157 0.130442 0.023755 16 
117 250 0.393288 0.023754 109 1
24 211 0.412533 0.023751 70 
73 159 0.115555 0.023736 18 
109 285 0.274078 0.023732 144 
67 164 0.603002 0.023718 23 
60 216 0.132319 0.023705 75 
15 227 0.137128 0.02369 86 
89 150 0.545539 0.023679 9 
30 277 0.26353 0.023675 136 
118 216 0.099498 0.023674 75 
113 235 0.351154 0.023671 94 
38 151 0.303162 0.02367 10 
78 180 0.146483 0.02367 39 
79 283 0.433743 0.023667 142 
89 199 0.20825 0.023667 58 
108 280 0.47436 0.023666 139 
5 209 0.21098 0.023664 68 
118 146 0.04911 0.023654 5 
72 206 0.279366 0.023653 65 
71 261 0.318407 0.023635 120 
15 245 0.086349 0.023633 104 
61 262 0.314535 0.023631 121 
20 207 0.298668 0.023628 66 
90 166 0.164788 0.023627 25 
73 226 0.086183 0.023626 85 
66 196 0.128845 0.023617 55 
115 280 0.441155 0.02361 139 
30 200 0.229714 0.023593 59 
73 272 0.057395 0.023571 131 
20 167 0.461695 0.023567 26 
15 200 0.31336 0.023559 59 
83 199 0.036341 0.023552 58 
22 167 0.256848 0.023549 26 
96 261 0.309123 0.023542 120 
123 184 0.405639 0.023537 43 
93 219 0.023985 0.023527 78 
77 221 0.13146 0.023513 80 
77 200 0.474941 0.0235 59 
23 143 0.19325 0.023499 2 
64 235 0.306852 0.023494 94 
68 227 0.121007 0.023493 86 
4 147 0.351509 0.02349 6 
101 249 0.060688 0.023479 108 
120 211 0.207596 0.023471 70 
110 259 0.067032 0.023464 118 
63 262 0.424436 0.023455 121 
100 197 0.109057 0.023443 56 
130 261 0.218348 0.023443 120 
67 185 0.271533 0.02344 44 
125 260 0.107106 0.02344 119 
54 267 0.311798 0.023432 126 
67 277 0.497752 0.023424 136 
66 154 0.120883 0.023422 13 
63 249 0.401857 0.023411 108 
68 142 0.148259 0.023408 1 
121 256 0.032322 0.023406 115 
27 155 0.149772 0.023398 14 
48 277 0.083977 0.023398 136 
68 258 0.226584 0.023383 117 
54 218 0.106829 0.023379 77 
46 264 0.061241 0.023369 123 
49 146 0.256627 0.023369 5 
48 238 0.103318 0.02336 97 
109 277 0.443107 0.023357 136 
3 250 0.088079 0.023352 109 
19 271 0.184289 0.023342 130 
121 219 0.143327 0.023337 78 
12 210 0.366267 0.023332 69 
38 228 0.342836 0.023329 87 
36 184 0.508126 0.023319 43 
11 151 0.138783 0.023317 10 
71 214 0.31274 0.023288 73 
10 216 0.093675 0.023278 75 
49 206 0.187935 0.023267 65 
8 217 0.175592 0.023262 76 
112 159 0.437157 0.023258 18 
34 211 0.294193 0.023251 70 
130 206 0.202492 0.023245 65 
108 277 0.49412 0.023237 136 
134 264 0.120443 0.023237 123 
50 168 0.02301 0.023236 27 
121 224 0.182903 0.023233 83 
17 261 0.136641 0.023229 120 
129 161 0.050001 0.023228 20 
35 269 0.184091 0.023226 128 1
48 246 0.075125 0.023203 105 
50 184 0.259365 0.0232 43 
120 267 0.478572 0.023199 126 
131 212 0.23172 0.023199 71 
120 209 0.07468 0.023183 68 
4 196 0.295631 0.023181 55 
115 170 0.383008 0.023173 29 
131 221 0.122944 0.023168 80 
90 192 0.184004 0.02316 51 
16 160 0.091045 0.023156 19 
102 279 0.170249 0.023146 138 
54 270 0.133917 0.023126 129 
50 174 0.10951 0.023124 33 
68 277 0.5113 0.023104 136 
135 234 0.491932 0.0231 93 
32 271 0.066025 0.023086 130 
67 197 0.214831 0.023086 56 
130 253 0.254447 0.023086 112 
108 271 0.316154 0.023081 130 
27 224 0.144853 0.02307 83 
51 164 0.107031 0.023069 23 
23 276 0.183207 0.023061 135 
137 147 0.380465 0.023058 6 
19 257 0.320477 0.023046 116 
41 154 0.129768 0.023045 13 
38 196 0.454781 0.023035 55 
86 248 0.189127 0.023032 107 
49 164 0.292104 0.023025 23 
82 259 0.210865 0.023025 118 
55 162 0.153385 0.023023 21 
26 199 0.131136 0.023017 58 
60 194 0.066405 0.02301 53 
30 154 0.228489 0.022998 13 
130 193 0.617994 0.022998 52 
109 162 0.372141 0.022995 21 
36 147 0.151877 0.022988 6 
11 159 0.080505 0.022985 18 
36 164 0.351367 0.02298 23 
138 195 0.226838 0.022978 54 
71 219 0.212536 0.022974 78 
12 227 0.120406 0.022972 86 
73 215 0.195887 0.022968 74 
77 150 0.473066 0.022947 9 
120 276 0.369713 0.022947 135 
60 219 0.093885 0.022937 78 
3 228 0.097517 0.022927 87 
36 219 0.123679 0.022922 78 
36 160 0.161699 0.022913 19 
90 267 0.23174 0.022908 126 
100 215 0.112219 0.022907 74 
44 249 0.209484 0.022905 108 
129 202 0.116742 0.022904 61 
68 213 0.516877 0.022898 72 
79 261 0.271163 0.022893 120 
66 250 0.37498 0.022892 109 
60 276 0.218183 0.022889 135 
23 221 0.142464 0.022883 80 
116 151 0.425229 0.02288 10 
64 150 0.420062 0.022869 9 
5 155 0.228977 0.02286 14 
123 271 0.176561 0.02286 130 
68 166 0.384789 0.022855 25 
34 284 0.533922 0.02285 143 
51 231 0.144475 0.022843 90 
134 271 0.312093 0.022833 130 
137 200 0.186052 0.022822 59 
73 202 0.343028 0.022821 61 
19 274 0.28067 0.022814 133 
12 202 0.379392 0.022794 61 
130 267 0.534572 0.022787 126 
34 268 0.106478 0.022773 127 1
63 217 0.200701 0.022762 76 
13 155 0.226922 0.022758 14 
35 191 0.242696 0.022755 50 
116 192 0.200563 0.022754 51 
77 196 0.521594 0.022752 55 
29 255 0.057954 0.022746 114 
102 260 0.323831 0.02274 119 
4 199 0.176249 0.022734 58 
45 232 0.189678 0.022729 91 
10 154 0.041341 0.022728 13 
49 163 0.239596 0.022714 22 
129 163 0.110996 0.022709 22 
76 168 0.039219 0.022708 27 
63 150 0.311054 0.022694 9 
129 142 0.035826 0.022688 1 
30 163 0.285486 0.022686 22 
123 218 0.167234 0.022684 77 
13 192 0.176783 0.022681 51 
130 172 0.145387 0.022676 31 
14 153 0.139222 0.022673 12 
71 192 0.203601 0.022658 51 
130 225 0.202733 0.022655 84 
38 155 0.199426 0.022653 14 
22 150 0.424351 0.022652 9 
18 259 0.166982 0.022646 118 
114 144 0.039048 0.022613 3 
130 201 0.016633 0.022608 60 
38 257 0.645694 0.022598 116 
83 185 0.021781 0.022583 44 
5 172 0.309443 0.022578 31 
22 193 0.46413 0.022567 52 
49 228 0.31382 0.022539 87 
5 231 0.486058 0.022538 90 
9 261 0.285543 0.022525 120 
10 213 0.087434 0.022522 72 
78 196 0.225343 0.022519 55 
24 267 0.300851 0.022509 126 
51 152 0.055695 0.022508 11 
134 182 0.410709 0.022508 41 
123 224 0.413297 0.022499 83 
6 144 0.017368 0.022497 3 
73 270 0.093948 0.022497 129 
4 227 0.136747 0.022496 86 
102 206 0.214942 0.022495 65 
75 280 0.081637 0.022489 139 
121 145 0.023133 0.022478 4 
51 199 0.165438 0.022476 58 
11 261 0.12069 0.022474 120 
115 269 0.192399 0.022469 128 
22 162 0.322428 0.022465 21 
82 162 0.364681 0.022462 21 
73 172 0.116111 0.022459 31 
60 224 0.130222 0.022457 83 
20 214 0.476235 0.022449 73 
23 245 0.082644 0.022447 104 
77 185 0.368202 0.022446 44 
26 166 0.15321 0.022445 25 
13 215 0.436961 0.02244 74 
48 267 0.212189 0.022438 126 
71 166 0.454628 0.02243 25 
46 147 0.339246 0.022428 6 
60 199 0.101395 0.022425 58 
14 196 0.33929 0.022421 55 
85 206 0.337008 0.022417 65 
57 231 0.413594 0.0224 90 
115 227 0.150825 0.022394 86 
117 242 0.07366 0.022384 101 
103 154 0.120596 0.022381 13 
117 264 0.031767 0.022381 123 
18 264 0.118004 0.022377 123 
66 158 0.192915 0.022375 17 
105 274 0.574242 0.022371 133 
28 188 0.244148 0.022366 47 
121 253 0.091679 0.022362 112 
106 272 0.159411 0.022361 131 
130 149 0.167832 0.02234 8 
133 155 0.184625 0.022339 14 
68 164 0.526864 0.022338 23 
114 202 0.133107 0.022337 61 
92 172 0.105085 0.022331 31 
46 256 0.015889 0.022326 115 
48 228 0.170588 0.022325 87 
93 160 0.022926 0.02232 19 
57 182 0.25565 0.022319 41 
64 261 0.22889 0.022308 120 
109 200 0.322887 0.022302 59 
135 170 0.336484 0.022301 29 
123 225 0.221593 0.022293 84 
56 214 0.151548 0.022292 73 
81 231 0.391063 0.022285 90 
110 280 0.105324 0.02228 139 
77 163 0.324106 0.022276 22 
77 151 0.482541 0.022267 10 
21 182 0.121393 0.022264 41 
67 159 0.254038 0.022264 18 
118 219 0.041829 0.02225 78 
44 215 0.071555 0.022245 74 
107 145 0.037338 0.02224 4 
67 143 0.370195 0.022237 2 
115 275 0.308079 0.022226 134 
46 158 0.164927 0.022219 17 
49 269 0.097814 0.022219 128 
14 266 0.240276 0.022218 125 
111 203 0.204764 0.022209 62 
11 191 0.108291 0.022203 50 
19 258 0.307116 0.022201 117 
78 164 0.226801 0.022201 23 
64 218 0.197339 0.022198 77 
109 191 0.115559 0.022189 50 
81 213 0.351666 0.022187 72 
137 270 0.114464 0.022174 129 
60 268 0.054248 0.02216 127 
15 251 0.068689 0.022138 110 
105 153 0.193586 0.022137 12 
18 221 0.113125 0.022131 80 
21 226 0.09927 0.022126 85 
96 161 0.325932 0.022123 20 
106 185 0.100283 0.022104 44 
56 265 0.113692 0.022098 124 
35 147 0.316677 0.022087 6 
38 145 0.052445 0.022086 4 
130 202 0.576228 0.022082 61 
64 223 0.149435 0.022059 82 
134 251 0.190831 0.022045 110 
56 245 0.094971 0.022043 104 
20 264 0.083379 0.022042 123 
76 202 0.393817 0.022041 61 
89 144 0.458074 0.022041 3 
17 143 0.143261 0.022035 2 
110 196 0.054567 0.022027 55 
109 153 0.175915 0.02202 12 
90 185 0.186487 0.022019 44 
73 255 0.097057 0.022012 114 
72 154 0.154582 0.022011 13 
106 252 0.183601 0.022009 111 
12 252 0.290852 0.022006 111 
102 144 0.341611 0.022004 3 
79 145 0.027768 0.021997 4 
96 214 0.458637 0.021986 73 
71 275 0.330099 0.021985 134 
73 267 0.327703 0.021978 126 
24 284 0.308484 0.021975 143 
109 206 0.188034 0.021973 65 
78 266 0.249635 0.021967 125 
5 185 0.327178 0.02196 44 
23 182 0.168873 0.021945 41 
139 190 0.144943 0.021943 49 
27 245 0.035022 0.021926 104 
70 238 0.078397 0.021926 97 
9 146 0.386991 0.021916 5 
117 267 0.435968 0.021916 126 
67 275 0.309393 0.021897 134 
49 190 0.151434 0.021894 49 
91 227 0.031748 0.021894 86 
110 149 0.07693 0.021893 8 
20 144 0.185061 0.021889 3 
73 257 0.403445 0.021888 116 
76 142 0.050643 0.021885 1 
121 185 0.134716 0.021884 44 
77 274 0.667526 0.021882 133 
133 284 0.475562 0.021882 143 
109 150 0.421326 0.02188 9 
51 191 0.100019 0.021873 50 
51 197 0.107633 0.02186 56 
82 155 0.237381 0.021859 14 
70 184 0.099652 0.021857 43 
134 277 0.5155 0.021855 136 
14 202 0.413543 0.021853 61 
18 252 0.392097 0.021852 111 
49 200 0.339889 0.021852 59 
60 253 0.1285 0.021848 112 
129 253 0.082669 0.02184 112 
89 228 0.466066 0.021823 87 
48 190 0.143529 0.021818 49 
3 256 0.0146 0.021802 115 
115 158 0.195908 0.021802 17 
85 170 0.329683 0.021801 29 
16 257 0.159338 0.021792 116 
89 224 0.53975 0.021787 83 
102 285 0.264096 0.021777 144 
66 285 0.397132 0.021776 144 
82 258 0.257036 0.021775 117 
75 197 0.065192 0.021767 56 
92 206 0.153129 0.021765 65 
4 276 0.296215 0.021757 135 
56 263 0.042828 0.021757 122 
115 266 0.323877 0.021753 125 
132 258 0.130856 0.02174 117 
55 261 0.032789 0.021739 120 
39 272 0.05131 0.021729 131 
30 213 0.546775 0.021721 72 
14 166 0.310352 0.021689 25 
13 153 0.304658 0.021683 12 
15 225 0.167019 0.02168 84 
70 199 0.105696 0.02168 58 
63 212 0.401221 0.021678 71 
82 170 0.468091 0.021671 29 
67 153 0.313194 0.021653 12 
100 182 0.339486 0.021653 41 
120 146 0.207402 0.021653 5 
13 272 0.101253 0.021652 131 
108 163 0.234128 0.021646 22 
19 212 0.277114 0.021638 71 
26 142 0.044376 0.021635 1 
45 189 0.095895 0.021635 48 
35 259 0.229078 0.02163 118 
105 164 0.550651 0.02162 23 
30 172 0.336782 0.021619 31 
86 221 0.107429 0.021619 80 
48 147 0.170315 0.021617 6 
123 277 0.305117 0.021608 136 
56 227 0.072784 0.021606 86 
102 235 0.194107 0.021603 94 
58 246 0.03869 0.0216 105 
104 180 0.045867 0.0216 39 
67 266 0.381845 0.021587 125 
32 192 0.062775 0.021583 51 
8 265 0.209242 0.021581 124 
120 275 0.208 0.021576 134 
70 180 0.063276 0.021572 39 
110 237 0.014848 0.021571 96 
22 164 0.43024 0.021545 23 
124 161 0.082314 0.021545 20 
123 257 0.370486 0.021544 116 
133 249 0.431516 0.021544 108 
131 272 0.145368 0.021542 131 
81 147 0.393731 0.021541 6 
46 274 0.395879 0.021536 133 
81 259 0.299977 0.021536 118 
57 236 0.069676 0.021526 95 
23 191 0.143259 0.021518 50 
50 162 0.120255 0.021514 21 
55 257 0.168532 0.021514 116 
120 254 0.085485 0.021513 113 
78 143 0.24969 0.021512 2 
38 197 0.152256 0.021508 56 
68 252 0.512846 0.021504 111 
104 201 0.004856 0.021504 60 
117 164 0.389799 0.021502 23 
57 196 0.212748 0.021501 55 
15 202 0.358914 0.021497 61 
68 195 0.207478 0.021491 54 
49 254 0.058201 0.021483 113 
114 164 0.133562 0.021483 23 
78 171 0.046434 0.021473 30 
121 150 0.125744 0.021469 9 
114 269 0.103785 0.021463 128 
56 250 0.077965 0.021459 109 
53 217 0.159529 0.021458 76 
113 154 0.286084 0.021458 13 
129 153 0.074269 0.021458 12 
5 161 0.375426 0.021457 20 
90 160 0.169537 0.021448 19 
106 254 0.153866 0.021441 113 
47 193 0.065585 0.021436 52 
8 209 0.19051 0.021413 68 
48 216 0.12481 0.021412 75 
96 279 0.449332 0.021409 138 
11 173 0.089875 0.021407 32 
82 246 0.048525 0.021406 105 
89 160 0.225046 0.021406 19 
71 203 0.148418 0.021397 62 
123 258 0.459141 0.021393 117 
116 185 0.149629 0.021366 44 
110 208 0.010733 0.021359 67 
76 215 0.23571 0.021356 74 
109 167 0.258919 0.021343 26 
139 200 0.124282 0.021317 59 
11 160 0.096845 0.021303 19 
9 267 0.305471 0.0213 126 
30 258 0.47572 0.021298 117 
104 252 0.19393 0.021298 111 
113 217 0.176186 0.021298 76 
34 150 0.446992 0.021281 9 
64 225 0.154708 0.021281 84 
121 162 0.129369 0.021276 21 
34 254 0.146773 0.021274 113 
1 285 0.548882 0.021273 144 
54 228 0.356059 0.021269 87 
23 174 0.087915 0.021268 33 
65 158 0.175103 0.021252 17 
106 151 0.172276 0.021252 10 
35 170 0.570436 0.021251 29 
68 219 0.165772 0.02125 78 
76 184 0.369109 0.021237 43 
99 259 0.105163 0.021236 118 
1 199 0.131626 0.021225 58 
13 191 0.207341 0.021223 50 
1 234 0.527369 0.021218 93 
20 259 0.267011 0.021206 118 
105 266 0.33675 0.021206 125 
65 168 0.019203 0.0212 27 
111 264 0.145893 0.021191 123 
133 151 0.352523 0.021187 10 
64 162 0.335649 0.021183 21 
66 280 0.302529 0.021182 139 
30 146 0.391675 0.021178 5 
81 266 0.210076 0.021174 125 
24 213 0.523964 0.02117 72 
73 262 0.176113 0.02117 121 
90 236 0.11497 0.02117 95 
68 172 0.197931 0.021157 31 
72 267 0.220668 0.021154 126 
56 171 0.037429 0.02115 30 
44 152 0.102112 0.021149 11 
53 281 0.068167 0.021129 140 
83 267 0.008126 0.021124 126 
89 270 0.160527 0.021121 129 
124 215 0.076669 0.02112 74 
123 221 0.140458 0.021117 80 
89 145 0.049085 0.021115 4 
109 180 0.08507 0.021112 39 
21 276 0.249124 0.021111 135 
63 164 0.353192 0.021106 23 
8 257 0.251769 0.021101 116 
8 170 0.244014 0.021096 29 
79 228 0.308663 0.021092 87 
63 210 0.389889 0.021086 69 
30 261 0.329513 0.02107 120 
56 231 0.168565 0.021063 90 
48 224 0.151068 0.02106 83 
60 182 0.082332 0.02105 41 
114 209 0.115038 0.021035 68 
139 143 0.103936 0.021027 2 
131 209 0.20363 0.021026 68 
62 202 0.175265 0.021024 61 
139 197 0.071236 0.021021 56 
32 222 0.099057 0.02102 81 
123 219 0.275296 0.021015 78 
15 174 0.246908 0.021014 33 
106 193 0.220743 0.021012 52 
28 250 0.282747 0.021011 109 
81 216 0.20293 0.021001 75 
81 166 0.284779 0.020994 25 
131 149 0.178592 0.020994 8 
67 214 0.363983 0.020992 73 
60 255 0.077501 0.020991 114 
46 258 0.392844 0.020989 117 
111 192 0.257363 0.020989 51 
14 194 0.108363 0.020982 53 
109 160 0.194692 0.020978 19 
53 280 0.241662 0.020975 139 
100 276 0.255512 0.020975 135 
6 260 0.076643 0.020972 119 
105 143 0.263895 0.020969 2 
64 259 0.218415 0.020958 118 
21 160 0.157324 0.020941 19 
89 269 0.255378 0.020939 128 
21 262 0.14638 0.020938 121 
54 157 0.231078 0.020936 16 
47 150 0.071222 0.020934 9 
109 193 0.463279 0.020934 52 
22 184 0.586285 0.02093 43 
109 260 0.296318 0.020922 119 
45 148 0.073109 0.020911 7 
10 228 0.096908 0.02091 87 
81 224 0.347844 0.020904 83 
9 147 0.425325 0.020903 6 
4 149 0.193444 0.020889 8 
12 283 0.137062 0.020885 142 
51 272 0.156563 0.020885 131 
55 151 0.151933 0.020876 10 
57 155 0.15846 0.020875 14 
115 226 0.21403 0.020864 85 
73 236 0.030701 0.020862 95 
49 272 0.121549 0.020858 131 
113 197 0.163295 0.020858 56 
60 172 0.05436 0.020855 31 
117 149 0.041076 0.020849 8 
81 226 0.221927 0.020845 85 
53 264 0.066045 0.020831 123 
38 146 0.297825 0.020829 5 
102 157 0.19616 0.020829 16 
67 163 0.40655 0.020828 22 
106 169 0.039056 0.020823 28 
9 197 0.110909 0.020819 56 
116 193 0.584563 0.020813 52 
67 231 0.387993 0.020809 90 
78 221 0.138675 0.020796 80 
130 254 0.159466 0.020794 113 
41 200 0.062772 0.020785 59 
116 272 0.174482 0.020776 131 
100 211 0.409213 0.020769 70 
132 254 0.110071 0.020768 113 
44 263 0.055124 0.020757 122 
15 277 0.299786 0.020754 136 
53 250 0.227287 0.020744 109 
104 162 0.077402 0.020726 21 
17 195 0.135948 0.020716 54 
3 199 0.025841 0.020712 58 
38 200 0.33518 0.02071 59 
57 157 0.156984 0.02071 16 
35 185 0.221292 0.020689 44 
15 164 0.338692 0.020688 23 
132 269 0.134483 0.020684 128 
49 215 0.159409 0.020678 74 
41 268 0.071962 0.020675 127 
67 235 0.293854 0.020668 94 
114 193 0.195468 0.020667 52 
24 199 0.131356 0.020659 58 
9 265 0.262325 0.020655 124 
4 174 0.184583 0.020647 33 
64 219 0.202101 0.020646 78 
129 143 0.123285 0.020639 2 
61 261 0.249955 0.020638 120 
3 166 0.135368 0.020628 25 
20 164 0.259302 0.020627 23 
64 166 0.449327 0.020626 25 
48 206 0.174499 0.020624 65 
35 228 0.429662 0.020619 87 
132 146 0.112898 0.020618 5 
133 253 0.202302 0.020612 112 
8 147 0.268285 0.020611 6 
8 212 0.230579 0.020606 71 
4 150 0.350579 0.020598 9 
11 196 0.139845 0.020591 55 
60 249 0.120206 0.020591 108 
115 146 0.310596 0.020589 5 
20 196 0.220222 0.020585 55 
26 280 0.151878 0.02058 139 
53 219 0.153087 0.020578 78 
100 260 0.184236 0.020572 119 
110 197 0.069386 0.02056 56 
89 283 0.395946 0.020553 142 
138 218 0.273512 0.020552 77 
54 173 0.115043 0.020545 32 
70 161 0.132665 0.020528 20 
121 190 0.219786 0.020527 49 
109 224 0.434488 0.020526 83 
116 235 0.170908 0.020518 94 
115 283 0.29714 0.020507 142 
28 271 0.192838 0.020491 130 
57 225 0.129823 0.020486 84 
54 168 0.070511 0.020484 27 
47 228 0.055267 0.020479 87 
89 257 0.575784 0.020473 116 
8 277 0.162748 0.02047 136 
82 145 0.124713 0.020466 4 
123 200 0.22427 0.020465 59 
130 256 0.049553 0.020458 115 
116 258 0.252 0.020457 117 
62 169 0.028304 0.020452 28 
57 164 0.184497 0.02045 23 
137 234 0.477059 0.020447 93 
96 182 0.44525 0.020441 41 
38 284 0.620575 0.020437 143 
34 144 0.399683 0.020436 3 
51 202 0.189891 0.020436 61 
13 160 0.274654 0.020434 19 
22 250 0.589427 0.020434 109 
57 213 0.369729 0.020434 72 
109 172 0.19815 0.020433 31 
12 257 0.33021 0.020419 116 
23 256 0.055184 0.020418 115 
110 145 0.008062 0.020415 4 
114 253 0.075419 0.020412 112 
110 143 0.120677 0.02041 2 
55 193 0.187262 0.020406 52 
79 220 0.078836 0.020403 79 
77 147 0.419073 0.020401 6 
22 258 0.296168 0.020385 117 
48 163 0.209779 0.020374 22 
51 160 0.102152 0.020372 19 
99 185 0.10272 0.020372 44 
63 228 0.434318 0.02036 87 
115 206 0.40341 0.020355 65 
102 257 0.431992 0.020354 116 
26 162 0.086862 0.020353 21 
105 171 0.022865 0.020352 30 
77 193 0.623147 0.020345 52 
57 147 0.291987 0.020344 6 
110 272 0.058623 0.020343 131 
112 271 0.235918 0.020336 130 
106 210 0.130617 0.020335 69 
100 166 0.365909 0.020332 25 
18 145 0.057771 0.020328 4 
48 210 0.181674 0.020327 69 
38 161 0.202233 0.020315 20 
79 221 0.090571 0.020315 80 
68 250 0.552699 0.020313 109 
34 196 0.379062 0.020305 55 
86 156 0.196946 0.020305 15 
57 192 0.187047 0.020302 51 
91 188 0.000406 0.020302 47 
9 162 0.180157 0.020301 21 
44 250 0.398257 0.020297 109 
101 252 0.053241 0.020292 111 
8 161 0.233982 0.020286 20 
15 224 0.392558 0.020282 83 
109 163 0.243329 0.02028 22 
106 209 0.14443 0.020279 68 
26 182 0.118522 0.02027 41 
34 253 0.24956 0.020268 112 
45 261 0.137789 0.020268 120 
76 149 0.05189 0.020268 8 
41 169 0.051038 0.020266 28 
137 269 0.242326 0.020266 128 
55 275 0.034551 0.020265 134 
73 256 0.060528 0.020253 115 
28 235 0.024981 0.02025 94 
20 150 0.205714 0.020248 9 
72 284 0.244089 0.020244 143 
30 263 0.062439 0.020237 122 
96 232 0.246776 0.020236 91 
38 168 0.027519 0.020234 27 
23 146 0.21898 0.020227 5 
100 228 0.266496 0.020226 87 
117 174 0.184814 0.020215 33 
107 262 0.050018 0.020197 121 
36 276 0.3528 0.020196 135 1
76 245 0.044772 0.020188 104 
124 238 0.081873 0.020181 97 
82 172 0.20068 0.02018 31 
112 224 0.372036 0.02018 83 
23 150 0.161158 0.020163 9 
53 160 0.19092 0.020163 19 
99 275 0.163549 0.020155 134 
96 275 0.497462 0.02015 134 
105 276 0.500297 0.020146 135 
112 163 0.263837 0.020141 22 
49 147 0.212643 0.020115 6 
28 174 0.167289 0.020109 33 
91 186 0.015449 0.020109 45 
73 164 0.291806 0.020107 23 
22 211 0.245738 0.020106 70 
124 203 0.070632 0.020104 62 
90 258 0.201383 0.020099 117 
34 252 0.446073 0.020089 111 
73 258 0.127467 0.020066 117 
123 284 0.405038 0.020066 143 
100 168 0.03145 0.020063 27 
1 212 0.502693 0.02006 71 
19 248 0.25905 0.020056 107 
50 193 0.236843 0.020052 52 
22 217 0.205647 0.02005 76 
60 185 0.113236 0.020027 44 
86 285 0.202018 0.02002 144 
135 266 0.217124 0.020016 125 
118 196 0.121693 0.020012 55 1
50 219 0.170517 0.020001 78 
44 252 0.414687 0.019983 111 
70 192 0.118648 0.019983 51 
48 154 0.141318 0.019973 13 
34 258 0.314484 0.019972 117 
36 216 0.375468 0.01997 75 
11 143 0.074225 0.019955 2 
41 248 0.044223 0.019955 107 
45 268 0.060084 0.019953 127 
103 146 0.132499 0.019952 5 
46 145 0.029815 0.019948 4 
29 224 0.03049 0.019943 83 
50 206 0.264925 0.01994 65 
78 219 0.160284 0.019938 78 
111 276 0.575521 0.019937 135 
129 227 0.03054 0.019933 86 
18 276 0.254437 0.019932 135 
16 261 0.110422 0.019926 120 
123 197 0.118275 0.019926 56 
113 212 0.396078 0.019925 71 
15 265 0.103253 0.019924 124 
9 253 0.167504 0.019923 112 
54 225 0.204068 0.019916 84 
32 206 0.080321 0.019913 65 
16 281 0.047493 0.019908 140 
121 266 0.175816 0.019904 125 
85 223 0.151616 0.019899 82 
19 225 0.136721 0.019895 84 
73 217 0.295004 0.019893 76 
32 274 0.081432 0.019891 133 
10 266 0.069842 0.019872 125 
102 197 0.122545 0.019865 56 
130 268 0.084312 0.019862 127 
67 216 0.386146 0.019855 75 
33 252 0.427179 0.019851 111 
73 227 0.05156 0.019848 86 
77 257 0.638219 0.019848 116 
81 193 0.383023 0.019848 52 
3 262 0.091875 0.01984 121 
61 231 0.331001 0.019836 90 
85 268 0.071436 0.019829 127 
108 160 0.117179 0.019827 19 
85 176 0.006412 0.019826 35 
74 265 0.020949 0.019815 124 
116 249 0.361545 0.019814 108 
30 214 0.507964 0.01981 73 
116 199 0.238592 0.019799 58 
36 146 0.227808 0.019788 5 
129 251 0.024152 0.019786 110 
111 188 0.503593 0.01978 47 
115 149 0.221132 0.019777 8 
129 274 0.111357 0.019769 133 
74 157 0.047659 0.019764 16 
54 202 0.480749 0.019762 61 
5 191 0.219339 0.019754 50 
39 162 0.013598 0.019749 21 
65 257 0.118385 0.019749 116 
79 271 0.180208 0.019749 130 
11 190 0.09829 0.01974 49 
18 182 0.315374 0.019738 41 
68 269 0.188945 0.019726 128 
18 268 0.106765 0.019724 127 
14 267 0.402283 0.019706 126 
76 146 0.299554 0.019704 5 
17 190 0.098673 0.019703 49 
121 151 0.172542 0.019699 10 
131 195 0.269621 0.019695 54 
74 220 0.028567 0.019692 79 
133 190 0.175625 0.019691 49 
108 215 0.334291 0.019684 74 
16 221 0.084277 0.019683 80 
99 224 0.146486 0.019682 83 
134 210 0.408841 0.019677 69 
135 252 0.512096 0.019671 111 
109 226 0.160739 0.019669 85 
56 225 0.157065 0.019665 84 
114 262 0.083071 0.019662 121 
73 142 0.06985 0.019657 1 
35 267 0.549368 0.019648 126 
72 150 0.172227 0.019646 9 
105 255 0.128523 0.019646 114 
53 209 0.114017 0.019638 68 
104 166 0.181583 0.019637 25 
120 193 0.432497 0.019635 52 
27 154 0.098394 0.019634 13 
53 151 0.273325 0.019634 10 
116 265 0.156684 0.019632 124 
134 163 0.342394 0.01963 22 
73 280 0.351479 0.019628 139 
90 153 0.208027 0.019623 12 
74 151 0.036695 0.019612 10 
23 261 0.198771 0.019609 120 
137 218 0.108449 0.019608 77 
129 170 0.081797 0.019601 29 
67 151 0.495072 0.019597 10 
113 151 0.410496 0.019589 10 
64 285 0.406594 0.019586 144 
1 271 0.161932 0.019584 130 
23 206 0.233301 0.019573 65 
82 215 0.311596 0.019565 74 
30 216 0.19876 0.019561 75 
35 231 0.357363 0.019555 90 
11 250 0.092424 0.019553 109 
5 168 0.065474 0.019548 27 
138 242 0.455329 0.019538 101 
73 264 0.06957 0.019537 123 
106 259 0.093727 0.019528 118 
89 192 0.236812 0.019507 51 
13 185 0.250763 0.019504 44 
81 172 0.310174 0.019504 31 
105 193 0.542627 0.019504 52 
102 267 0.501296 0.019497 126 
82 224 0.440966 0.019493 83 
60 271 0.095901 0.019487 130 
12 149 0.092248 0.019486 8 
105 238 0.050553 0.019484 97 
18 269 0.168733 0.01948 128 
20 209 0.167011 0.019476 68 
26 184 0.19729 0.019466 43 
132 214 0.122936 0.019466 73 
23 262 0.212137 0.01946 121 
36 144 0.508451 0.01946 3 
51 170 0.204143 0.019459 29 
117 216 0.235615 0.019452 75 
50 227 0.141175 0.01945 86 
54 284 0.300166 0.019447 143 
6 189 0.056595 0.019444 48 
32 257 0.176752 0.019441 116 
48 221 0.085038 0.019421 80 
49 212 0.148067 0.019421 71 
135 213 0.489015 0.019419 72 
123 235 0.424785 0.019416 94 
70 210 0.120122 0.019413 69 
109 214 0.209338 0.019408 73 
112 202 0.482446 0.019407 61 
18 271 0.182725 0.019406 130 
40 238 0.043446 0.019406 97 1
78 151 0.288869 0.019405 10 
133 242 0.273991 0.019397 101 
30 276 0.28334 0.019395 135 
27 146 0.136023 0.01939 5 
75 268 0.004703 0.01938 127 
77 269 0.270461 0.01938 128 
115 185 0.284098 0.019374 44 
51 280 0.176698 0.019366 139 
49 231 0.203115 0.019365 90 
12 143 0.144967 0.019363 2 
75 278 0.04662 0.019362 137 
81 161 0.301333 0.01936 20 
103 224 0.230801 0.019359 83 
106 157 0.114748 0.019353 16 
100 246 0.065058 0.019345 105 
16 217 0.115889 0.019341 76 
85 266 0.179754 0.019339 125 
120 168 0.085837 0.01932 27 
104 146 0.150683 0.019318 5 
109 216 0.313305 0.019305 75 
135 279 0.475197 0.019283 138 
19 280 0.32429 0.019268 139 
119 185 0.051788 0.019263 44 
9 164 0.292824 0.01926 23 
130 247 0.017563 0.019247 106 
82 188 0.334363 0.019245 47 
114 275 0.099102 0.019243 134 
53 191 0.14345 0.019239 50 
78 192 0.169439 0.019238 51 
96 151 0.289342 0.01923 10 
102 150 0.467034 0.019229 9 
49 252 0.308076 0.019228 111 
23 250 0.233607 0.019225 109 
64 200 0.418616 0.019218 59 
17 179 0.034475 0.019216 38 
116 162 0.475517 0.019193 21 
24 203 0.163626 0.01919 62 
139 270 0.07209 0.01919 129 
45 221 0.054637 0.019186 80 
50 250 0.292303 0.019181 109 
21 170 0.195482 0.019179 29 
131 190 0.209626 0.019179 49 
45 248 0.034431 0.019169 107 
114 215 0.043401 0.019168 74 
115 265 0.203624 0.019163 124 
15 283 0.146494 0.019161 142 
66 248 0.301114 0.019158 107 
49 235 0.105898 0.019157 94 
71 158 0.20154 0.019156 17 
13 251 0.102491 0.019152 110 
11 216 0.068849 0.01915 75 
102 153 0.196887 0.01915 12 
134 219 0.295388 0.019148 78 
66 200 0.16216 0.019147 59 
134 257 0.56196 0.019147 116 
111 142 0.137382 0.019134 1 
113 174 0.206742 0.019125 33 
23 277 0.111707 0.019123 136 
53 164 0.217784 0.019121 23 
89 164 0.467822 0.01912 23 
53 185 0.237684 0.019107 44 
101 223 0.049987 0.019106 82 
120 222 0.523504 0.019104 81 
9 160 0.296125 0.019096 19 
24 160 0.206489 0.019092 19 
15 152 0.227708 0.019088 11 
32 277 0.124643 0.019086 136 
19 221 0.097702 0.01907 80 
14 206 0.143221 0.019058 65 
110 193 0.10974 0.019056 52 
132 276 0.101784 0.019056 135 
135 162 0.187058 0.019055 21 
57 258 0.320982 0.019053 117 
23 147 0.210557 0.019052 6 
125 200 0.118911 0.01904 59 
99 164 0.087968 0.019038 23 
120 252 0.492101 0.019038 111 
18 164 0.219626 0.019031 23 
55 171 0.04258 0.019031 30 
8 249 0.190266 0.019023 108 
68 224 0.448405 0.019018 83 
44 267 0.252291 0.019017 126 
120 171 0.024843 0.019007 30 
100 268 0.055978 0.019001 127 
110 202 0.142207 0.019 61 
26 250 0.148745 0.018996 109 
77 259 0.255899 0.018996 118 
55 283 0.023095 0.01899 142 
110 200 0.091852 0.01899 59 
38 192 0.132439 0.01898 51 
71 234 0.291124 0.018978 93 
120 235 0.228369 0.018977 94 
82 190 0.212054 0.018976 49 
34 180 0.197808 0.018968 39 
63 147 0.410094 0.018959 6 
135 221 0.091052 0.018957 80 
121 269 0.11279 0.018952 128 
139 162 0.082896 0.01895 21 
82 253 0.249913 0.018948 112 
33 201 0.053775 0.018947 60 
17 249 0.17298 0.018939 108 
71 196 0.483401 0.018937 55 
14 228 0.298556 0.018934 87 
19 267 0.314689 0.018925 126 
54 200 0.221557 0.018924 59 
66 159 0.332198 0.018922 18 
60 266 0.201404 0.018916 125 
113 249 0.38025 0.018916 108 
50 221 0.075796 0.018912 80 
120 155 0.18091 0.018895 14 
77 246 0.107058 0.018893 105 
124 225 0.074598 0.018891 84 
15 185 0.212264 0.018887 44 
89 172 0.286444 0.018884 31 
105 211 0.267167 0.018881 70 
114 171 0.056418 0.018881 30 
64 284 0.625777 0.018878 143 
49 180 0.069079 0.018874 39 
114 254 0.124929 0.018874 113 
28 263 0.009012 0.018873 122 
22 264 0.076377 0.018867 123 
19 261 0.261813 0.018866 120 
77 211 0.391867 0.018859 70 
117 199 0.03887 0.018855 58 
1 156 0.290057 0.01885 15 
85 195 0.234389 0.018841 54 
56 209 0.070896 0.018839 68 
60 155 0.175258 0.018839 14 
77 252 0.655929 0.018829 111 
129 145 0.035468 0.018827 4 
108 248 0.159265 0.018826 107 
89 163 0.234988 0.018821 22 
102 265 0.111559 0.018815 124 
21 184 0.214851 0.01881 43 
35 163 0.2647 0.01881 22 
134 143 0.421738 0.018808 2 
58 172 0.03265 0.018803 31 
131 258 0.252556 0.018803 117 
13 250 0.664 0.018802 109 
77 284 0.667369 0.018801 143 
10 258 0.081733 0.018798 117 
9 227 0.191176 0.018796 86 
22 245 0.043386 0.018791 104 
19 163 0.220376 0.018785 22 
100 217 0.130393 0.018784 76 
26 257 0.15085 0.018783 116 
34 202 0.532591 0.018781 61 
105 277 0.484638 0.018776 136 
44 153 0.217694 0.018768 12 
108 155 0.111286 0.01876 14 
85 264 0.057915 0.018759 123 
105 262 0.39336 0.018756 121 
133 143 0.249016 0.018755 2 
12 272 0.135715 0.018752 131 
68 225 0.15598 0.01875 84 
51 153 0.175722 0.018738 12 
129 226 0.032632 0.018735 85 
73 162 0.226083 0.018729 21 
76 150 0.444382 0.018724 9 
66 149 0.335831 0.018723 8 
55 253 0.169132 0.018711 112 
1 161 0.31876 0.01871 20 
49 162 0.291591 0.01871 21 
64 174 0.399435 0.01871 33 
48 201 0.053711 0.018709 60 
23 200 0.217947 0.018696 59 
1 264 0.062853 0.018693 123 
24 196 0.213258 0.018685 55 
9 161 0.422224 0.018679 20 
131 242 0.238739 0.018678 101 
55 276 0.142693 0.018661 135 
113 236 0.0667 0.018658 95 
34 248 0.174353 0.018657 107 
36 257 0.589416 0.018656 116 
64 207 0.198143 0.018655 66 
49 262 0.18919 0.018653 121 
41 236 0.026667 0.018652 95 
90 206 0.196648 0.018646 65 
20 219 0.2951 0.018642 78 
77 195 0.272917 0.018637 54 
12 276 0.383829 0.018631 135 
112 260 0.156057 0.018625 119 1
131 250 0.496704 0.018618 109 
54 234 0.477379 0.018608 93 
67 251 0.180691 0.018605 110 
104 153 0.147112 0.018605 12 
85 231 0.401587 0.018598 90 
63 224 0.505783 0.018596 83 
120 184 0.543293 0.018588 43 
131 249 0.420195 0.018583 108 
92 265 0.026452 0.018582 124 
80 155 0.009736 0.018565 14 
81 271 0.186611 0.018565 130 
106 242 0.197738 0.018564 101 
18 143 0.301259 0.018561 2 
76 269 0.094282 0.018554 128 
36 277 0.540679 0.018552 136 
3 227 0.079229 0.018551 86 
26 214 0.171665 0.018545 73 
61 185 0.175901 0.018545 44 
112 284 0.402964 0.018537 143 
80 216 0.002662 0.018531 75 
21 236 0.038501 0.018526 95 
77 266 0.449982 0.018521 125 
44 210 0.245552 0.01852 69 
139 218 0.068152 0.01852 77 
21 221 0.084722 0.018519 80 
115 207 0.107347 0.018513 66 
105 263 0.011543 0.018511 122 
99 246 0.056068 0.018507 105 1
71 213 0.537341 0.018501 72 
89 182 0.385523 0.0185 41 
85 279 0.357312 0.018498 138 
22 170 0.571974 0.018489 29 
44 151 0.271481 0.018489 10 
49 284 0.326082 0.018483 143 
106 261 0.169257 0.018482 120 
114 249 0.13887 0.018478 108 
71 143 0.349066 0.018474 2 
5 166 0.443875 0.018468 25 
110 265 0.08214 0.018462 124 
18 202 0.382936 0.018459 61 
5 182 0.371321 0.018453 41 
53 265 0.104499 0.018448 124 
130 277 0.413128 0.018448 136 
90 203 0.130597 0.018443 62 
68 200 0.370631 0.018441 59 
30 249 0.372326 0.018437 108 
75 267 0.058749 0.018433 126 
47 185 0.0312 0.018427 44 
121 188 0.106431 0.018427 47 
118 276 0.102025 0.018426 135 
73 168 0.035665 0.018418 27 
77 192 0.255621 0.018416 51 
76 242 0.091771 0.018411 101 
35 254 0.108945 0.018406 113 
20 161 0.376842 0.018402 20 
62 152 0.084002 0.018385 11 
76 287 0.013899 0.018384 146 
35 184 0.59186 0.018376 43 
23 153 0.195726 0.018369 12 
117 212 0.0743 0.018369 71 
114 146 0.075315 0.018364 5 
35 164 0.511432 0.018358 23 
50 215 0.079439 0.018355 74 
132 262 0.112867 0.018355 121 
133 164 0.451142 0.018354 23 
103 193 0.268195 0.018349 52 
4 194 0.0823 0.018348 53 
104 157 0.041996 0.018348 16 
4 275 0.23683 0.018347 134 
82 254 0.105454 0.018345 113 
51 154 0.123752 0.01834 13 
110 219 0.074076 0.018335 78 
5 203 0.168977 0.018333 62 
21 166 0.155254 0.018328 25 
32 158 0.052699 0.018323 17 
108 168 0.058511 0.018318 27 
44 217 0.10406 0.018309 76 
22 197 0.184132 0.018308 56 
76 206 0.091383 0.018301 65 
61 227 0.124552 0.018298 86 
50 154 0.101182 0.018294 13 
132 219 0.074057 0.018285 78 
60 227 0.11828 0.018284 86 
138 151 0.426404 0.018284 10 
96 227 0.205935 0.018277 86 
110 250 0.103343 0.018274 109 
44 170 0.258062 0.018273 29 
56 226 0.068912 0.018266 85 
32 216 0.061324 0.018265 75 
105 144 0.426025 0.018264 3 
8 142 0.161235 0.01825 1 
5 197 0.207192 0.018247 56 
35 225 0.170542 0.018245 84 
53 206 0.274597 0.018245 65 
24 261 0.283081 0.018242 120 1
129 270 0.046136 0.018241 129 
131 264 0.115479 0.01824 123 
13 269 0.198675 0.018236 128 
12 211 0.130942 0.01822 70 
21 158 0.13118 0.018213 17 
26 236 0.03866 0.018212 95 
90 216 0.160952 0.018198 75 
131 262 0.323765 0.018192 121 
19 276 0.250779 0.018172 135 
78 200 0.241921 0.018166 59 
125 176 0.061232 0.018164 35 
77 231 0.478962 0.018162 90 
21 147 0.218765 0.018156 6 
35 203 0.150786 0.018147 62 
124 266 0.090777 0.018127 125 
75 250 0.062536 0.018125 109 
77 224 0.624881 0.018118 83 
21 157 0.155875 0.018111 16 
130 252 0.479757 0.018106 111 
49 151 0.320199 0.018103 10 
124 162 0.055438 0.018082 21 
51 192 0.180008 0.018069 51 
79 279 0.43159 0.018068 138 
120 228 0.303104 0.018058 87 
28 266 0.175252 0.018051 125 
108 188 0.438581 0.018051 47 
69 150 0.051796 0.01805 9 
28 260 0.251758 0.018043 119 
17 185 0.097474 0.018038 44 
61 147 0.269356 0.018038 6 
10 250 0.085426 0.018034 109 
24 250 0.474743 0.018034 109 
132 236 0.033961 0.018032 95 
56 284 0.217469 0.018028 143 
77 158 0.277101 0.018027 17 
24 168 0.046571 0.018019 27 
23 184 0.244071 0.018015 43 
124 199 0.06205 0.018015 58 
18 163 0.203738 0.018012 22 
5 250 0.492821 0.018011 109 
81 153 0.315959 0.01801 12 
138 191 0.191679 0.018009 50 
20 143 0.402386 0.018008 2 
79 147 0.339479 0.018008 6 
69 276 0.090975 0.018001 135 
139 199 0.121617 0.018 58 
11 281 0.032089 0.017998 140 
34 147 0.368253 0.017992 6 
63 172 0.369691 0.017992 31 
50 152 0.091161 0.017989 11 
103 163 0.100233 0.017985 22 
108 235 0.183141 0.017984 94 
82 202 0.564991 0.017982 61 
32 184 0.17263 0.017977 43 
120 144 0.521962 0.017976 3 
3 206 0.057687 0.017975 65 
53 259 0.159886 0.017972 118 
121 255 0.078313 0.017972 114 
28 217 0.083488 0.017965 76 
131 202 0.493661 0.017963 61 
20 191 0.191281 0.017948 50 
5 217 0.1802 0.017945 76 
64 206 0.321768 0.01794 65 
76 236 0.031895 0.017933 95 
138 185 0.249207 0.017928 44 
105 162 0.348061 0.017927 21 
53 192 0.171861 0.017923 51 
78 277 0.142774 0.017923 136 
25 210 0.060826 0.017919 69 
53 199 0.165513 0.017913 58 
92 188 0.086611 0.017908 47 
38 261 0.169208 0.017907 120 
56 196 0.166231 0.017905 55 
82 277 0.401872 0.017903 136 
109 246 0.049751 0.017902 105 
102 142 0.057448 0.0179 1 
75 191 0.035845 0.017899 50 
61 207 0.248572 0.017897 66 
102 168 0.058687 0.017896 27 
106 249 0.207805 0.017896 108 1
44 147 0.356522 0.017888 6 
17 223 0.042695 0.017882 82 
133 194 0.073954 0.017879 53 
112 214 0.512897 0.017878 73 
35 261 0.210813 0.017876 120 
8 185 0.235211 0.017875 44 
56 276 0.172181 0.017874 135 
64 203 0.190326 0.01785 62 
22 199 0.127765 0.017849 58 
60 157 0.092881 0.017845 16 
71 184 0.538982 0.017842 43 
1 252 0.500804 0.01784 111 
68 256 0.081685 0.01784 115 
73 212 0.114539 0.017838 71 
118 283 0.078269 0.017834 142 
63 219 0.275628 0.017831 78 
139 222 0.089409 0.017825 81 
129 224 0.089249 0.017822 83 
24 274 0.407998 0.017817 133 
50 213 0.326841 0.017813 72 
139 265 0.059863 0.017807 124 
139 163 0.100308 0.017806 22 
102 164 0.448717 0.017802 23 
12 217 0.17193 0.017798 76 
14 157 0.123349 0.017792 16 
21 225 0.176862 0.017791 84 
137 257 0.301261 0.01779 116 
13 200 0.392268 0.017788 59 
69 193 0.040945 0.017788 52 
105 261 0.211531 0.017784 120 
36 256 0.030918 0.017782 115 
28 251 0.052686 0.017769 110 
14 253 0.134356 0.017764 112 
73 191 0.083932 0.017763 50 
118 264 0.033557 0.017762 123 
45 220 0.091491 0.017761 79 
77 149 0.351108 0.017757 8 
36 262 0.330173 0.017755 121 
29 185 0.025151 0.017747 44 
71 277 0.449211 0.017746 136 
49 253 0.18011 0.017744 112 
1 202 0.552378 0.017743 61 
102 162 0.377256 0.017735 21 
3 210 0.054552 0.017732 69 
8 184 0.25343 0.01773 43 
105 209 0.077029 0.017728 68 
55 147 0.105532 0.017721 6 
66 184 0.287239 0.017721 43 
17 255 0.075338 0.017719 114 
100 251 0.136706 0.017718 110 
36 193 0.421513 0.017716 52 
70 193 0.14672 0.017716 52 
44 218 0.085138 0.017715 77 
1 270 0.145217 0.01771 129 
100 167 0.366201 0.017702 26 
38 250 0.543839 0.017695 109 
107 249 0.078986 0.017694 108 1
70 153 0.100452 0.017692 12 
118 147 0.0636 0.017689 6 
4 234 0.215465 0.017681 93 
41 223 0.053849 0.017676 82 
24 193 0.35456 0.017673 52 
57 200 0.172007 0.017665 59 
77 144 0.534994 0.01766 3 
24 234 0.469581 0.017655 93 
68 212 0.195137 0.017655 71 
99 253 0.038579 0.017655 112 
3 154 0.082076 0.017654 13 
124 279 0.141193 0.017654 138 
90 184 0.254445 0.017653 43 
85 159 0.373396 0.017652 18 
56 221 0.103133 0.017634 80 
18 266 0.260455 0.017633 125 
68 202 0.581742 0.017633 61 
121 216 0.092669 0.017629 75 
102 185 0.209496 0.017621 44 
56 283 0.089604 0.017607 142 
3 185 0.091641 0.017606 44 
80 184 0.009028 0.017603 43 
112 207 0.274977 0.017603 66 
50 283 0.24911 0.0176 142 
111 190 0.240001 0.0176 49 
108 262 0.316971 0.017599 121 
111 254 0.204287 0.017598 113 
81 185 0.254045 0.017594 44 
17 217 0.162887 0.017589 76 
73 221 0.055472 0.017588 80 
134 145 0.066212 0.017585 4 
123 172 0.311959 0.017582 31 
38 269 0.161168 0.017577 128 
116 280 0.576196 0.017575 139 
112 212 0.422336 0.017568 71 
46 252 0.444829 0.01756 111 
76 227 0.086735 0.017557 86 
17 157 0.118943 0.017552 16 
50 258 0.275087 0.017542 117 
10 191 0.054328 0.017539 50 
21 180 0.124275 0.017537 39 
68 264 0.108019 0.017535 123 
81 201 0.086156 0.017528 60 
64 147 0.29738 0.017525 6 
53 182 0.179795 0.017521 41 
29 182 0.042025 0.01752 41 
108 158 0.101571 0.017519 17 
54 261 0.313482 0.017518 120 
138 199 0.131614 0.017513 58 
20 275 0.418786 0.017512 134 
67 188 0.457636 0.0175 47 
55 164 0.161683 0.017493 23 
112 190 0.331431 0.017492 49 
10 206 0.057901 0.017487 65 
109 147 0.234855 0.01748 6 
86 236 0.09425 0.017478 95 
62 200 0.032138 0.017466 59 
120 261 0.127201 0.017464 120 
76 224 0.319808 0.017458 83 
48 254 0.126383 0.01744 113 
12 271 0.25514 0.017437 130 
113 275 0.448405 0.017435 134 
21 164 0.178495 0.017433 23 
96 253 0.137339 0.01743 112 
23 225 0.164459 0.017429 84 
137 261 0.264677 0.017428 120 
24 275 0.490494 0.017424 134 
113 160 0.27143 0.017424 19 
54 224 0.350263 0.01742 83 
118 218 0.029932 0.01741 77 
138 184 0.534271 0.01741 43 
71 225 0.199148 0.017409 84 
133 142 0.054227 0.017405 1 
12 150 0.325248 0.017404 9 
34 199 0.253955 0.017393 58 
34 191 0.190852 0.017388 50 
104 221 0.0847 0.017387 80 
90 284 0.262902 0.017386 143 
47 203 0.053567 0.017379 62 
100 164 0.289351 0.017371 23 
3 213 0.115132 0.017361 72 
77 201 0.089039 0.017361 60 
137 199 0.150511 0.017357 58 
139 231 0.158003 0.017354 90 
3 249 0.050097 0.017351 108 
70 150 0.101753 0.01735 9 
117 283 0.054479 0.017347 142 
18 166 0.309625 0.017345 25 
120 161 0.187052 0.017344 20 
129 160 0.061519 0.017339 19 
75 269 0.069993 0.017337 128 
103 185 0.066649 0.017334 44 
32 262 0.097446 0.01733 121 
66 153 0.156044 0.017328 12 
57 151 0.274104 0.017316 10 
46 267 0.273257 0.017302 126 
71 197 0.184311 0.017296 56 
63 209 0.150857 0.017291 68 
53 277 0.133563 0.017288 136 
75 193 0.064025 0.017288 52 
27 270 0.029976 0.017283 129 
56 167 0.11451 0.017283 26 
9 196 0.266941 0.017282 55 
64 192 0.231797 0.017282 51 
104 249 0.175198 0.017282 108 
105 218 0.215004 0.017274 77 
138 196 0.376968 0.017267 55 
105 159 0.190414 0.017265 18 
19 242 0.293639 0.017263 101 
62 226 0.148602 0.017263 85 
47 218 0.054409 0.017262 77 
73 213 0.283044 0.017261 72 
32 146 0.065009 0.017255 5 
8 188 0.111233 0.017254 47 
89 185 0.300231 0.017254 44 
70 258 0.12605 0.017253 117 
50 275 0.320862 0.017251 134 
16 210 0.129783 0.017239 69 
26 272 0.086514 0.017232 131 
72 249 0.197457 0.017232 108 
75 198 0.005856 0.01723 57 
21 261 0.134931 0.017223 120 
105 197 0.147112 0.017219 56 
100 269 0.213915 0.017217 128 
134 193 0.533834 0.01721 52 
20 270 0.188477 0.017209 129 
105 146 0.284934 0.017205 5 
8 221 0.141879 0.017203 80 
60 161 0.113169 0.017194 20 
67 175 0.034275 0.017179 34 
77 265 0.200651 0.017178 124 
113 153 0.258054 0.017177 12 
13 279 0.355515 0.017176 138 
110 254 0.05792 0.017174 113 
62 218 0.049512 0.017173 77 
125 190 0.083426 0.017171 49 
115 201 0.078474 0.01717 60 
5 154 0.286817 0.017153 13 
33 275 0.39545 0.017149 134 
55 223 0.04852 0.017144 82 
82 269 0.210559 0.017135 128 
115 250 0.384856 0.017135 109 
78 145 0.045791 0.017134 4 
41 279 0.126309 0.017132 138 
10 162 0.050423 0.017129 21 
54 250 0.474788 0.017129 109 
67 272 0.174992 0.017128 131 
68 283 0.196104 0.017126 142 
103 253 0.096891 0.017123 112 1
117 245 0.01715 0.017113 104 
69 154 0.052433 0.017112 13 
110 281 0.01597 0.017109 140 
10 262 0.03103 0.017105 121 
11 185 0.13168 0.017105 44 
8 182 0.209759 0.017103 41 
89 149 0.351739 0.0171 8 
96 154 0.160384 0.0171 13 
133 154 0.24388 0.017097 13 
116 182 0.158 0.017092 41 
24 271 0.193764 0.017091 130 
102 149 0.112576 0.017091 8 
112 274 0.43319 0.01709 133 
90 215 0.091894 0.017088 74 
64 222 0.478533 0.01708 81 
118 267 0.047126 0.017079 126 
113 143 0.468116 0.017077 2 
89 200 0.390652 0.017071 59 
45 145 0.034178 0.01707 4 
46 265 0.23278 0.017068 124 
14 184 0.311638 0.017066 43 
104 278 0.062987 0.017055 137 
27 143 0.162151 0.017044 2 
66 143 0.299243 0.017044 2 
132 271 0.045917 0.017044 130 
108 250 0.463396 0.017042 109 
137 284 0.3177 0.017036 143 
5 167 0.425967 0.01703 26 
19 227 0.13172 0.017026 86 
48 182 0.133161 0.017018 41 
49 197 0.196566 0.017018 56 
13 254 0.118858 0.017015 113 
48 258 0.199802 0.01701 117 
4 209 0.106326 0.017009 68 
90 163 0.226439 0.017008 22 
15 249 0.287627 0.017001 108 
111 285 0.33944 0.016999 144 
71 224 0.553222 0.016998 83 
60 166 0.092131 0.016994 25 
106 201 0.014379 0.016994 60 
117 211 0.109576 0.016993 70 
1 235 0.398164 0.016989 94 
134 206 0.390622 0.016983 65 
44 224 0.251653 0.016981 83 
26 164 0.143779 0.01698 23 
138 143 0.362129 0.01698 2 
67 284 0.623545 0.016969 143 
36 150 0.306052 0.01696 9 
13 274 0.682394 0.016955 133 
133 203 0.151257 0.016949 62 
99 156 0.054684 0.016946 15 
71 215 0.310558 0.016945 74 
4 155 0.219736 0.016941 14 
24 210 0.313086 0.01694 69 
22 157 0.130518 0.016939 16 
117 285 0.09479 0.016938 144 
14 216 0.254329 0.016937 75 
103 197 0.107542 0.016936 56 
45 256 0.041353 0.016933 115 
20 171 0.048216 0.016932 30 
24 253 0.132285 0.01693 112 
117 144 0.227158 0.016917 3 
124 228 0.073515 0.016908 87 
134 192 0.24858 0.016906 51 
54 268 0.046773 0.016901 127 
124 153 0.100364 0.016901 12 
129 222 0.037456 0.0169 81 
121 171 0.031335 0.016897 30 
114 251 0.07653 0.016895 110 
5 195 0.172155 0.016894 54 
41 271 0.04728 0.016894 130 
132 281 0.025343 0.016893 140 
14 199 0.176646 0.016892 58 
48 184 0.184018 0.01689 43 
131 219 0.146235 0.016889 78 
96 212 0.440552 0.016885 71 
73 199 0.087833 0.016873 58 
76 266 0.223393 0.016871 125 
118 250 0.055297 0.016869 109 
57 161 0.197853 0.016865 20 
67 224 0.554163 0.016858 83 
111 255 0.182534 0.016858 114 
71 199 0.193991 0.01685 58 
104 193 0.196987 0.016849 52 
124 271 0.063309 0.016848 130 
60 254 0.099591 0.016847 113 
109 258 0.224603 0.016843 117 
16 269 0.04487 0.016841 128 
17 283 0.074859 0.016841 142 
112 158 0.257003 0.016839 17 
71 211 0.308142 0.016834 70 
123 231 0.471066 0.016834 90 
70 188 0.084093 0.016829 47 
100 213 0.4707 0.016827 72 
129 162 0.13182 0.016827 21 
110 260 0.058936 0.016819 119 1
49 276 0.325543 0.016811 135 
117 206 0.053995 0.016811 65 
78 158 0.2044 0.016806 17 
85 222 0.188224 0.016795 81 
16 142 0.04768 0.016792 1 
22 277 0.610072 0.016792 136 
129 218 0.064741 0.016792 77 
8 153 0.268972 0.016784 12 
137 159 0.420005 0.016783 18 
48 151 0.15535 0.016772 10 
102 234 0.158001 0.016772 93 
89 284 0.620909 0.01677 143 
93 164 0.030737 0.016767 23 
102 217 0.18269 0.016767 76 
120 262 0.257945 0.016765 121 
60 274 0.108979 0.016754 133 
78 275 0.182151 0.016754 134 
66 272 0.040357 0.01675 131 
34 215 0.22653 0.016747 74 
39 156 0.028833 0.016735 15 
92 284 0.068841 0.016734 143 
138 162 0.344996 0.016731 21 
106 155 0.087518 0.01673 14 
16 267 0.125083 0.016729 126 
120 284 0.551856 0.016726 143 
111 283 0.30161 0.016721 142 
5 206 0.322582 0.016716 65 
18 255 0.192906 0.016716 114 
50 266 0.15257 0.016715 125 1
50 210 0.187908 0.01671 69 
3 267 0.08341 0.016706 126 
125 284 0.154657 0.016706 143 
100 176 0.05712 0.016702 35 
89 188 0.444918 0.016699 47 
32 270 0.033992 0.016685 129 
96 188 0.171201 0.016684 47 
18 203 0.216103 0.016682 62 
8 203 0.169666 0.016678 62 
81 149 0.282881 0.016678 8 
89 274 0.656216 0.016676 133 
72 250 0.380327 0.016665 109 
28 161 0.109437 0.016655 20 
57 251 0.11319 0.016652 110 
29 248 0.055691 0.01665 107 
67 285 0.386089 0.016643 144 
8 164 0.217311 0.016641 23 
23 269 0.131268 0.01664 128 
29 153 0.054284 0.016636 12 
72 144 0.188929 0.016635 3 
132 224 0.075982 0.016635 83 
92 270 0.075417 0.016626 129 
34 166 0.404335 0.01662 25 
46 153 0.165471 0.016617 12 
76 145 0.037545 0.016613 4 
68 211 0.216378 0.01661 70 
89 252 0.691799 0.016603 111 
129 264 0.059507 0.016598 123 
78 174 0.166241 0.016595 33 
77 210 0.52781 0.016594 69 
67 264 0.133008 0.01659 123 
112 280 0.458811 0.016589 139 
109 192 0.135369 0.016586 51 
134 195 0.335797 0.016585 54 
30 166 0.520265 0.016581 25 
100 258 0.375237 0.01658 117 
20 269 0.273914 0.016578 128 
49 238 0.065209 0.016577 97 
121 277 0.100773 0.016573 136 
89 213 0.66152 0.01657 72 
76 231 0.078236 0.016569 90 
41 265 0.094468 0.016566 124 
105 155 0.195106 0.016565 14 
45 283 0.111354 0.016561 142 
131 251 0.084696 0.016557 110 
113 279 0.397116 0.016547 138 
115 142 0.134741 0.016543 1 
110 194 0.01977 0.016542 53 
64 146 0.406395 0.016539 5 
93 143 0.051298 0.016533 2 
9 190 0.291045 0.016532 49 
35 245 0.109606 0.016525 104 
82 262 0.324322 0.016525 121 
105 216 0.385738 0.01652 75 
113 283 0.385342 0.016518 142 
22 213 0.528407 0.016513 72 
133 150 0.416472 0.016513 9 
38 203 0.129241 0.016511 62 
25 250 0.032681 0.016501 109 
56 151 0.169953 0.016501 10 
12 219 0.076819 0.0165 78 
46 210 0.258673 0.0165 69 
122 168 0.041484 0.016495 27 1
124 278 0.050357 0.016494 137 
74 150 0.061935 0.016487 9 
106 164 0.092619 0.016486 23 
15 212 0.17286 0.016479 71 
100 214 0.389498 0.016478 73 
12 190 0.134397 0.016461 49 
89 272 0.164656 0.016459 131 
123 149 0.413762 0.016457 8 
82 245 0.066993 0.016451 104 
36 280 0.529304 0.016449 139 
110 150 0.089148 0.016449 9 
38 287 0.043414 0.016445 146 
116 149 0.130711 0.016445 8 
17 153 0.118971 0.016444 12 
90 276 0.208383 0.016441 135 
118 185 0.061863 0.01644 44 
81 184 0.298227 0.016436 43 
96 231 0.502426 0.016436 90 
131 164 0.399104 0.016436 23 
54 195 0.208801 0.016433 54 
3 234 0.093191 0.01643 93 
36 168 0.031223 0.016426 27 
70 145 0.026635 0.016422 4 
78 236 0.092197 0.016421 95 
29 262 0.061193 0.016415 121 
10 161 0.101325 0.016409 20 
75 236 0.068086 0.016408 95 
5 248 0.313601 0.016407 107 
135 196 0.219361 0.016407 55 
100 146 0.333726 0.016405 5 
77 214 0.438326 0.016401 73 
32 219 0.054126 0.016394 78 
32 152 0.057409 0.016393 11 
45 254 0.13077 0.016387 113 
63 161 0.360847 0.016383 20 
109 265 0.182134 0.016383 124 
110 211 0.089607 0.016382 70 
137 219 0.283001 0.01638 78 
129 190 0.036182 0.016379 49 
3 260 0.038721 0.01637 119 
109 201 0.045131 0.016369 60 
38 213 0.507769 0.016366 72 
24 151 0.310088 0.016365 10 
5 157 0.230075 0.016355 16 
138 277 0.483043 0.016346 136 
49 160 0.167576 0.016344 19 
125 193 0.241383 0.016344 52 
90 168 0.061956 0.016339 27 
27 202 0.160565 0.016328 61 
68 222 0.475756 0.016326 81 
48 164 0.133319 0.016323 23 
23 283 0.219866 0.016319 142 
72 193 0.304719 0.016318 52 
111 206 0.334569 0.016317 65 
3 254 0.01681 0.016311 113 
81 197 0.1528 0.0163 56 
49 255 0.085029 0.016295 114 
48 276 0.177213 0.016292 135 
138 227 0.118603 0.016291 86 
73 275 0.165618 0.016288 134 
3 164 0.07326 0.016281 23 
60 184 0.185971 0.016281 43 
60 147 0.083572 0.01628 6 
137 170 0.290769 0.016277 29 
90 191 0.136382 0.016269 50 
34 256 0.051841 0.016264 115 
131 210 0.394041 0.01626 69 
76 195 0.112237 0.016257 54 
104 272 0.04701 0.016253 131 1
106 224 0.195973 0.01625 83 
21 150 0.21493 0.016247 9 
122 250 0.039857 0.016245 109 1
44 227 0.171704 0.016242 86 
132 190 0.016223 0.016239 49 
38 266 0.425806 0.016238 125 
108 276 0.35134 0.016234 135 
138 202 0.745556 0.016228 61 
48 194 0.130653 0.016225 53 
107 154 0.050101 0.016221 13 
104 262 0.173026 0.016215 121 
116 270 0.140177 0.016213 129 
64 267 0.523041 0.016209 126 
68 208 0.046418 0.016201 67 
67 162 0.446809 0.016199 21 
68 251 0.055323 0.016196 110 
19 155 0.240754 0.016193 14 
96 163 0.158698 0.016191 22 
102 211 0.178301 0.016191 70 
114 173 0.13379 0.016188 32 
86 287 0.035374 0.016186 146 
113 193 0.490549 0.016177 52 
11 251 0.093762 0.016176 110 
67 227 0.168842 0.016175 86 
9 234 0.489844 0.016173 93 
69 264 0.019628 0.016173 123 
56 149 0.083548 0.016169 8 
19 211 0.285836 0.016163 70 
38 262 0.337693 0.016161 121 
86 259 0.203365 0.016153 118 
13 172 0.273853 0.016149 31 
14 260 0.36334 0.016149 119 
23 164 0.185491 0.016146 23 
133 259 0.165427 0.01614 118 
102 192 0.149088 0.016139 51 
113 280 0.45754 0.016137 139 
13 152 0.441158 0.016133 11 
9 251 0.166463 0.01613 110 
57 170 0.228093 0.016099 29 
104 267 0.159205 0.016092 126 
89 266 0.398801 0.016091 125 
26 180 0.059683 0.016088 39 
131 270 0.167794 0.016086 129 
21 162 0.161216 0.016084 21 
119 270 0.029246 0.016083 129 
46 273 0.00156 0.016082 132 
19 160 0.221681 0.016081 19 
55 258 0.033653 0.016081 117 
9 224 0.354021 0.01608 83 
55 221 0.051733 0.016071 80 
68 170 0.530904 0.016069 29 
44 228 0.302691 0.016062 87 
137 161 0.323661 0.016053 20 
4 159 0.247524 0.016049 18 
129 276 0.125044 0.016039 135 
53 216 0.144244 0.016037 75 
134 268 0.119304 0.016026 127 
104 265 0.084414 0.016025 124 1
137 174 0.118535 0.016024 33 
21 146 0.160398 0.016021 5 
110 224 0.091711 0.016021 83 
116 188 0.328269 0.016018 47 
56 190 0.082791 0.016017 49 
120 212 0.14235 0.016017 71 
13 214 0.384088 0.016016 73 
32 163 0.083203 0.016015 22 
134 212 0.412259 0.016014 71 
6 148 0.046883 0.016013 7 
55 160 0.084729 0.016006 19 
66 174 0.10717 0.016006 33 
44 254 0.151806 0.016004 113 
60 228 0.179092 0.016003 87 
99 284 0.09852 0.015996 143 
82 211 0.205761 0.015986 70 
48 217 0.125597 0.015982 76 
5 262 0.40275 0.015981 121 
53 167 0.251127 0.015979 26 
63 149 0.441965 0.015965 8 
50 249 0.177293 0.015962 108 
16 161 0.12107 0.015958 20 
103 231 0.099624 0.015955 90 
103 260 0.166195 0.015954 119 
6 248 0.026356 0.015952 107 
54 147 0.406117 0.015952 6 
111 159 0.223605 0.01595 18 
13 277 0.524583 0.015949 136 
51 267 0.179771 0.015949 126 
34 231 0.335306 0.015947 90 
53 212 0.17735 0.015946 71 
9 276 0.230575 0.015941 135 
13 166 0.528839 0.015938 25 
85 232 0.162857 0.015934 91 
118 180 0.069264 0.015933 39 
73 271 0.214375 0.015932 130 
38 160 0.178505 0.015929 19 
73 143 0.159396 0.015929 2 
134 272 0.167658 0.015928 131 
51 257 0.144963 0.015927 116 
44 159 0.384534 0.015926 18 
24 269 0.227067 0.015923 128 
90 164 0.158002 0.015922 23 
22 200 0.33493 0.015919 59 
78 160 0.151837 0.015915 19 
134 209 0.177808 0.015911 68 
50 253 0.067131 0.015908 112 
50 246 0.066025 0.015907 105 
139 213 0.187997 0.015907 72 
110 223 0.083716 0.015905 82 
131 225 0.167257 0.015905 84 
12 145 0.047845 0.015903 4 
16 247 0.037773 0.0159 106 
72 170 0.256409 0.015887 29 
3 193 0.114181 0.015886 52 
90 151 0.269321 0.015885 10 
70 272 0.114239 0.015871 131 
123 279 0.443183 0.015871 138 
123 216 0.210293 0.015869 75 
13 199 0.176119 0.015867 58 
66 276 0.137496 0.015866 135 
18 224 0.355625 0.015862 83 
22 209 0.106076 0.015862 68 
28 196 0.250268 0.015862 55 
33 226 0.33006 0.015862 85 
107 228 0.047839 0.015862 87 
3 272 0.053138 0.015861 131 
112 266 0.265766 0.01586 125 
7 176 0.031515 0.015848 35 
71 258 0.293167 0.015838 117 
34 260 0.31141 0.015833 119 
8 252 0.239881 0.015823 111 
106 168 0.021247 0.015821 27 
79 274 0.407717 0.01581 133 
130 248 0.116346 0.015809 107 
26 264 0.070356 0.015797 123 
28 149 0.046004 0.015793 8 
11 264 0.070095 0.01579 123 
109 219 0.158963 0.015783 78 
26 146 0.132893 0.01578 5 
57 245 0.078764 0.015779 104 
120 167 0.198272 0.015776 26 
130 168 0.076647 0.015772 27 
12 169 0.040667 0.015767 28 
114 153 0.093696 0.015763 12 
13 259 0.209871 0.015761 118 
22 280 0.611315 0.015761 139 
48 231 0.176724 0.015753 90 
65 277 0.122129 0.01575 136 
99 179 0.031288 0.015748 38 
23 216 0.104694 0.015745 75 
82 252 0.472352 0.015741 111 
104 197 0.098628 0.01574 56 
8 280 0.279605 0.015738 139 
130 215 0.340916 0.015738 74 
104 152 0.082093 0.015735 11 
27 217 0.050267 0.015734 76 
6 220 0.068405 0.015733 79 
96 166 0.45667 0.015732 25 
118 268 0.051227 0.015716 127 
73 160 0.115458 0.015713 19 
70 245 0.055195 0.015712 104 
139 164 0.071154 0.01571 23 
47 255 0.005741 0.015707 114 
35 257 0.603229 0.015706 116 
121 147 0.168733 0.015703 6 
8 254 0.129302 0.015702 113 
52 237 0.059617 0.015701 96 
82 275 0.226448 0.015701 134 
115 246 0.07199 0.0157 105 
23 255 0.129022 0.015695 114 
82 283 0.175889 0.015691 142 
113 284 0.419788 0.015685 143 
67 260 0.427847 0.01568 119 
32 285 0.101485 0.015678 144 
78 211 0.226648 0.015676 70 
4 202 0.410046 0.015675 61 
77 164 0.516506 0.015675 23 
105 264 0.064619 0.015675 123 
108 210 0.286165 0.015668 69 
18 200 0.198317 0.015654 59 
113 216 0.188114 0.015654 75 
78 166 0.225615 0.015645 25 
48 197 0.123055 0.015644 56 
73 285 0.159674 0.015643 144 
21 214 0.164254 0.015642 73 
122 171 0.055733 0.015642 30 1
51 264 0.036612 0.01564 123 
21 231 0.218576 0.015633 90 
9 266 0.246229 0.015631 125 
56 267 0.136457 0.015631 126 
64 152 0.385307 0.015627 11 
120 216 0.392284 0.015624 75 
72 259 0.165651 0.015621 118 
133 216 0.334036 0.01562 75 
131 236 0.090538 0.015612 95 
118 206 0.070889 0.015611 65 
85 284 0.303233 0.015608 143 
54 227 0.201745 0.015605 86 
107 221 0.016245 0.015604 80 
125 280 0.2315 0.015598 139 
44 257 0.223792 0.015595 116 
64 209 0.128239 0.015594 68 
13 280 0.640064 0.015589 139 
71 249 0.40437 0.015582 108 
110 170 0.123193 0.015581 29 
56 266 0.150461 0.015579 125 
38 184 0.569119 0.015572 43 
139 193 0.175448 0.015571 52 
109 149 0.160775 0.015568 8 
12 196 0.285041 0.015567 55 
9 283 0.449914 0.015564 142 
34 281 0.05479 0.015561 140 
123 162 0.172447 0.015558 21 
133 221 0.105531 0.015557 80 
49 199 0.109543 0.015551 58 
100 275 0.398181 0.015551 134 
130 160 0.151804 0.015548 19 
131 246 0.084494 0.015547 105 
46 197 0.110959 0.015544 56 
38 227 0.124837 0.015539 86 
112 236 0.108676 0.015535 95 
78 259 0.213307 0.015534 118 
86 283 0.218824 0.015534 142 
50 145 0.021017 0.015527 4 
66 251 0.099773 0.015523 110 
66 257 0.208388 0.015517 116 
85 180 0.125619 0.015513 39 
3 143 0.072273 0.015505 2 
39 182 0.02297 0.015503 41 
85 160 0.218881 0.015501 19 
121 201 0.014708 0.0155 60 
79 259 0.257278 0.015496 118 
96 226 0.363366 0.015494 85 
48 207 0.068246 0.015488 66 
68 152 0.385264 0.015477 11 
45 151 0.123192 0.015472 10 
12 209 0.136718 0.015458 68 
10 199 0.047883 0.015454 58 
9 211 0.449999 0.015453 70 
21 249 0.16095 0.015452 108 
17 220 0.023559 0.015451 79 
78 162 0.20695 0.015451 21 
103 164 0.210057 0.015449 23 
48 283 0.136041 0.015447 142 
41 185 0.102622 0.015444 44 
113 145 0.04704 0.015442 4 
26 254 0.073644 0.015437 113 
38 152 0.479589 0.01543 11 
74 184 0.096533 0.01543 43 
96 184 0.30695 0.015428 43 
34 170 0.507274 0.015426 29 
125 154 0.106272 0.015425 13 
113 192 0.158119 0.015424 51 
44 268 0.056968 0.015423 127 
19 153 0.218006 0.015418 12 
21 152 0.072369 0.015418 11 
116 262 0.302225 0.015414 121 
117 160 0.045117 0.015403 19 
54 182 0.4116 0.0154 41 
78 283 0.15368 0.015393 142 
19 180 0.117202 0.015392 39 
71 260 0.348987 0.015392 119 
63 168 0.046164 0.01539 27 
107 223 0.029104 0.015365 82 
1 275 0.539664 0.015364 134 
135 144 0.227207 0.015364 3 
6 216 0.013335 0.015355 75 
21 280 0.1948 0.015355 139 
16 259 0.103487 0.015354 118 
68 168 0.093912 0.015354 27 
130 200 0.427554 0.015354 59 
81 284 0.330889 0.015353 143 
125 285 0.292149 0.015347 144 
90 159 0.112507 0.015345 18 
130 166 0.397186 0.015345 25 
72 211 0.374625 0.015339 70 
133 236 0.068606 0.015339 95 
59 236 0.027838 0.015337 95 
135 147 0.353584 0.015334 6 
57 207 0.290878 0.015331 66 
3 246 0.029906 0.015328 105 
130 197 0.165024 0.015328 56 
104 206 0.103136 0.015326 65 
26 259 0.145042 0.015325 118 
129 259 0.042412 0.015324 118 
110 147 0.126423 0.015323 6 
120 154 0.232221 0.015322 13 
112 226 0.316568 0.015321 85 
57 257 0.283729 0.01532 116 
76 267 0.395376 0.015315 126 
72 188 0.11579 0.015314 47 
105 231 0.300858 0.015314 90 
93 196 0.028958 0.01531 55 
85 250 0.404067 0.015309 109 
70 146 0.073559 0.015308 5 
111 172 0.212392 0.015307 31 
4 200 0.269763 0.015306 59 
119 170 0.040922 0.015291 29 1
134 170 0.533142 0.015291 29 
131 142 0.086197 0.015285 1 
103 144 0.16165 0.015281 3 
113 262 0.41583 0.015273 121 
63 185 0.319971 0.015263 44 
123 251 0.141852 0.015263 110 
77 235 0.313863 0.015262 94 
6 246 0.021132 0.015261 105 
132 167 0.156774 0.015258 26 
12 182 0.126583 0.015252 41 
85 156 0.242452 0.015243 15 
26 160 0.13533 0.015241 19 
49 221 0.127222 0.015239 80 
49 245 0.083035 0.015235 104 
87 196 0.008535 0.015235 55 
38 231 0.312774 0.015233 90 
120 201 0.050519 0.015231 60 
3 214 0.098746 0.015229 73 
30 267 0.340179 0.015221 126 
133 257 0.434159 0.015212 116 
22 182 0.240041 0.015207 41 
9 255 0.314387 0.015199 114 
46 221 0.027312 0.015198 80 
81 215 0.112963 0.015196 74 
125 196 0.175046 0.015194 55 
63 199 0.193638 0.015189 58 
117 170 0.275608 0.015186 29 
57 242 0.322547 0.015185 101 
130 220 0.08999 0.015181 79 
54 259 0.283571 0.015179 118 
82 213 0.475115 0.015175 72 
4 248 0.181057 0.015173 107 
18 277 0.316041 0.01517 136 
92 280 0.106197 0.015167 139 
106 150 0.130872 0.015163 9 
129 261 0.064704 0.015162 120 
89 214 0.450161 0.015161 73 
11 146 0.124702 0.015153 5 
96 234 0.514601 0.015141 93 
134 259 0.286036 0.015137 118 
20 145 0.064441 0.015128 4 
90 180 0.176999 0.015127 39 
81 218 0.150236 0.015123 77 
134 190 0.278479 0.015121 49 
68 249 0.432285 0.01512 108 
22 249 0.532967 0.015119 108 
13 174 0.407748 0.015118 33 
46 234 0.415068 0.015113 93 
66 193 0.278547 0.015107 52 
41 276 0.129046 0.015105 135 
106 145 0.023925 0.015091 4 
32 180 0.083251 0.01509 39 
137 262 0.382789 0.015089 121 
68 163 0.25594 0.015086 22 
26 169 0.053721 0.015083 28 
29 154 0.032391 0.015082 13 
81 280 0.366778 0.015081 139 
135 209 0.158361 0.01508 68 
131 203 0.139159 0.015069 62 
79 277 0.251778 0.015059 136 
133 206 0.229072 0.015048 65 
100 201 0.034496 0.015046 60 
130 192 0.20163 0.015046 51 
110 258 0.10186 0.01504 117 1
26 175 0.032368 0.015033 34 
108 265 0.128381 0.01503 124 1
125 252 0.278832 0.015027 111 
114 185 0.113542 0.015022 44 
30 217 0.173649 0.01502 76 
99 200 0.124405 0.01501 59 
107 184 0.081964 0.015007 43 
117 222 0.205116 0.015002 81 
138 145 0.009963 0.015002 4 
102 143 0.183784 0.014996 2 
62 190 0.033516 0.014995 49 
137 210 0.281913 0.014995 69 
9 168 0.033917 0.014994 27 
4 170 0.385619 0.014984 29 
30 153 0.264943 0.014979 12 
76 222 0.242685 0.014979 81 
44 211 0.385538 0.014972 70 
18 147 0.253321 0.014968 6 
74 154 0.035412 0.014968 13 
129 219 0.03866 0.014966 78 
113 191 0.184531 0.014965 50 
9 200 0.230574 0.014964 59 
17 228 0.128405 0.014962 87 
58 226 0.014227 0.014957 85 
82 142 0.175754 0.014956 1 
131 255 0.150499 0.014953 114 
26 255 0.059956 0.014952 114 
96 270 0.114765 0.014952 129 
55 271 0.066313 0.014951 130 
109 157 0.118091 0.014951 16 
9 268 0.076004 0.014946 127 
18 190 0.223098 0.014938 49 
49 227 0.12181 0.014933 86 
114 143 0.052886 0.014932 2 
19 224 0.323604 0.01493 83 
38 149 0.219112 0.014925 8 
50 254 0.163388 0.014924 113 
51 219 0.060994 0.014923 78 
104 228 0.137455 0.014921 87 
64 157 0.216952 0.01492 16 
118 153 0.058863 0.01492 12 
9 167 0.555854 0.014916 26 
71 200 0.414092 0.014913 59 
66 269 0.189072 0.014912 128 
23 214 0.234228 0.014905 73 
78 155 0.192692 0.0149 14 
124 163 0.056844 0.0149 22 
61 199 0.114481 0.014897 58 
84 174 0.046634 0.014885 33 
56 237 0.047687 0.014884 96 
86 159 0.179375 0.014883 18 
102 174 0.266585 0.014883 33 
125 155 0.11494 0.014883 14 
85 166 0.334615 0.014882 25 
105 259 0.243085 0.01488 118 
23 170 0.204504 0.014875 29 
133 271 0.356945 0.014875 130 
61 280 0.254242 0.014868 139 
134 223 0.196948 0.014867 82 
26 261 0.144322 0.014863 120 
57 276 0.253388 0.014862 135 
99 235 0.132493 0.014859 94 
106 199 0.099928 0.014856 58 
18 170 0.346842 0.014854 29 
50 267 0.219805 0.01485 126 
117 275 0.07359 0.014844 134 
105 199 0.156883 0.014839 58 
139 159 0.145839 0.014835 18 
57 160 0.213007 0.014831 19 
45 160 0.094147 0.014829 19 
10 195 0.047904 0.014828 54 
138 276 0.469627 0.014828 135 
72 260 0.080128 0.01482 119 
13 284 0.589315 0.014817 143 
132 172 0.073775 0.014813 31 
83 198 0.021634 0.014807 57 
82 265 0.198741 0.014804 124 
110 160 0.054557 0.014804 19 
71 226 0.183919 0.014802 85 
120 258 0.164034 0.014801 117 
15 218 0.165824 0.014799 77 
15 270 0.158335 0.014795 129 
124 168 0.005545 0.014792 27 
64 256 0.044974 0.014791 115 
104 150 0.093252 0.01479 9 
109 154 0.25621 0.014789 13 
13 258 0.350645 0.014783 117 
110 185 0.113018 0.014782 44 
105 158 0.161958 0.014781 17 
77 279 0.421864 0.014779 138 
63 231 0.521672 0.014776 90 
115 267 0.439463 0.014776 126 
15 263 0.046692 0.014773 122 
75 271 0.023769 0.014772 130 
82 255 0.130807 0.014769 114 
22 155 0.175987 0.014762 14 
138 257 0.511816 0.014761 116 
23 272 0.111314 0.014759 131 
76 264 0.042592 0.014756 123 
66 169 0.047266 0.014755 28 
4 259 0.219548 0.014746 118 
118 280 0.134455 0.014745 139 
38 150 0.324497 0.014731 9 
23 161 0.218387 0.014727 20 
54 221 0.096946 0.014724 80 
51 143 0.135449 0.014722 2 
56 255 0.078843 0.014722 114 
89 174 0.379346 0.014722 33 
36 236 0.100618 0.014714 95 
19 200 0.236412 0.014712 59 
22 259 0.149608 0.014708 118 
131 224 0.421173 0.014704 83 
50 245 0.05163 0.014697 104 
72 192 0.091472 0.014693 51 
70 197 0.07573 0.014686 56 
11 200 0.160999 0.014684 59 
34 142 0.189464 0.014682 1 
69 217 0.068824 0.014681 76 
90 172 0.219101 0.014678 31 
67 200 0.518292 0.014675 59 
90 161 0.137242 0.014674 20 
102 208 0.011468 0.014666 67 
5 164 0.340018 0.014663 23 
102 146 0.298009 0.01466 5 
54 159 0.44123 0.014658 18 
92 257 0.13491 0.014657 116 
131 273 0.012172 0.014654 132 
111 225 0.190215 0.014652 84 
21 283 0.106893 0.014648 142 
51 269 0.075832 0.014645 128 
56 258 0.116546 0.014642 117 
130 209 0.170054 0.01464 68 
30 170 0.356304 0.014637 29 
104 254 0.150363 0.014636 113 
30 255 0.302582 0.014635 114 
79 280 0.400919 0.014631 139 
12 162 0.303199 0.014621 21 
81 274 0.295376 0.014618 133 
99 262 0.097967 0.014611 121 
133 227 0.135443 0.014605 86 
112 228 0.396626 0.014603 87 
130 167 0.234227 0.014602 26 
12 161 0.199553 0.014601 20 
66 277 0.191185 0.014601 136 
114 258 0.098848 0.014601 117 1
125 197 0.093248 0.014598 56 
5 196 0.259812 0.014595 55 
24 184 0.311092 0.014595 43 
112 166 0.462603 0.01459 25 
134 222 0.420588 0.014589 81 
30 196 0.29736 0.014587 55 
129 268 0.022695 0.014582 127 
102 202 0.509347 0.01458 61 
85 143 0.345279 0.014576 2 
73 185 0.128704 0.014575 44 
50 150 0.144892 0.014572 9 
17 231 0.122254 0.014571 90 
34 206 0.350123 0.014571 65 
5 251 0.181604 0.014564 110 
10 202 0.072267 0.014542 61 
72 272 0.039958 0.01454 131 
113 226 0.335578 0.01454 85 
120 224 0.464605 0.01454 83 
72 155 0.150897 0.014533 14 
38 245 0.045818 0.014532 104 
115 274 0.283782 0.014531 133 
60 190 0.08746 0.014526 49 
45 199 0.131144 0.01452 58 
49 261 0.15752 0.014518 120 
67 168 0.082484 0.014517 27 
79 195 0.222544 0.014517 54 
93 200 0.002685 0.01451 59 
96 207 0.250802 0.014509 66 
92 174 0.050131 0.014503 33 
129 174 0.029142 0.014502 33 
53 283 0.212683 0.014499 142 
116 255 0.095272 0.014498 114 
53 231 0.289215 0.014497 90 
113 254 0.151791 0.014497 113 
112 149 0.392079 0.014495 8 
57 260 0.12867 0.014491 119 
68 272 0.096336 0.014486 131 
35 276 0.526608 0.014481 135 
38 180 0.082387 0.014479 39 
61 259 0.123252 0.014477 118 
25 161 0.042502 0.014476 20 
86 270 0.102491 0.014473 129 
123 199 0.193133 0.014469 58 
89 151 0.455487 0.01446 10 
118 184 0.076416 0.014454 43 
61 200 0.080719 0.014452 59 
86 281 0.03901 0.014441 140 
132 255 0.119896 0.014438 114 
48 264 0.068169 0.014434 123 
108 180 0.06782 0.014434 39 
30 209 0.174024 0.014431 68 
57 202 0.364072 0.01443 61 
138 146 0.436437 0.01443 5 
90 278 0.089838 0.014429 137 
121 271 0.142334 0.014427 130 
54 266 0.222511 0.014426 125 
107 281 0.014394 0.014424 140 
96 149 0.402879 0.014421 8 
111 274 0.548843 0.01442 133 
63 280 0.531761 0.014419 139 
85 188 0.151232 0.014417 47 
10 257 0.068373 0.014415 116 
121 252 0.175756 0.014413 111 
93 203 0.003358 0.014411 62 
109 255 0.141903 0.014403 114 
119 262 0.015165 0.014391 121 
71 285 0.319372 0.01439 144 
73 283 0.100555 0.014387 142 
113 250 0.482455 0.014384 109 
55 263 0.019711 0.014382 122 
3 258 0.115896 0.014379 117 
13 236 0.068159 0.014378 95 
85 242 0.393394 0.014377 101 
125 224 0.189398 0.014375 83 
24 185 0.266141 0.014369 44 
76 277 0.249911 0.014364 136 
63 162 0.242647 0.014363 21 
115 272 0.1718 0.014361 131 
18 217 0.191047 0.014352 76 
118 281 0.039675 0.014352 140 
27 267 0.130832 0.014351 126 
60 196 0.120073 0.014351 55 
100 224 0.276323 0.014349 83 
26 153 0.122395 0.014347 12 
29 254 0.042129 0.014326 113 
27 184 0.114147 0.014317 43 
33 231 0.45695 0.014316 90 
117 159 0.071378 0.014306 18 
11 246 0.026317 0.014304 105 
135 259 0.267199 0.014293 118 
77 270 0.167531 0.014289 129 
4 161 0.24654 0.014281 20 
116 164 0.571138 0.014279 23 
53 245 0.082638 0.014276 104 
22 206 0.231524 0.014272 65 
123 196 0.252206 0.014262 55 
32 160 0.076699 0.014261 19 
3 248 0.06264 0.014259 107 
21 269 0.142379 0.014259 128 
66 185 0.206317 0.014258 44 
118 253 0.045922 0.014256 112 
47 223 0.072654 0.014255 82 
120 164 0.380135 0.014252 23 
113 225 0.123673 0.01425 84 
108 283 0.161414 0.014249 142 
40 287 0.020946 0.014237 146 
89 212 0.415137 0.014237 71 
25 164 0.103027 0.014235 23 
33 242 0.439861 0.014228 101 
137 228 0.308358 0.014227 87 
20 211 0.418439 0.014226 70 
96 164 0.255639 0.014226 23 
30 265 0.228916 0.014224 124 1
68 275 0.20022 0.014224 134 
30 219 0.264181 0.014218 78 
49 170 0.305875 0.014215 29 
11 149 0.085566 0.014214 8 
138 248 0.328384 0.014212 107 
50 224 0.210578 0.014208 83 
74 209 0.018271 0.014205 68 
44 169 0.056419 0.014204 28 
68 215 0.43228 0.014194 74 
46 163 0.118167 0.014187 22 
74 267 0.049571 0.014187 126 
62 154 0.03132 0.014186 13 
137 245 0.056211 0.014177 104 
100 210 0.309686 0.014174 69 
108 200 0.310756 0.014165 59 
113 245 0.048269 0.014162 104 
35 144 0.520567 0.01416 3 
96 281 0.085837 0.014154 140 
34 255 0.166176 0.014152 114 
132 266 0.074882 0.014148 125 
29 253 0.02439 0.014145 112 
71 235 0.226903 0.014145 94 
123 266 0.231458 0.014145 125 
53 203 0.161469 0.014143 62 
123 213 0.495936 0.014133 72 
96 276 0.215425 0.014125 135 
110 271 0.050125 0.014124 130 
116 191 0.166874 0.014123 50 
50 190 0.193722 0.014122 49 
36 199 0.113948 0.014121 58 
38 215 0.379792 0.014118 74 
100 284 0.307976 0.014111 143 
77 155 0.269365 0.014106 14 
49 161 0.152346 0.014105 20 
11 231 0.108763 0.014104 90 
66 213 0.41746 0.014098 72 
1 182 0.443098 0.014095 41 
54 249 0.292446 0.01409 108 
81 163 0.247709 0.01409 22 
71 222 0.389184 0.014085 81 
57 206 0.234473 0.014083 65 
100 254 0.14294 0.014074 113 
21 227 0.075355 0.014073 86 
90 245 0.087926 0.014072 104 
17 246 0.031219 0.01407 105 
121 168 0.035905 0.01407 27 
134 225 0.230197 0.01407 84 
66 271 0.128592 0.014069 130 
3 142 0.013837 0.014067 1 
121 210 0.173177 0.014064 69 
90 281 0.06579 0.014062 140 
46 184 0.269326 0.014061 43 
56 147 0.179308 0.014057 6 
106 208 0.008566 0.014057 67 
63 255 0.272333 0.014056 114 
100 162 0.159627 0.014056 21 
116 161 0.159325 0.014056 20 
105 180 0.098996 0.014053 39 
61 276 0.156515 0.014052 135 
116 174 0.292492 0.014047 33 
41 216 0.07083 0.014046 75 
51 196 0.161272 0.014044 55 
18 154 0.213558 0.014041 13 
85 158 0.199428 0.014037 17 
20 155 0.258694 0.014033 14 
53 262 0.214186 0.014029 121 
129 203 0.029868 0.014028 62 
1 278 0.10345 0.014026 137 
54 279 0.481232 0.014024 138 
130 196 0.464134 0.014023 55 
24 272 0.108901 0.014021 131 
38 211 0.254897 0.014011 70 
118 260 0.073707 0.014006 119 
123 280 0.436097 0.013999 139 
20 248 0.364657 0.013993 107 
49 166 0.250424 0.013992 25 
53 255 0.106881 0.013992 114 
102 176 0.041232 0.01399 35 
5 218 0.157533 0.013987 77 
11 206 0.140458 0.013985 65 
112 196 0.287009 0.013982 55 
12 268 0.045726 0.01398 127 
105 203 0.098878 0.013978 62 
118 193 0.110269 0.013972 52 
53 221 0.117374 0.013971 80 
108 211 0.224666 0.013971 70 
120 166 0.352639 0.013969 25 
71 168 0.078123 0.013965 27 
103 235 0.099662 0.013959 94 
137 216 0.155942 0.013958 75 
5 174 0.195713 0.01395 33 
11 194 0.06703 0.013949 53 
119 151 0.055662 0.013949 10 
15 256 0.068459 0.013947 115 
66 199 0.088647 0.013947 58 
45 161 0.091123 0.013942 20 
54 280 0.400623 0.013942 139 
30 228 0.340529 0.013933 87 
38 202 0.595204 0.01393 61 
78 227 0.136259 0.013926 86 
67 269 0.242534 0.013923 128 
129 206 0.04759 0.013921 65 
52 268 0.070808 0.013916 127 
55 264 0.038191 0.013916 123 
120 213 0.481619 0.013914 72 
54 143 0.349906 0.01391 2 
96 280 0.405251 0.013904 139 
108 196 0.351877 0.0139 55 
124 280 0.168921 0.013895 139 
73 250 0.330145 0.013892 109 
48 245 0.102023 0.013887 104 
54 214 0.486884 0.013884 73 
110 241 0.011853 0.013884 100 
67 157 0.225544 0.013882 16 
4 269 0.159605 0.013877 128 
72 253 0.132289 0.013877 112 
46 164 0.223486 0.013874 23 
108 217 0.154544 0.013872 76 
105 222 0.420335 0.013866 81 
115 180 0.203908 0.013862 39 
44 168 0.035419 0.013861 27 
5 254 0.139749 0.01386 113 
104 160 0.173443 0.013859 19 
133 262 0.347771 0.013856 121 
24 162 0.153069 0.013849 21 
114 154 0.106405 0.013848 13 
70 211 0.085069 0.013847 70 
130 270 0.126475 0.013846 129 
116 180 0.125406 0.013845 39 
9 259 0.286126 0.013842 118 
62 242 0.159658 0.013839 101 
85 277 0.233363 0.013839 136 
119 264 0.045477 0.013839 123 
82 161 0.290155 0.013838 20 
66 218 0.061812 0.013835 77 
62 224 0.047401 0.013832 83 
99 272 0.146261 0.013826 131 
114 256 0.01428 0.013826 115 
77 216 0.41289 0.013825 75 
46 207 0.239214 0.013823 66 
115 285 0.363857 0.013809 144 
64 257 0.606295 0.013808 116 
17 189 0.045737 0.013806 48 
34 192 0.224856 0.013802 51 
3 144 0.079111 0.013796 3 
30 143 0.360502 0.013793 2 
61 157 0.101802 0.013789 16 
72 162 0.102346 0.013776 21 
122 271 0.021926 0.013775 130 
20 283 0.380683 0.013774 142 
79 262 0.36818 0.013773 121 
73 145 0.046201 0.013762 4 
79 214 0.44267 0.01376 73 
123 170 0.359892 0.013758 29 
34 270 0.138346 0.013757 129 
77 189 0.058572 0.013755 48 
62 153 0.087561 0.013749 12 
100 143 0.34447 0.013744 2 
115 219 0.254984 0.013744 78 
63 245 0.09245 0.013743 104 
85 228 0.321776 0.013743 87 
79 191 0.251538 0.013739 50 
66 157 0.138905 0.013737 16 
79 160 0.252815 0.013737 19 
24 192 0.190501 0.013736 51 
101 215 0.004396 0.013734 74 
46 155 0.188053 0.013725 14 
109 267 0.459765 0.013721 126 
105 188 0.396864 0.01372 47 
66 228 0.21929 0.013716 87 
79 266 0.253443 0.013712 125 
62 222 0.040701 0.01371 81 
33 236 0.012956 0.013709 95 
11 276 0.09357 0.013707 135 
57 254 0.176219 0.0137 113 
24 152 0.153101 0.013687 11 
75 169 0.007389 0.013686 28 
81 157 0.269211 0.013684 16 
82 231 0.27702 0.013684 90 
84 198 0.076284 0.013682 57 
3 285 0.161068 0.013678 144 
61 174 0.085926 0.013678 33 
117 200 0.282832 0.013678 59 
76 246 0.043113 0.013677 105 
115 251 0.135857 0.013675 110 
139 186 0.03868 0.013671 45 
44 154 0.159272 0.013669 13 
117 184 0.260334 0.013667 43 
133 280 0.52244 0.013666 139 
129 228 0.115127 0.013659 87 
109 207 0.09413 0.013656 66 
105 252 0.482471 0.013654 111 
5 236 0.068614 0.013648 95 
9 257 0.307247 0.013646 116 
106 170 0.160501 0.013645 29 
5 255 0.28671 0.013639 114 
54 277 0.259837 0.013639 136 
135 241 0.068238 0.013638 100 
25 276 0.021188 0.013636 135 
107 245 0.020409 0.013635 104 
15 258 0.2035 0.013632 117 
89 162 0.376824 0.013627 21 
111 281 0.044583 0.013627 140 
113 267 0.367885 0.01362 126 
107 157 0.072218 0.013617 16 
8 214 0.273884 0.013616 73 
110 163 0.072878 0.013616 22 
118 167 0.102617 0.013611 26 
5 242 0.449683 0.013609 101 
137 250 0.463817 0.013608 109 
13 265 0.217935 0.013607 124 
62 185 0.089399 0.013607 44 
18 279 0.289681 0.013602 138 
109 248 0.155884 0.013592 107 
22 146 0.306986 0.01359 5 
134 285 0.534679 0.013582 144 
16 163 0.172233 0.013578 22 
26 179 0.032114 0.013576 38 
73 252 0.343623 0.013576 111 
88 198 0.085426 0.013576 57 
82 223 0.132978 0.013572 82 
18 218 0.124558 0.01357 77 
24 270 0.125829 0.013569 129 
105 258 0.269841 0.013568 117 
12 224 0.380179 0.013546 83 
74 261 0.087392 0.013544 120 
34 221 0.195953 0.01354 80 
35 174 0.396001 0.013538 33 
33 166 0.410616 0.013537 25 
54 154 0.202491 0.013531 13 
48 171 0.040487 0.013529 30 
56 191 0.078132 0.013528 50 
76 162 0.321554 0.013528 21 
9 269 0.270149 0.013525 128 
75 161 0.037094 0.013525 20 
41 210 0.079286 0.013524 69 
54 213 0.523497 0.013514 72 
65 176 0.038243 0.013509 35 
22 166 0.430063 0.013504 25 
51 227 0.171886 0.013503 86 
12 170 0.343032 0.013502 29 
75 166 0.068623 0.013498 25 
9 150 0.216189 0.013497 9 
28 270 0.038732 0.013492 129 
102 251 0.09956 0.013491 110 
110 227 0.051412 0.013486 86 
114 216 0.107075 0.013485 75 
82 206 0.23772 0.013484 65 
123 217 0.18402 0.013484 76 
138 245 0.094968 0.013483 104 
22 188 0.473935 0.013481 47 
67 270 0.123109 0.013477 129 
120 186 0.046687 0.013475 45 
35 264 0.075557 0.013473 123 
102 255 0.103037 0.013471 114 
3 284 0.088586 0.013464 143 
3 171 0.023417 0.013463 30 
27 264 0.026569 0.013459 123 
56 145 0.0707 0.013459 4 
130 258 0.231134 0.013456 117 
109 212 0.170314 0.013452 71 
131 227 0.156506 0.01345 86 
130 265 0.126676 0.013449 124 
40 179 0.032566 0.013444 38 
41 197 0.072116 0.013444 56 
106 196 0.142066 0.013443 55 
103 259 0.099858 0.013439 118 
44 193 0.320526 0.013438 52 
3 167 0.123937 0.013435 26 
45 166 0.105502 0.013425 25 
108 227 0.090786 0.013425 86 
34 188 0.37875 0.013423 47 
82 199 0.214667 0.013423 58 
115 212 0.215671 0.013422 71 
29 151 0.044638 0.013418 10 
103 160 0.053058 0.013418 19 
105 161 0.238097 0.013415 20 
67 226 0.206698 0.013412 85 
26 151 0.200017 0.01341 10 
110 266 0.09678 0.013396 125 
102 250 0.44518 0.013393 109 
105 195 0.16251 0.01339 54 
108 264 0.056244 0.013389 123 
129 235 0.02288 0.013383 94 
15 219 0.122007 0.013379 78 
86 215 0.045346 0.013376 74 
11 234 0.10413 0.013372 93 
123 262 0.388565 0.013369 121 
12 256 0.057976 0.013364 115 
22 267 0.471561 0.013362 126 
135 260 0.136877 0.013362 119 
5 152 0.16095 0.013357 11 
68 270 0.178857 0.013355 129 
135 168 0.021228 0.013355 27 
138 159 0.39945 0.013354 18 
102 231 0.248548 0.013351 90 
50 236 0.0589 0.01335 95 
106 265 0.082826 0.01335 124 
90 261 0.153566 0.013344 120 
11 202 0.110229 0.013341 61 
100 152 0.189972 0.013341 11 
118 172 0.074024 0.013341 31 
125 191 0.088423 0.013341 50 
64 210 0.389392 0.01334 69 
26 249 0.131129 0.013339 108 
103 221 0.101413 0.013338 80 
46 259 0.204064 0.013333 118 
4 180 0.129814 0.013329 39 
21 257 0.233938 0.013329 116 
77 213 0.649984 0.013327 72 
72 266 0.194935 0.013315 125 
69 267 0.069151 0.013312 126 
17 213 0.148625 0.013306 72 
23 227 0.122613 0.013306 86 
1 246 0.124396 0.013305 105 
34 251 0.17072 0.013302 110 
20 249 0.311464 0.0133 108 
50 170 0.199477 0.0133 29 
54 162 0.132744 0.0133 21 
106 281 0.037403 0.0133 140 
121 158 0.169583 0.013292 17 
124 206 0.096815 0.013291 65 
4 223 0.16742 0.013289 82 
32 269 0.062755 0.013289 128 
125 164 0.155065 0.013288 23 
78 285 0.183999 0.013287 144 
86 173 0.087713 0.013286 32 
93 224 0.026216 0.013286 83 
105 213 0.497251 0.013283 72 
129 197 0.057281 0.013282 56 
24 218 0.117133 0.01328 77 
8 151 0.263748 0.013278 10 
45 150 0.10526 0.013272 9 
55 206 0.074705 0.013272 65 
125 259 0.089079 0.013272 118 
9 264 0.104171 0.013271 123 
116 271 0.329069 0.01327 130 
64 252 0.575366 0.013266 111 
24 254 0.167047 0.013265 113 
9 246 0.103554 0.013262 105 
18 146 0.25027 0.013258 5 
4 191 0.143847 0.013257 50 
56 249 0.133978 0.013256 108 
96 160 0.235157 0.013255 19 
105 224 0.461457 0.013255 83 
108 182 0.158856 0.013255 41 
120 142 0.06239 0.013255 1 
20 265 0.229676 0.013252 124 
79 182 0.411245 0.013251 41 
50 259 0.166804 0.013248 118 
96 170 0.321334 0.013247 29 
104 259 0.054419 0.013245 118 
11 182 0.075169 0.013241 41 
57 224 0.313441 0.013238 83 
120 255 0.136671 0.013236 114 
107 209 0.043401 0.013232 68 
110 195 0.039472 0.013232 54 
57 252 0.375845 0.013229 111 
49 250 0.276481 0.013227 109 
77 258 0.399448 0.013225 117 
110 255 0.068066 0.013223 114 
35 195 0.300512 0.013218 54 
103 266 0.161892 0.013218 125 
75 200 0.04148 0.013214 59 
109 268 0.046268 0.013214 127 
133 197 0.1218 0.013211 56 
1 267 0.299855 0.013203 126 
47 196 0.054111 0.013203 55 
11 193 0.160025 0.013202 52 
75 203 0.062712 0.013201 62 
70 270 0.058194 0.013199 129 
99 236 0.127781 0.013196 95 
76 144 0.214724 0.013186 3 
76 283 0.08428 0.013185 142 
125 257 0.233194 0.013184 116 
44 185 0.286188 0.013181 44 
72 254 0.084071 0.013178 113 
50 157 0.149528 0.013171 16 
30 283 0.417985 0.01317 142 
19 203 0.140487 0.013166 62 
19 255 0.177292 0.013161 114 
118 173 0.07658 0.01316 32 
90 210 0.202906 0.013158 69 
15 259 0.196369 0.013156 118 
99 283 0.108883 0.013153 142 
135 171 0.049229 0.013153 30 
62 236 0.005743 0.013151 95 
106 195 0.115185 0.013149 54 
4 274 0.331379 0.013147 133 
54 253 0.145151 0.013144 112 
78 235 0.164233 0.013144 94 
33 265 0.227119 0.013138 124 
60 277 0.089138 0.013133 136 
48 213 0.159788 0.013129 72 
67 195 0.184873 0.013129 54 
113 167 0.38781 0.013129 26 
137 248 0.347001 0.013129 107 
34 279 0.221005 0.013128 138 
53 284 0.191316 0.013126 143 
66 162 0.070544 0.013126 21 
13 203 0.162211 0.013117 62 
62 151 0.097118 0.013115 10 
113 256 0.048526 0.013113 115 
64 182 0.265265 0.013108 41 
120 195 0.239399 0.013107 54 
110 276 0.121474 0.013105 135 
77 223 0.18705 0.013094 82 
45 278 0.078692 0.013093 137 
78 268 0.068519 0.013092 127 
134 216 0.349581 0.013091 75 
65 255 0.191567 0.01309 114 
133 279 0.289258 0.013088 138 
32 245 0.057516 0.013086 104 
8 144 0.124985 0.013084 3 
12 280 0.338819 0.013083 139 
90 196 0.193855 0.013083 55 
79 254 0.198109 0.01308 113 
114 264 0.043955 0.01308 123 
104 210 0.173271 0.013078 69 
109 199 0.139427 0.013076 58 
82 280 0.57706 0.013075 139 
56 199 0.12542 0.01307 58 
113 234 0.437838 0.01307 93 
68 149 0.184026 0.013068 8 
87 219 0.00074 0.013066 78 
96 162 0.15284 0.013065 21 
100 194 0.068004 0.013065 53 
118 191 0.07815 0.013064 50 
39 193 0.032293 0.013058 52 
125 254 0.200881 0.013055 113 
81 277 0.284097 0.013051 136 
111 284 0.614817 0.013047 143 
112 176 0.027153 0.013047 35 
69 199 0.062469 0.013046 58 
112 210 0.334039 0.013041 69 
41 179 0.059667 0.01304 38 
96 225 0.208431 0.013029 84 
46 162 0.076748 0.013026 21 
64 145 0.04409 0.01302 4 
131 254 0.130491 0.013019 113 
3 277 0.106108 0.013018 136 
49 185 0.192972 0.013018 44 
132 245 0.02749 0.013018 104 
50 180 0.11752 0.013017 39 
58 201 0.021718 0.013006 60 
24 264 0.111287 0.013005 123 
71 170 0.501106 0.013 29 
109 242 0.224845 0.012998 101 
64 262 0.389974 0.012996 121 
64 280 0.523363 0.012995 139 
38 275 0.290502 0.012992 134 
99 163 0.135648 0.012992 22 
56 202 0.19652 0.01299 61 
5 253 0.202566 0.012988 112 
130 208 0.018549 0.012984 67 
66 224 0.226124 0.012983 83 
104 148 0.040782 0.012982 7 
38 221 0.104401 0.012981 80 
18 253 0.172195 0.012979 112 
21 202 0.266749 0.012977 61 
90 170 0.185269 0.012977 29 
13 235 0.29288 0.012975 94 
63 222 0.344786 0.012974 81 
44 181 0.011312 0.012972 40 1
17 167 0.080592 0.01297 26 
135 257 0.328383 0.012967 116 
30 227 0.21688 0.012963 86 
66 223 0.124581 0.012963 82 
102 283 0.172597 0.01296 142 
105 174 0.357006 0.01296 33 
56 146 0.120672 0.012956 5 
99 271 0.076098 0.012956 130 
108 170 0.512929 0.012955 29 
73 179 0.02909 0.012954 38 
131 144 0.328559 0.012954 3 
29 265 0.013304 0.012952 124 
20 277 0.213297 0.012951 136 
77 154 0.286478 0.012951 13 
54 190 0.273754 0.012949 49 
52 254 0.11488 0.012948 113 
104 161 0.089581 0.012944 20 
129 266 0.108665 0.012944 125 
103 281 0.026615 0.012943 140 
26 269 0.105708 0.01294 128 
137 196 0.214322 0.01294 55 
15 167 0.182549 0.012937 26 
120 190 0.130798 0.012937 49 
117 143 0.104716 0.012936 2 
35 248 0.209105 0.012934 107 
93 207 0.059773 0.012932 66 
11 275 0.094405 0.01293 134 
133 247 0.00532 0.012927 106 
63 166 0.486331 0.012925 25 
115 284 0.364729 0.012925 143 
129 191 0.038984 0.012924 50 
118 162 0.102734 0.012923 21 
116 219 0.117221 0.012922 78 
35 209 0.121476 0.012921 68 
38 219 0.208936 0.012919 78 
90 265 0.16075 0.012916 124 
91 246 0.015701 0.012916 105 
24 268 0.058745 0.012915 127 
79 251 0.121331 0.012915 110 
89 251 0.145654 0.012915 110 
34 175 0.028702 0.012913 34 
135 272 0.139808 0.012909 131 
25 160 0.082294 0.012901 19 
36 228 0.268353 0.012893 87 
73 182 0.092109 0.012892 41 
103 227 0.094039 0.012892 86 
4 144 0.292055 0.012886 3 
138 231 0.421441 0.012885 90 
111 209 0.244365 0.012884 68 
61 170 0.196623 0.01288 29 
111 248 0.209954 0.012874 107 
85 210 0.243367 0.012868 69 
99 228 0.102899 0.012866 87 
113 271 0.210611 0.012865 130 
133 212 0.252624 0.012864 71 
66 268 0.017228 0.012858 127 
76 271 0.283417 0.012853 130 
100 199 0.11243 0.012853 58 
74 153 0.065482 0.012846 12 
1 170 0.310741 0.01284 29 
112 167 0.499058 0.012833 26 
30 254 0.237957 0.012831 113 
99 248 0.045411 0.012828 107 
79 146 0.320393 0.012824 5 
68 180 0.111817 0.012821 39 
29 214 0.0682 0.012819 73 
69 278 0.031598 0.012818 137 
116 251 0.110538 0.012817 110 
135 224 0.343114 0.012815 83 
15 255 0.116656 0.012814 114 
9 202 0.459985 0.012813 61 
35 180 0.120062 0.012809 39 
60 280 0.143002 0.012809 139 
35 219 0.234623 0.012803 78 
13 143 0.419122 0.012799 2 
54 219 0.275816 0.012798 78 
130 238 0.082031 0.012797 97 
49 280 0.340078 0.012796 139 
115 144 0.214347 0.01279 3 
101 241 0.0468 0.012789 100 
60 207 0.086941 0.012788 66 
76 238 0.033611 0.01278 97 
64 190 0.275949 0.012774 49 
82 159 0.207258 0.012772 18 
49 242 0.115034 0.01276 101 
103 206 0.116554 0.01276 65 
91 259 0.014595 0.012757 118 
16 253 0.062902 0.012754 112 
1 258 0.508671 0.012753 117 
76 226 0.076998 0.012753 85 
96 210 0.266288 0.012753 69 
125 146 0.210213 0.01275 5 
104 164 0.161108 0.012749 23 
46 226 0.339281 0.012746 85 
137 197 0.120315 0.012746 56 
44 157 0.188434 0.012739 16 
40 169 0.008369 0.012737 28 
62 247 0.00775 0.012736 106 
129 215 0.032823 0.012734 74 
6 223 0.058597 0.012729 82 
109 223 0.106547 0.012728 82 
96 196 0.230932 0.012727 55 
38 171 0.025034 0.012724 30 
4 246 0.088662 0.012708 105 
117 179 0.026298 0.0127 38 
77 228 0.456517 0.012699 87 
109 202 0.509387 0.012697 61 
90 152 0.080299 0.012696 11 
102 158 0.161631 0.012694 17 
33 261 0.249963 0.01269 120 
77 190 0.242317 0.01269 49 
57 267 0.268156 0.012685 126 
85 248 0.300802 0.012681 107 
125 266 0.147055 0.012681 125 
125 170 0.194159 0.01268 29 
72 197 0.08374 0.012679 56 
61 209 0.143615 0.012674 68 
111 170 0.609059 0.012673 29 
137 195 0.216726 0.012673 54 
116 170 0.421192 0.012672 29 
9 203 0.161555 0.012671 62 
137 267 0.294918 0.012667 126 
129 201 0.004801 0.012664 60 
81 152 0.114464 0.012662 11 
44 281 0.063168 0.012659 140 
63 163 0.267492 0.012659 22 
121 222 0.096124 0.012657 81 
102 224 0.462428 0.012655 83 
15 142 0.112012 0.01265 1 
9 157 0.259354 0.012649 16 
33 147 0.37158 0.012647 6 
15 235 0.169139 0.012645 94 
73 248 0.093531 0.012645 107 
78 216 0.165851 0.012644 75 
24 164 0.22051 0.012643 23 
55 214 0.045213 0.012643 73 
102 270 0.060471 0.012642 129 
62 208 0.018078 0.01264 67 
62 285 0.154135 0.012639 144 
25 271 0.031319 0.012635 130 
81 262 0.340803 0.01263 121 
132 173 0.020158 0.012627 32 
5 268 0.096561 0.01262 127 
77 264 0.100347 0.01262 123 
104 256 0.022499 0.012619 115 
35 285 0.430537 0.012617 144 
9 166 0.446568 0.012615 25 
57 248 0.23857 0.012614 107 
16 151 0.154103 0.012613 10 
133 158 0.151308 0.012603 17 
55 228 0.088145 0.012602 87 
50 270 0.112139 0.012599 129 
67 262 0.433938 0.012598 121 
10 159 0.036152 0.012596 18 
85 146 0.298441 0.012596 5 
11 189 0.074715 0.012595 48 
67 192 0.236132 0.012594 51 
79 154 0.175268 0.012592 13 
90 262 0.169961 0.012592 121 
13 231 0.412122 0.012589 90 
63 242 0.445377 0.012586 101 
93 249 0.026172 0.012584 108 
15 203 0.147655 0.012582 62 
75 157 0.05813 0.012579 16 
62 172 0.063876 0.012575 31 
120 246 0.044724 0.012575 105 
130 155 0.164762 0.012571 14 
35 272 0.147426 0.012568 131 1
134 167 0.468344 0.012566 26 
62 197 0.027711 0.012562 56 
68 189 0.053861 0.012561 48 
130 199 0.230222 0.012556 58 
105 284 0.535457 0.012549 143 
72 185 0.221707 0.012545 44 
44 274 0.36431 0.012544 133 
85 256 0.024075 0.012542 115 
15 180 0.1076 0.012541 39 
66 201 0.039641 0.01254 60 
32 280 0.120819 0.012539 139 
118 251 0.045868 0.012539 110 
96 216 0.166025 0.012538 75 
18 261 0.216918 0.01253 120 
19 226 0.199474 0.01253 85 
101 218 0.025605 0.012529 77 
123 153 0.268691 0.012527 12 
55 142 0.049676 0.012524 1 
112 188 0.217453 0.012517 47 
48 192 0.162257 0.012515 51 
125 201 0.045912 0.012515 60 
48 155 0.141919 0.012512 14 
111 236 0.104461 0.012511 95 
125 232 0.234245 0.012511 91 
15 275 0.202852 0.01251 134 
114 172 0.08688 0.012508 31 
26 231 0.21682 0.012507 90 
29 287 0.017638 0.0125 146 
12 203 0.116366 0.012498 62 
20 199 0.154529 0.012495 58 
70 151 0.106511 0.012495 10 
50 199 0.10886 0.012491 58 
49 249 0.193392 0.01249 108 
4 252 0.373072 0.012489 111 
104 191 0.058983 0.012486 50 
61 153 0.232989 0.012484 12 
30 246 0.134546 0.012483 105 
25 163 0.057303 0.012477 22 
54 216 0.171928 0.012476 75 
8 274 0.175319 0.012474 133 
15 268 0.07073 0.012467 127 
67 283 0.251675 0.012465 142 
9 210 0.307675 0.012464 69 
114 150 0.124889 0.012462 9 
99 231 0.112395 0.012461 90 
12 275 0.15309 0.012459 134 
30 225 0.226229 0.012458 84 
53 257 0.210599 0.012458 116 
8 143 0.338788 0.012455 2 
124 224 0.086314 0.012453 83 
21 159 0.1015 0.012447 18 
21 195 0.080271 0.012447 54 
116 261 0.230519 0.012446 120 
133 160 0.227503 0.012442 19 
28 256 0.036181 0.012437 115 
120 256 0.042207 0.012435 115 
124 267 0.090395 0.012433 126 
48 202 0.140777 0.012429 61 
49 213 0.295159 0.012428 72 
78 224 0.243652 0.012421 83 
121 191 0.148369 0.012419 50 
1 262 0.397285 0.012414 121 
62 180 0.023126 0.012411 39 
78 254 0.097715 0.012408 113 
45 188 0.099923 0.012407 47 
56 192 0.152896 0.012407 51 
77 250 0.667487 0.012407 109 
82 180 0.155538 0.012407 39 
133 146 0.337676 0.012407 5 
10 249 0.076618 0.012406 108 
63 264 0.111828 0.012405 123 
71 255 0.170682 0.012396 114 
110 174 0.022377 0.012394 33 
74 143 0.073496 0.012386 2 
75 146 0.046069 0.012386 5 
4 283 0.20506 0.012379 142 
20 216 0.169614 0.012379 75 
116 211 0.169848 0.012379 70 
131 192 0.214135 0.012376 51 
13 270 0.137513 0.012371 129 
125 184 0.252521 0.012371 43 
23 219 0.115643 0.012368 78 
89 161 0.309567 0.012365 20 
68 167 0.236645 0.012364 26 
57 269 0.241167 0.012363 128 
57 217 0.21895 0.012362 76 
113 170 0.374009 0.012362 29 
27 172 0.17981 0.01236 31 
1 245 0.08081 0.012358 104 
47 279 0.038541 0.012358 138 
106 260 0.114127 0.012351 119 
96 259 0.242039 0.01235 118 
22 272 0.103322 0.012349 131 
63 182 0.424719 0.012345 41 
70 228 0.157812 0.012344 87 
82 214 0.280788 0.012344 73 
21 267 0.244642 0.01234 126 
11 235 0.081984 0.012336 94 
21 191 0.087461 0.012333 50 
132 176 0.050146 0.012333 35 
19 214 0.275844 0.012332 73 
11 210 0.108209 0.012331 69 
77 170 0.618954 0.012331 29 
72 262 0.315132 0.012327 121 
16 258 0.111493 0.012318 117 
113 149 0.392103 0.012317 8 
32 268 0.024125 0.012311 127 
105 196 0.452155 0.012309 55 
29 206 0.042823 0.012307 65 
121 196 0.161941 0.012302 55 
134 269 0.271937 0.012299 128 
5 192 0.197503 0.01229 51 
106 154 0.08853 0.012287 13 
80 274 0.009176 0.012282 133 
104 144 0.076782 0.012281 3 
56 274 0.102318 0.012273 133 
54 184 0.394339 0.012272 43 
55 265 0.045779 0.012272 124 
30 182 0.40393 0.012271 41 
5 200 0.262589 0.012269 59 
114 162 0.119846 0.012266 21 
44 226 0.268752 0.012261 85 
51 246 0.051813 0.012254 105 
120 259 0.117318 0.012253 118 
138 200 0.409049 0.012253 59 
13 167 0.391409 0.01225 26 
12 215 0.167859 0.012248 74 
9 254 0.199719 0.012239 113 
51 258 0.150102 0.012238 117 
134 180 0.152065 0.012231 39 
99 265 0.030611 0.012228 124 
51 253 0.076878 0.012219 112 
5 265 0.253206 0.012213 124 
15 231 0.229035 0.012204 90 
124 252 0.120674 0.012203 111 
72 223 0.098988 0.012198 82 
117 196 0.300854 0.012196 55 
63 261 0.28861 0.012192 120 
12 164 0.298376 0.01219 23 
36 155 0.160135 0.01219 14 
54 215 0.104936 0.012185 74 
33 159 0.393917 0.012181 18 
44 184 0.258688 0.012174 43 
54 212 0.436493 0.012174 71 
54 231 0.48605 0.012171 90 
3 236 0.039599 0.012169 95 
77 249 0.57479 0.012164 108 
51 212 0.118981 0.012163 71 
129 180 0.049286 0.012163 39 
138 170 0.555229 0.012163 29 
133 261 0.193641 0.012161 120 
53 152 0.085525 0.012156 11 
66 265 0.184832 0.012156 124 
45 209 0.118806 0.012155 68 
103 222 0.16558 0.012155 81 
4 203 0.154474 0.012151 62 
112 234 0.46021 0.012143 93 
10 193 0.104902 0.012142 52 
69 161 0.032092 0.012142 20 
75 259 0.017764 0.012141 118 
64 161 0.288403 0.01214 20 
12 158 0.109372 0.012136 17 
66 152 0.146406 0.012136 11 
102 272 0.10244 0.012132 131 
29 191 0.037586 0.012127 50 
135 212 0.435712 0.012122 71 
20 202 0.486419 0.012117 61 
100 242 0.40224 0.012113 101 
16 195 0.105352 0.01211 54 
92 197 0.086432 0.01211 56 
49 168 0.065424 0.012108 27 
55 154 0.059606 0.012108 13 
96 223 0.163948 0.012107 82 
20 157 0.219779 0.012104 16 
93 166 0.050965 0.012104 25 
85 280 0.383961 0.012103 139 
129 213 0.127152 0.012101 72 
28 258 0.096957 0.012098 117 
63 202 0.604281 0.012098 61 
30 199 0.201359 0.012095 58 
116 168 0.071123 0.012093 27 
68 155 0.229005 0.012089 14 
18 201 0.077491 0.012086 60 
137 151 0.250962 0.012086 10 
82 256 0.075472 0.012084 115 
35 146 0.410937 0.012079 5 
76 209 0.06532 0.012078 68 
92 227 0.111141 0.012077 86 
66 161 0.221929 0.01207 20 
110 270 0.013606 0.01207 129 
17 212 0.078931 0.012069 71 
61 221 0.050851 0.012069 80 
116 155 0.15657 0.012069 14 
30 180 0.161023 0.012068 39 
109 234 0.217762 0.012067 93 
72 225 0.080704 0.012066 84 
99 278 0.074277 0.012066 137 
133 219 0.169947 0.012066 78 
120 221 0.079437 0.012062 80 
76 164 0.337979 0.012057 23 
30 152 0.196831 0.012053 11 
61 160 0.129125 0.012053 19 
130 214 0.262749 0.012052 73 
34 287 0.036247 0.012051 146 
123 250 0.46857 0.012049 109 
22 174 0.394717 0.012046 33 
82 218 0.117584 0.012046 77 
15 166 0.295845 0.012045 25 
77 199 0.195334 0.012042 58 
17 267 0.162984 0.01204 126 
106 166 0.161019 0.01204 25 
118 154 0.092707 0.012036 13 
27 225 0.055599 0.012035 84 
44 235 0.268041 0.012033 94 
25 185 0.05189 0.01203 44 
72 231 0.365781 0.01203 90 
135 173 0.108383 0.012023 32 
50 182 0.249322 0.012022 41 
138 226 0.322909 0.012019 85 
90 251 0.111879 0.012018 110 
30 268 0.054513 0.012015 127 
124 164 0.097382 0.012013 23 
113 277 0.36151 0.012009 136 
12 255 0.080074 0.012006 114 
53 159 0.183665 0.012005 18 
111 169 0.031589 0.012004 28 
66 219 0.212679 0.012002 78 
77 253 0.307703 0.011996 112 
88 205 0.073109 0.011996 64 
5 207 0.236304 0.011995 66 
21 277 0.156881 0.011995 136 
44 277 0.16404 0.011993 136 
44 242 0.435034 0.011992 101 
61 224 0.171703 0.011987 83 
9 185 0.338427 0.011986 44 
44 216 0.104946 0.011983 75 
101 150 0.039273 0.011983 9 
78 246 0.044864 0.011982 105 
46 159 0.395213 0.011977 18 
124 151 0.079821 0.011977 10 
23 159 0.162986 0.011975 18 
21 153 0.175504 0.01197 12 
108 191 0.093552 0.011968 50 
21 268 0.061922 0.011966 127 
3 161 0.064311 0.011962 20 
117 280 0.400897 0.011962 139 
24 214 0.477505 0.011952 73 
48 157 0.129661 0.011948 16 
56 155 0.125314 0.011947 14 
81 276 0.256713 0.01194 135 
81 250 0.345104 0.011935 109 
17 250 0.14746 0.011934 109 
18 161 0.207815 0.011933 20 
5 211 0.379631 0.011932 70 
36 211 0.173754 0.011932 70 
70 143 0.09926 0.011927 2 
74 146 0.034369 0.011926 5 
131 213 0.373377 0.011924 72 
109 269 0.174814 0.011919 128 
72 146 0.27329 0.011918 5 
24 231 0.495199 0.011917 90 
38 147 0.189729 0.01191 6 
65 163 0.08511 0.011908 22 
12 249 0.229444 0.011907 108 
44 163 0.15146 0.011907 22 
92 287 0.042869 0.011907 146 
135 284 0.362379 0.011906 143 
139 214 0.14597 0.011904 73 
35 143 0.399696 0.011903 2 
38 280 0.536911 0.011903 139 
123 238 0.109998 0.011903 97 
131 206 0.315346 0.011901 65 
71 167 0.299889 0.0119 26 
8 284 0.239242 0.011898 143 
66 188 0.104581 0.011898 47 
11 209 0.08812 0.011897 68 
67 152 0.38322 0.011896 11 
4 238 0.040693 0.011895 97 
76 155 0.067378 0.011894 14 
63 258 0.43405 0.011893 117 
130 158 0.149876 0.01189 17 
62 257 0.11579 0.011886 116 
5 274 0.420643 0.011885 133 
47 163 0.026729 0.011885 22 
50 257 0.187201 0.011885 116 
50 163 0.128082 0.011883 22 
67 265 0.237101 0.011883 124 
8 206 0.248327 0.011881 65 
100 172 0.273174 0.011881 31 
137 180 0.110926 0.011875 39 
102 145 0.055099 0.011872 4 
12 214 0.185968 0.011868 73 
110 217 0.032044 0.011867 76 
27 200 0.098158 0.011865 59 
82 272 0.121349 0.011865 131 
104 266 0.172684 0.011863 125 
38 193 0.466081 0.011861 52 
71 231 0.344518 0.01186 90 
96 147 0.325334 0.01186 6 
103 257 0.250474 0.01186 116 
135 222 0.230809 0.01186 81 
9 274 0.446313 0.011858 133 
38 276 0.387072 0.011857 135 
15 209 0.136632 0.011856 68 
133 235 0.208519 0.011854 94 
74 225 0.05051 0.011851 84 
133 171 0.013834 0.01185 30 
102 219 0.115265 0.011849 78 
115 167 0.357353 0.011848 26 
1 149 0.429034 0.011847 8 
117 251 0.024315 0.011843 110 
133 185 0.213876 0.011836 44 
121 202 0.186035 0.011835 61 
54 222 0.204661 0.011834 81 
38 216 0.398856 0.011831 75 
131 220 0.080247 0.011831 79 
44 196 0.181447 0.011823 55 
19 188 0.108263 0.011818 47 
131 170 0.463391 0.011817 29 
6 162 0.08457 0.011816 21 
57 149 0.298261 0.011815 8 
26 168 0.03464 0.01181 27 
34 272 0.168041 0.01181 131 1
46 150 0.17328 0.011807 9 
133 144 0.377703 0.011805 3 
71 242 0.291067 0.011804 101 
3 190 0.026225 0.011802 49 
24 172 0.34007 0.011802 31 
71 268 0.09029 0.011802 127 
138 206 0.272163 0.011802 65 
55 227 0.037993 0.011801 86 
8 190 0.205321 0.011799 49 
73 265 0.097118 0.011793 124 
14 276 0.445001 0.01179 135 
30 155 0.313602 0.01179 14 
36 221 0.067392 0.011785 80 
54 245 0.103849 0.011785 104 
1 277 0.240289 0.011784 136 
125 153 0.221368 0.011778 12 
131 214 0.281944 0.011778 73 
65 193 0.187423 0.011777 52 
138 156 0.207914 0.011776 15 
55 280 0.137247 0.011772 139 
53 256 0.041769 0.011766 115 
93 261 0.059321 0.011765 120 
18 225 0.225447 0.011761 84 
112 172 0.388964 0.011761 31 
51 262 0.139385 0.011758 121 
133 195 0.20782 0.011758 54 
118 231 0.084876 0.011757 90 
50 272 0.124335 0.011756 131 
139 225 0.118327 0.011751 84 
4 168 0.049383 0.01175 27 
86 151 0.269128 0.011745 10
[truncated: 911,632 more chars]
