# Supplementary material for: Did α-Synuclein and Glucocerebrosidase Coevolve? Implications for Parkinson’s Disease
Source: PLoS One. 2015 Jul 27;10(7):e0133863. doi: 10.1371/journal.pone.0133863 (PMC4516260; doi:10.1371/journal.pone.0133863)
Supplement: S2 Table — (TXT) [file pone.0133863.s002.txt]

MI Z-values for hemoglobin, intra-alpha chain, 314 species MSA
res1	res2	MI	Z-value	contact
30	50	0.3509	2.6723	1
68	82	0.4521	2.6412
38	120	0.4109	2.5518
21	56	0.1676	2.4939
35	36	0.4332	2.4772	1
68	71	0.4553	2.455	1
22	38	0.4349	2.436
116	117	0.3384	2.4069	1
10	73	0.105	2.3761
36	38	0.3887	2.3733	1
84	88	0.0593	2.3733	1
102	133	0.3943	2.3714	1
13	111	0.496	2.3656
22	111	0.4583	2.3518
22	120	0.3958	2.335
102	130	0.3935	2.3244	1
14	67	0.3488	2.2994	1
111	130	0.435	2.2924
73	111	0.348	2.2909
116	130	0.3952	2.2886
67	105	0.43	2.2739
1	46	0.3641	2.2692
38	108	0.3736	2.2599
30	54	0.3855	2.251
77	138	0.477	2.2503
25	58	0.0226	2.2414
63	123	0.4019	2.2332
20	113	0.3885	2.2311
71	109	0.3997	2.2218
82	116	0.3824	2.2204
22	68	0.4201	2.2165
36	120	0.3487	2.2126
13	130	0.4331	2.2017
108	111	0.3934	2.1906	1
5	63	0.3969	2.1894
133	138	0.4204	2.1893
9	54	0.3778	2.1796
77	89	0.4694	2.1788
89	138	0.472	2.1771
38	111	0.4226	2.1697
76	116	0.3275	2.169
22	64	0.4121	2.1623
34	35	0.4124	2.1527	1
13	22	0.4422	2.1512
28	117	0.2326	2.1512
67	116	0.4	2.1493
13	108	0.3955	2.1413
35	111	0.4557	2.1257
58	92	0.0287	2.1256
14	102	0.3071	2.1227
35	71	0.4371	2.1214
123	135	0.3647	2.1199
34	131	0.3624	2.1155
22	36	0.3684	2.1154
130	131	0.3678	2.1139	1
35	67	0.4408	2.1112
111	131	0.3972	2.1112
64	111	0.4256	2.1032
82	117	0.3082	2.0995
38	64	0.3937	2.0989
13	34	0.4112	2.0988
1	96	0.3536	2.0863
28	116	0.2636	2.0803
20	112	0.3631	2.0767
71	102	0.3806	2.0722
13	82	0.4099	2.0664
33	46	0.3178	2.0619	1
73	131	0.2957	2.0593
22	108	0.3592	2.0583
68	131	0.3735	2.0577
14	116	0.3045	2.0573
76	82	0.3165	2.0527
35	68	0.423	2.0452
35	38	0.41	2.0441
14	133	0.3047	2.0423
13	89	0.4589	2.0422
16	99	0.1009	2.0395
17	34	0.2059	2.0369
22	35	0.4187	2.0223
32	111	0.1749	2.0203
76	117	0.2635	2.0192
9	112	0.363	2.0189
108	120	0.3249	2.0168
36	108	0.3236	2.0149
1	24	0.3444	2.0124
102	109	0.3484	2.0123
68	111	0.4143	2.0068
67	133	0.3835	2.0059
20	23	0.2567	2.0052	1
111	129	0.1672	2.005
57	125	0.2343	2.0022
105	117	0.3061	2.0002
24	137	0.3341	1.9969
28	76	0.2292	1.9926
79	96	0.3322	1.9906
102	105	0.3615	1.9902	1
36	111	0.3717	1.9887
1	33	0.3281	1.9877
1	79	0.3416	1.9861
22	77	0.4128	1.9859
105	116	0.3662	1.9827
102	116	0.3484	1.9786
77	108	0.3696	1.9767
9	96	0.3491	1.9752
135	137	0.3387	1.9746	1
35	138	0.4396	1.9734
71	89	0.42	1.9663
100	134	0.3602	1.9653
84	114	0.0685	1.9645
73	108	0.2744	1.9551
71	111	0.4111	1.952
89	133	0.3935	1.9504
13	68	0.416	1.9474
71	82	0.3721	1.9469
117	130	0.2958	1.9454
64	138	0.4085	1.9419
73	76	0.2546	1.9417	1
54	137	0.335	1.9413
1	30	0.3563	1.9399
14	130	0.297	1.9386
77	120	0.3691	1.9358
30	137	0.3462	1.9324
1	44	0.3156	1.9321
9	137	0.3461	1.9321
67	111	0.4129	1.9308
34	67	0.3722	1.9304
12	14	0.2391	1.9297	1
13	71	0.4177	1.9297
68	130	0.3705	1.9251
63	137	0.3555	1.9237
13	105	0.4052	1.9197
1	9	0.354	1.9195
24	113	0.3395	1.9195	1
34	130	0.3515	1.9165
1	135	0.3409	1.9144
89	105	0.4021	1.9127
71	77	0.4076	1.9068
72	112	0.3135	1.9051
4	13	0.3477	1.9012
67	102	0.3634	1.8976
71	116	0.3653	1.8968
54	66	0.3025	1.8966
96	112	0.3313	1.8941
13	35	0.4342	1.893
77	105	0.395	1.8923
44	46	0.2949	1.8914	1
12	116	0.2719	1.8896	1
24	96	0.3215	1.8893
1	137	0.3336	1.8885
67	77	0.4097	1.888
30	112	0.3484	1.8876
35	77	0.4253	1.8854
13	116	0.3861	1.8849	1
5	134	0.3768	1.8844
33	54	0.3131	1.8815
67	130	0.3726	1.8793
9	123	0.3505	1.8785
67	138	0.4097	1.8779
68	120	0.3433	1.8767
15	111	0.3198	1.8761
82	102	0.3377	1.8759
96	137	0.3225	1.8756
20	30	0.3505	1.8752
68	108	0.3384	1.8722
24	135	0.325	1.8717
14	76	0.2528	1.8703
12	34	0.2721	1.8702
30	123	0.3496	1.8701
24	46	0.3106	1.8697
77	134	0.4176	1.869
102	117	0.2799	1.8686
1	54	0.3356	1.8682
18	63	0.3044	1.867
46	137	0.3126	1.866
22	89	0.4013	1.8643
64	120	0.3419	1.864
14	105	0.2939	1.8636	1
63	135	0.353	1.8611
38	77	0.3855	1.8599
9	135	0.3423	1.8581
20	72	0.3111	1.8555
64	67	0.3827	1.855	1
46	100	0.3003	1.8517
72	113	0.3139	1.8516
1	113	0.3437	1.8505
60	68	0.1539	1.8493
89	130	0.3854	1.8474
89	116	0.3792	1.8449
1	123	0.339	1.8446
68	77	0.3952	1.8432
35	134	0.4152	1.843
64	108	0.3351	1.8421
9	30	0.3529	1.8407
96	123	0.3284	1.8395
30	33	0.3197	1.8384	1
76	102	0.2894	1.8383
15	38	0.2956	1.8368
9	44	0.3123	1.8329
68	102	0.3481	1.8314
9	24	0.332	1.8305
20	33	0.3129	1.8297
9	79	0.332	1.8292
123	137	0.3286	1.8287
16	118	0.0876	1.828
20	54	0.3326	1.8262
105	138	0.387	1.8245
108	109	0.3137	1.8226	1
82	105	0.3479	1.8222
13	109	0.3729	1.82	1
105	111	0.3831	1.8176
54	123	0.3316	1.8175
46	135	0.311	1.8132
61	125	0.1933	1.8113
71	117	0.2937	1.8111
89	117	0.3083	1.8072
36	64	0.3335	1.8023
79	123	0.3233	1.8021
13	38	0.3841	1.8015
105	133	0.3458	1.7999
82	111	0.3681	1.7992
63	134	0.3866	1.7988
13	120	0.357	1.7929
67	109	0.3512	1.7863
30	135	0.3343	1.7846
38	67	0.3633	1.7846
22	105	0.3591	1.7839
13	131	0.3656	1.7835
68	109	0.3433	1.7813
24	30	0.3265	1.7782
105	108	0.3224	1.7774	1
64	77	0.3857	1.7764
20	46	0.3124	1.7757
20	24	0.3202	1.7752	1
96	135	0.316	1.7751
109	133	0.3279	1.7748
30	72	0.3082	1.7732
79	135	0.3145	1.7707
34	111	0.3631	1.7702
33	135	0.3013	1.7701
35	130	0.372	1.7701
1	100	0.3086	1.7669
35	63	0.3865	1.7659
35	64	0.385	1.7648
20	135	0.3255	1.7607
115	131	0.3074	1.7603
14	117	0.2325	1.7593
3	124	0.0961	1.7546
24	44	0.2883	1.7544
14	138	0.3001	1.7513
85	112	0.2913	1.7507
35	120	0.347	1.7503
102	138	0.3574	1.7494
30	96	0.3243	1.7459
22	134	0.3778	1.7457
54	135	0.3178	1.7425
68	105	0.3545	1.7382
44	135	0.2923	1.7375
85	134	0.3172	1.7374
33	66	0.2693	1.7342
89	102	0.3593	1.7336
111	120	0.3429	1.7336
57	61	0.2114	1.7332	1
9	20	0.3343	1.733
48	111	0.1771	1.7307
77	102	0.3549	1.7304
67	89	0.3932	1.7302
92	114	0.0811	1.7302
13	77	0.41	1.7301
134	138	0.4	1.7298	1
1	66	0.2884	1.7269
71	130	0.3502	1.7266
35	102	0.3547	1.7257
4	115	0.2822	1.725
63	67	0.3677	1.7246	1
19	20	0.2875	1.7242	1
76	130	0.2857	1.723
54	96	0.3105	1.7225
13	67	0.3941	1.7218
105	109	0.331	1.7206	1
68	116	0.3398	1.7186
13	129	0.1523	1.7147
79	112	0.3112	1.7147
41	81	0.1131	1.7145
105	120	0.3194	1.714
46	54	0.3003	1.7104	1
1	20	0.3233	1.7045
77	111	0.3968	1.7038
46	96	0.2946	1.7025
64	134	0.3729	1.7017
89	134	0.3994	1.6996
134	135	0.3485	1.6995	1
38	68	0.3451	1.6988
33	137	0.2899	1.6984
22	71	0.3581	1.6979
38	134	0.3615	1.6953
66	137	0.2785	1.6947
5	123	0.3238	1.6946
35	89	0.4035	1.6938
30	79	0.3175	1.6924
20	61	0.2338	1.6919
64	68	0.3542	1.6905	1
67	82	0.3447	1.6901
38	138	0.364	1.6895
30	46	0.3089	1.688
4	82	0.2921	1.6872
28	82	0.231	1.6867
76	89	0.3091	1.6861
76	105	0.2862	1.6858
35	133	0.3568	1.6852
1	134	0.3518	1.685
109	138	0.3503	1.6828
130	133	0.3258	1.6805	1
13	138	0.4043	1.6803
24	79	0.2986	1.6787
71	76	0.2929	1.6777
21	63	0.2126	1.674	1
35	103	0.2078	1.6718
89	111	0.3969	1.6702
13	64	0.3779	1.6693
109	116	0.3142	1.6693
68	89	0.3763	1.6672
33	72	0.2692	1.6668
24	54	0.303	1.6653
46	66	0.2669	1.664
18	134	0.2945	1.6595
105	131	0.3228	1.6594
24	33	0.2837	1.6584
111	116	0.3496	1.658
36	77	0.3341	1.6575
49	116	0.2554	1.6555
49	111	0.2777	1.6544
79	137	0.2982	1.6544
44	137	0.2802	1.6538
38	73	0.2645	1.6529
5	9	0.325	1.6524	1
10	15	0.0872	1.6492
65	112	0.236	1.6478
1	63	0.3329	1.6473
68	117	0.2728	1.6468
9	113	0.3281	1.6452
123	134	0.3482	1.6448
88	114	0.0624	1.6418
89	113	0.3591	1.6414
13	15	0.3003	1.6411
9	134	0.3549	1.641
4	64	0.2997	1.6399
20	137	0.3076	1.6375
54	112	0.3091	1.6371
46	72	0.2708	1.637
18	123	0.2709	1.6357
85	137	0.2737	1.6352
30	66	0.2863	1.635
19	78	0.2113	1.6325
27	65	0.1503	1.6317
28	105	0.2309	1.6314	1
46	79	0.286	1.6275
12	130	0.2518	1.6272
96	134	0.3334	1.6259
9	85	0.2854	1.621
52	88	0.0518	1.6209
82	109	0.3097	1.6193
13	134	0.3905	1.6186
71	138	0.3701	1.618
108	138	0.3257	1.6176
33	100	0.272	1.6174
105	130	0.3277	1.6172
102	111	0.3389	1.616
30	63	0.3375	1.6159
30	113	0.3249	1.6151
81	112	0.2578	1.6139
67	71	0.356	1.6117	1
45	99	0.084	1.6108
13	36	0.3329	1.6093
65	79	0.2274	1.6077
33	112	0.2867	1.6054
12	67	0.2612	1.6048
113	138	0.3503	1.603
32	129	0.0913	1.6023
24	85	0.2687	1.6015
5	113	0.317	1.6012
82	130	0.3159	1.6003
1	85	0.2764	1.5978
111	115	0.322	1.5969
82	89	0.3488	1.5966
30	44	0.2883	1.5965
50	72	0.2305	1.5947
46	138	0.3212	1.594
66	135	0.272	1.5937
24	123	0.3007	1.5933
28	89	0.244	1.5932
89	120	0.3314	1.5928
9	72	0.2887	1.5926
9	63	0.3345	1.5921
33	138	0.315	1.5919
4	109	0.2783	1.5896
77	130	0.3486	1.5896
1	138	0.3423	1.5885
68	76	0.2797	1.5885
85	96	0.2689	1.5885
22	130	0.3283	1.5882
103	130	0.1908	1.5879
5	8	0.2349	1.5877	1
1	5	0.3101	1.5868
9	66	0.2808	1.5865
109	111	0.3366	1.5864
77	133	0.3439	1.5845
64	133	0.3257	1.584
112	123	0.3088	1.5833
85	135	0.272	1.5827
56	90	0.1245	1.5823
33	44	0.26	1.5815
66	123	0.2759	1.5815
35	105	0.355	1.5811
45	48	0.0949	1.5809
54	79	0.2947	1.5807
35	108	0.3214	1.5779
116	133	0.3089	1.5775
77	109	0.3372	1.5773
34	68	0.3231	1.5744
13	115	0.3251	1.5731
96	100	0.2804	1.5704	1
26	30	0.1909	1.5693	1
67	68	0.3465	1.5693	1
24	63	0.3124	1.5685
15	49	0.2212	1.5674
9	46	0.2953	1.5669
44	79	0.2705	1.5664
19	112	0.2702	1.5657
36	68	0.3058	1.5653
115	116	0.2903	1.5643	1
38	89	0.3518	1.5642
9	19	0.2766	1.5639
14	109	0.2536	1.5638	1
14	35	0.2807	1.5623
64	89	0.3622	1.5623
25	34	0.0509	1.5604
46	85	0.2581	1.5604
74	115	0.0675	1.5601
63	113	0.3282	1.5597
13	133	0.3457	1.5582
20	79	0.2971	1.5576
5	115	0.2917	1.5568
71	105	0.3357	1.5564
24	112	0.2938	1.5553	1
134	137	0.3263	1.553	1
44	54	0.2741	1.5529
4	5	0.2796	1.5527	1
33	96	0.2743	1.5525
5	135	0.3023	1.5512
57	104	0.164	1.5495
38	105	0.3211	1.5454
9	124	0.1465	1.5449	1
5	87	0.0097	1.5444
79	113	0.2988	1.5429
106	125	0.1512	1.5383	1
22	131	0.3126	1.538
82	115	0.2887	1.5365
22	138	0.3531	1.5321
9	125	0.2283	1.5317	1
64	130	0.3228	1.5309
16	114	0.0868	1.5301
111	133	0.3353	1.5297
45	52	0.0655	1.5286
15	68	0.2714	1.5275
5	79	0.2939	1.5258
4	19	0.2465	1.5248
54	134	0.3274	1.5229
130	138	0.34	1.5228
71	108	0.3013	1.5222
63	79	0.3076	1.5218
35	116	0.3346	1.5213
54	63	0.3139	1.5201
1	72	0.274	1.5179
5	30	0.3102	1.5171
112	137	0.2915	1.5133
67	120	0.3075	1.513
53	54	0.2103	1.5121	1
100	138	0.3098	1.5108
71	134	0.3526	1.51
32	130	0.1405	1.5081
71	131	0.3137	1.5069
1	112	0.2983	1.5066
63	96	0.3068	1.5055
112	113	0.3032	1.5038	1
111	134	0.3664	1.5037
79	85	0.26	1.5031
79	134	0.3179	1.5023
78	115	0.2135	1.502
12	102	0.234	1.5008
96	113	0.2948	1.4979
68	115	0.2964	1.4972
125	137	0.2162	1.4972
112	135	0.2936	1.4963
28	49	0.1824	1.4952
63	85	0.28	1.4916
35	82	0.3319	1.4915
35	113	0.3366	1.4913
113	123	0.3047	1.4907
46	113	0.2848	1.4901
30	134	0.3365	1.4898
44	100	0.2553	1.4889
14	71	0.2627	1.4885
108	133	0.2817	1.4884
46	123	0.2817	1.4853
72	123	0.2727	1.4819
125	132	0.1204	1.4816
54	113	0.298	1.4808
63	64	0.33	1.4808	1
34	63	0.3144	1.4807
34	77	0.3298	1.4807
20	134	0.3287	1.4804
72	138	0.2969	1.4798
4	71	0.2854	1.4792
24	100	0.2695	1.4788
54	72	0.2675	1.4783
79	121	0.1949	1.4783
9	33	0.2805	1.4779
120	131	0.2801	1.4765
33	61	0.2014	1.4755
72	135	0.2667	1.4753
100	113	0.2825	1.4751
5	96	0.2894	1.4748
5	20	0.2993	1.4744
13	73	0.2687	1.4743
103	116	0.1804	1.4738
35	109	0.3245	1.4728
20	96	0.2889	1.4724
5	46	0.2801	1.472
62	125	0.1328	1.4719
28	71	0.2222	1.468
71	133	0.315	1.4661
104	113	0.1749	1.465
34	115	0.2818	1.4645
54	125	0.2167	1.4624
100	137	0.2696	1.4621
22	67	0.3315	1.4613
112	134	0.3229	1.4601
19	115	0.2501	1.4573
81	85	0.2226	1.4564	1
54	85	0.26	1.455
117	138	0.265	1.4539
15	34	0.2554	1.4521
111	138	0.3629	1.4521
76	111	0.2785	1.452
20	66	0.2621	1.451
20	138	0.3267	1.4503
77	116	0.3253	1.4498
2	128	0.0205	1.4488	1
35	123	0.327	1.4485
13	74	0.0656	1.4483
22	82	0.3073	1.4483
77	82	0.3262	1.4474
135	138	0.3198	1.4471	1
45	51	0.0863	1.4468
12	111	0.2524	1.4457
15	35	0.2765	1.4455
33	79	0.2625	1.4446
36	105	0.2875	1.444
120	138	0.3089	1.444
115	134	0.3046	1.4431
22	109	0.3017	1.4417
20	123	0.2958	1.4405
5	35	0.3255	1.4374
5	72	0.2678	1.4368
9	57	0.256	1.4365
8	115	0.2146	1.4357
24	138	0.3108	1.4353
109	120	0.275	1.4347
24	66	0.251	1.4338
66	72	0.2375	1.4335
52	84	0.0481	1.4322
73	120	0.2291	1.4301
34	82	0.2929	1.4287
18	81	0.2141	1.4284
44	123	0.2663	1.4279
67	108	0.2929	1.4276
44	66	0.2367	1.4275
13	32	0.1434	1.4274
63	66	0.272	1.4271	1
20	44	0.2655	1.4269
64	105	0.3158	1.4248
23	115	0.2043	1.4226
66	112	0.2574	1.422
66	113	0.2619	1.4217
64	131	0.3009	1.4212
23	30	0.2147	1.4208
33	62	0.1456	1.4203
100	135	0.2688	1.4191
9	23	0.2137	1.4185
15	82	0.251	1.4176
89	109	0.3213	1.4175
9	100	0.2785	1.4173
104	125	0.1417	1.4156
44	63	0.2769	1.4152
33	113	0.2715	1.4142
13	17	0.1761	1.4112	1
89	131	0.3195	1.4109
113	134	0.3239	1.4087
20	100	0.2722	1.4051
82	133	0.2904	1.4046
26	94	0.0114	1.4042
13	100	0.302	1.4031
36	134	0.302	1.4031
36	138	0.3027	1.4026
54	100	0.2676	1.4022
24	134	0.3059	1.402
36	89	0.3071	1.4016
36	67	0.2934	1.4012
85	123	0.2591	1.4004
23	53	0.1623	1.3993
13	49	0.256	1.3964
4	111	0.2865	1.3955
30	125	0.2178	1.3945
68	73	0.2446	1.3938
63	89	0.3419	1.3936
27	112	0.167	1.3935	1
36	71	0.2897	1.3932
72	137	0.2547	1.3929
9	81	0.2435	1.3927
46	134	0.2965	1.3924
44	85	0.2348	1.3922
45	92	0.0714	1.391
71	73	0.2477	1.3907
76	109	0.2448	1.3906
38	109	0.2887	1.3905
4	68	0.2721	1.3876
63	138	0.3367	1.3865
63	90	0.1845	1.3847
48	92	0.0813	1.3836
113	137	0.2829	1.3836
35	117	0.2584	1.3832
14	82	0.2394	1.3825
1	89	0.3205	1.3815
89	108	0.301	1.3802
44	96	0.2528	1.3797
67	134	0.3393	1.3793
50	54	0.2281	1.379
117	133	0.2362	1.3788
17	67	0.1692	1.3784
20	85	0.256	1.377
67	76	0.2627	1.3769
13	102	0.3155	1.3767
113	135	0.2856	1.3724
13	76	0.2739	1.3712
20	104	0.1676	1.3707
30	100	0.2741	1.3706
9	65	0.2168	1.3704
20	50	0.2301	1.3697
46	112	0.2666	1.3685
66	79	0.2456	1.3683
33	123	0.2644	1.3676
57	89	0.2691	1.3668
5	64	0.3	1.365
14	89	0.263	1.3639
82	138	0.3151	1.3636
36	109	0.2666	1.3634
77	113	0.3204	1.3633
13	117	0.2594	1.3631
38	71	0.3077	1.3628
57	63	0.2557	1.3627
33	85	0.2348	1.3621
81	134	0.2555	1.362
15	116	0.244	1.3603
19	81	0.214	1.3602
5	33	0.2633	1.3599
46	63	0.2811	1.3596
54	81	0.2336	1.3595
34	78	0.2099	1.3592
20	57	0.2445	1.3589
44	113	0.2612	1.3582
48	121	0.1207	1.3577
51	90	0.1082	1.3576
66	85	0.2266	1.3567
54	89	0.3131	1.3566
35	131	0.3092	1.3552
54	57	0.2408	1.3551	1
26	32	0.1032	1.3538
24	72	0.2489	1.3518
67	117	0.2471	1.3513
34	113	0.2881	1.3491
102	108	0.2601	1.3489
12	105	0.2292	1.3488
66	96	0.2442	1.3481
13	63	0.3369	1.3468
19	134	0.2721	1.3463
15	120	0.2334	1.3434
57	135	0.2389	1.3419
109	130	0.2813	1.3401
55	116	0.1327	1.34
116	138	0.3106	1.3394
61	135	0.2019	1.3391
66	134	0.273	1.3381
77	131	0.307	1.3362
64	71	0.3138	1.3352
49	82	0.2274	1.3346
38	63	0.3028	1.3343
108	130	0.2669	1.3343
38	131	0.2826	1.3335
56	115	0.1458	1.3334
109	117	0.2272	1.3328	1
50	79	0.2206	1.3323
5	18	0.2425	1.3319
28	68	0.2067	1.3291
20	125	0.2083	1.3289
5	137	0.2739	1.3271
1	50	0.2244	1.3259
12	39	0.0296	1.3252
112	138	0.3077	1.3249
64	73	0.2393	1.3246
72	79	0.2472	1.3241	1
64	109	0.2895	1.3227
68	138	0.3257	1.3205
19	23	0.186	1.3198	1
15	36	0.2309	1.3188
21	90	0.1324	1.3184
6	47	0.0373	1.318
5	24	0.2707	1.3159
64	82	0.2931	1.3149
63	115	0.2792	1.3139
9	13	0.3213	1.3137	1
49	76	0.1983	1.3137
72	96	0.2467	1.3131
105	115	0.2722	1.3116
8	56	0.1277	1.3109
12	133	0.2216	1.3082
36	133	0.2653	1.3078
19	123	0.2478	1.3065
28	130	0.2	1.3046
68	133	0.2915	1.3025
129	130	0.1233	1.3016	1
44	112	0.2508	1.2998
34	36	0.2646	1.2992
14	70	0.0983	1.2985	1
16	45	0.0785	1.2984
89	135	0.3059	1.2982
72	134	0.276	1.2977
109	134	0.301	1.2977
30	115	0.2701	1.2961
14	28	0.1702	1.2951
36	73	0.2164	1.2949
34	89	0.3109	1.2947
49	67	0.2364	1.2942
56	63	0.1503	1.2938
38	133	0.2827	1.2937
112	115	0.2625	1.2934
68	78	0.2088	1.2927
76	131	0.2365	1.2922	1
64	116	0.289	1.292
44	138	0.2738	1.2906
5	138	0.3066	1.29
4	116	0.2501	1.2894
57	113	0.2399	1.2864
9	121	0.1878	1.282	1
49	102	0.2185	1.2819
34	134	0.3039	1.2815
47	101	0.0306	1.2808
33	63	0.2671	1.28
23	54	0.1974	1.2781
120	133	0.2626	1.2775
47	53	0.0604	1.2761
20	63	0.2909	1.273
79	81	0.2224	1.2725	1
34	38	0.2801	1.2715
49	89	0.2439	1.2702
44	61	0.1843	1.268
12	89	0.2387	1.267
79	100	0.249	1.2665
79	89	0.2956	1.2664
85	138	0.2659	1.266
71	115	0.2747	1.2658
51	99	0.0821	1.2652
23	121	0.1478	1.2645
5	19	0.2434	1.2641
104	132	0.0967	1.2629
30	85	0.2498	1.2626
5	85	0.2451	1.262
5	112	0.2735	1.2613
19	53	0.1782	1.2594
12	82	0.2163	1.2593
48	90	0.1116	1.2586
63	100	0.2694	1.2585
67	90	0.176	1.2578
133	134	0.3016	1.2571	1
1	77	0.3012	1.2567
36	130	0.2619	1.2565
89	100	0.2847	1.2565
5	54	0.2705	1.2562
30	89	0.3136	1.2554
34	71	0.2895	1.255
5	67	0.2928	1.2546
24	57	0.2266	1.2545
63	77	0.3198	1.2532
72	100	0.2327	1.2526
137	138	0.2909	1.2508	1
67	131	0.2868	1.25
100	123	0.2566	1.25
5	21	0.1771	1.2499
77	112	0.2994	1.2495
81	137	0.2202	1.2494
36	131	0.2554	1.2489
9	61	0.2008	1.2482
65	85	0.1844	1.2479
5	100	0.2561	1.2477
52	92	0.0561	1.2465
123	124	0.1303	1.246	1
61	87	0.0085	1.2458
102	131	0.2629	1.2456
57	134	0.2532	1.2449
46	50	0.2063	1.2437
89	123	0.3055	1.2432
9	138	0.307	1.2431
49	115	0.2121	1.2426
23	79	0.192	1.2425
11	37	0.021	1.2422
22	34	0.2831	1.2422
89	137	0.2944	1.2413
81	90	0.152	1.2407
22	73	0.2286	1.2405
15	55	0.1213	1.2402
44	134	0.2686	1.2397
65	72	0.1855	1.2397
9	11	0.1065	1.239	1
76	138	0.2544	1.239
12	71	0.2249	1.238
34	116	0.2699	1.2371
28	102	0.1886	1.2349
22	113	0.2859	1.2348
100	112	0.2524	1.2341
15	89	0.2578	1.2334
73	89	0.2437	1.2306
120	130	0.2595	1.2306
4	134	0.2687	1.2305
22	63	0.2974	1.2294	1
116	131	0.2647	1.2278
64	102	0.277	1.2275
44	72	0.223	1.2272
72	85	0.2195	1.2269
12	76	0.1875	1.2263
78	111	0.2125	1.2261
46	89	0.2818	1.226
61	62	0.1176	1.2255	1
5	34	0.2715	1.2251
59	83	0.012	1.2243
106	112	0.1611	1.2224
76	77	0.2542	1.2221	1
96	138	0.2865	1.2204
62	66	0.1314	1.2194	1
65	81	0.1739	1.2183
8	90	0.1423	1.218
15	71	0.2437	1.2175
131	134	0.2913	1.2173	1
24	61	0.1889	1.2172
20	65	0.2	1.2165
99	114	0.0748	1.2162
22	116	0.2777	1.2158
50	123	0.2175	1.2157
50	135	0.213	1.2157
18	89	0.2536	1.2155
19	113	0.2405	1.2153
58	59	0.012	1.2144	1
50	137	0.2101	1.2135
35	49	0.2351	1.2134
33	134	0.2703	1.2118
90	123	0.1681	1.2113
9	89	0.3076	1.211
71	120	0.2693	1.2107
12	64	0.2206	1.2088
13	26	0.1743	1.2087
5	94	0.0108	1.2072
57	96	0.2239	1.2072
57	62	0.131	1.2057
82	131	0.2637	1.2053
7	74	0.0262	1.205	1
61	112	0.1933	1.2047
35	73	0.2377	1.204
18	79	0.2233	1.2039
5	89	0.3004	1.2032
30	53	0.1928	1.2015
63	72	0.2549	1.2015
50	113	0.217	1.1995
5	66	0.2372	1.1981
103	111	0.1739	1.1969
67	115	0.2695	1.1966
57	137	0.2224	1.1965
13	113	0.3036	1.1955	1
12	35	0.2285	1.1943
8	134	0.2172	1.1932
20	115	0.254	1.1932
63	81	0.2313	1.1931
76	133	0.229	1.1931
19	121	0.1653	1.1927
19	139	0.1339	1.1922
30	138	0.3009	1.1916
57	100	0.2157	1.1916
120	134	0.278	1.1916
18	90	0.1518	1.1914
19	54	0.2326	1.1914
4	35	0.2647	1.1885
13	79	0.2865	1.1882
77	135	0.2888	1.1874	1
30	57	0.233	1.1852
88	92	0.0496	1.1843	1
9	115	0.2577	1.1836
4	34	0.2423	1.183
33	57	0.2105	1.1822
9	77	0.3002	1.1815
18	64	0.2362	1.1803
57	123	0.2286	1.1799
66	138	0.2548	1.1791
22	133	0.2755	1.1775
25	113	0.0432	1.1766
3	123	0.1146	1.175
44	125	0.1809	1.1728
8	123	0.2017	1.1722
34	49	0.2144	1.1719
19	137	0.2268	1.1716
96	124	0.1237	1.1711
66	100	0.2195	1.1709
14	111	0.2386	1.1702
9	18	0.2307	1.1696
1	57	0.2246	1.1683
85	100	0.2208	1.1675
34	76	0.2273	1.1673
71	78	0.2013	1.1672
73	78	0.1658	1.167
61	104	0.1255	1.1635
8	81	0.175	1.1631
38	130	0.2698	1.162
33	65	0.1806	1.1615
108	134	0.2696	1.1597
49	68	0.2185	1.1583
57	132	0.1152	1.158
5	44	0.2387	1.1577
49	55	0.1119	1.1558	1
77	100	0.2697	1.1549
61	137	0.1846	1.1544
35	76	0.246	1.1529
46	65	0.183	1.1528
49	71	0.2212	1.1525
79	124	0.1227	1.1517
9	50	0.2144	1.1514
111	112	0.286	1.1501	1
17	131	0.149	1.1498
99	123	0.1108	1.1494
4	77	0.2607	1.1487
66	132	0.1138	1.1486	1
18	77	0.244	1.1485
48	58	0.022	1.1477
6	101	0.0282	1.1473
21	116	0.1664	1.1465
19	110	0.1089	1.1461
34	73	0.2143	1.1461
77	96	0.2788	1.145
24	89	0.2803	1.1436
45	123	0.1084	1.1429
17	130	0.1483	1.1399
73	77	0.2315	1.1387	1
5	90	0.163	1.1386
20	89	0.2923	1.1384
61	132	0.1029	1.1383
5	65	0.1941	1.1377
63	112	0.2729	1.1377
89	96	0.2813	1.1373
55	76	0.1112	1.135
77	79	0.2766	1.1343
5	116	0.2588	1.1338
8	9	0.2006	1.133	1
54	139	0.1378	1.1328
22	102	0.2633	1.1314
65	134	0.2079	1.1313
24	50	0.202	1.1305
18	137	0.2164	1.1296
79	138	0.2745	1.1288
123	138	0.2864	1.1265
4	22	0.2434	1.1264
63	105	0.2811	1.1263
1	18	0.2207	1.1257
45	114	0.0713	1.1252
20	77	0.2869	1.1244
77	137	0.2765	1.1226
81	123	0.2161	1.1199
12	68	0.2105	1.1197
14	103	0.139	1.1197
115	121	0.1692	1.1196
24	77	0.2738	1.1183
48	114	0.0825	1.1183
5	81	0.2156	1.1177
44	89	0.259	1.1176
30	114	0.1113	1.1171
50	66	0.1866	1.1147
16	48	0.0856	1.1143
30	48	0.1379	1.1143	1
4	133	0.2347	1.1141
21	131	0.1662	1.1138
34	133	0.2584	1.1125
34	50	0.2079	1.1122
12	138	0.2191	1.1115
16	122	0.044	1.1112
34	64	0.2698	1.1097
18	35	0.2395	1.1094
33	89	0.2623	1.1061
25	68	0.0412	1.1058
101	103	0.0388	1.1041	1
73	138	0.2259	1.1036
15	67	0.234	1.1022
26	78	0.1302	1.1022
49	64	0.2149	1.1022
50	112	0.2055	1.1016
34	100	0.2405	1.1007
112	121	0.1715	1.0999
65	138	0.2027	1.0994
35	78	0.2016	1.0983
28	67	0.1904	1.0973
15	64	0.2298	1.0963
85	113	0.2302	1.0962
8	19	0.178	1.0951
35	115	0.2666	1.0943
34	138	0.2815	1.0939
30	77	0.2898	1.0937
24	125	0.1831	1.0931
60	82	0.1147	1.0931
106	134	0.1624	1.0922
111	113	0.2849	1.0907
8	60	0.1037	1.0903
8	48	0.1178	1.0899
109	131	0.2471	1.0893
28	109	0.1771	1.0885
34	60	0.1165	1.0879
27	86	0.1103	1.0878
116	134	0.2785	1.0875
49	105	0.209	1.0866
9	53	0.1831	1.0857
12	28	0.1502	1.084
96	104	0.1464	1.0835
5	57	0.2192	1.0817
14	77	0.2302	1.0817
17	111	0.1531	1.0817
54	138	0.2749	1.0809
14	68	0.2174	1.0806
54	86	0.1592	1.0805
18	96	0.2125	1.0796
15	22	0.2256	1.0784
22	117	0.2117	1.0772
5	77	0.2812	1.0748
30	34	0.2603	1.0748	1
89	125	0.2037	1.0745
20	139	0.1351	1.0736
89	112	0.2816	1.0734
81	125	0.1642	1.0719
96	121	0.1665	1.0717
13	55	0.1267	1.0713
18	57	0.1913	1.0712
32	39	0.025	1.0692	1
18	54	0.2146	1.0687
54	132	0.1179	1.0687
52	114	0.0564	1.0664
19	65	0.1705	1.0656
18	113	0.219	1.065
44	81	0.193	1.0641
61	106	0.1234	1.0637
54	61	0.1806	1.0631
30	121	0.1727	1.0623
126	128	0.0121	1.0622
19	79	0.2166	1.062
13	28	0.1942	1.0614
13	30	0.2894	1.06
54	65	0.1845	1.06
116	129	0.1088	1.0591
1	65	0.1844	1.0588
49	77	0.2205	1.0586
5	13	0.2828	1.0585
105	134	0.2851	1.0575
8	63	0.1991	1.0568
46	62	0.1258	1.0563
12	15	0.1776	1.0562	1
8	78	0.1523	1.0555
86	139	0.1043	1.0552
130	134	0.2796	1.0546	1
19	82	0.2212	1.0541
77	117	0.2228	1.0536
3	63	0.1109	1.053
96	125	0.1815	1.0527
131	138	0.2716	1.0523
131	133	0.2478	1.0518
41	63	0.0962	1.0512
59	86	0.02	1.0509
86	92	0.0777	1.0503
13	19	0.2443	1.0501
3	57	0.1016	1.0496
15	73	0.1809	1.0487
137	139	0.1305	1.0486	1
35	100	0.2569	1.0478
26	27	0.1053	1.0469	1
34	105	0.2571	1.0462
15	102	0.211	1.0455
81	135	0.2048	1.0439
15	77	0.2354	1.0434
18	125	0.1659	1.043
1	61	0.1788	1.042
13	112	0.2777	1.041
4	78	0.1722	1.0402
102	103	0.1494	1.0401	1
77	115	0.2608	1.04
38	102	0.2466	1.0386
12	49	0.1659	1.0385
34	120	0.2369	1.038
81	82	0.2063	1.0371	1
19	131	0.2184	1.0367
55	82	0.1174	1.0365
46	77	0.2561	1.0363
68	134	0.2872	1.0363
60	111	0.1179	1.0347
15	130	0.2163	1.0338
4	63	0.238	1.0332
30	104	0.1488	1.0331
57	131	0.2117	1.0328
46	57	0.2005	1.0322
50	96	0.1952	1.032
38	116	0.2493	1.0297
44	57	0.1954	1.0293
49	109	0.1965	1.0293
125	135	0.1809	1.0286
67	78	0.1909	1.028
81	96	0.2015	1.0276
74	82	0.0536	1.0271
77	125	0.1972	1.0252
27	78	0.119	1.025
13	135	0.2723	1.0244
108	131	0.2277	1.0238
80	111	0.0145	1.0221
57	130	0.2134	1.0217
13	50	0.2172	1.0216
58	102	0.0206	1.0209
20	62	0.1304	1.0204
24	65	0.1769	1.02
6	11	0.0428	1.019
40	77	0.0213	1.0189
34	109	0.2431	1.0187
54	124	0.1168	1.018
72	89	0.2483	1.0175
123	139	0.1331	1.0168
21	67	0.1659	1.0154	1
102	120	0.2275	1.0151
19	111	0.2372	1.0149
18	85	0.1917	1.0146
20	132	0.1154	1.0138
71	103	0.1563	1.0135
46	61	0.1679	1.0134	1
45	70	0.0646	1.0122
54	77	0.268	1.0112
57	77	0.23	1.011
33	77	0.2479	1.0106
90	134	0.1634	1.0099
71	113	0.2638	1.0098
66	89	0.2407	1.0094
5	23	0.1793	1.0093
84	92	0.0459	1.0087
8	34	0.1881	1.0083
50	134	0.2142	1.0083
50	63	0.2067	1.0058
71	94	0.0098	1.0054
65	121	0.1326	1.0045
25	114	0.0342	1.0037
36	102	0.226	1.0029
30	61	0.1815	1.0025
82	108	0.2268	1.0022
53	123	0.1752	1.0016
65	135	0.1784	1.001
12	13	0.2121	1.0007	1
2	7	0.0204	1.0004	1
28	34	0.1746	0.9988
118	122	0.0389	0.9986	1
24	35	0.2591	0.9985
21	49	0.1382	0.9975
64	90	0.1566	0.9966
67	73	0.2101	0.9966
54	115	0.2303	0.9963
85	89	0.2408	0.9954	1
13	20	0.2745	0.9953
30	62	0.1318	0.9949
112	125	0.1805	0.9943
123	125	0.1821	0.9927
9	132	0.1158	0.9911
61	77	0.1897	0.9906
86	121	0.12	0.9902
44	77	0.2416	0.9893
64	115	0.2425	0.989
7	44	0.034	0.9886
51	123	0.1187	0.9886
13	121	0.1755	0.9884	1
30	58	0.0213	0.9879
13	72	0.2443	0.9863
48	53	0.1085	0.9863
67	103	0.1551	0.9852
15	108	0.1961	0.9847
19	72	0.1965	0.9847
35	72	0.2409	0.9847
3	9	0.1059	0.9843
9	106	0.1482	0.9842
23	56	0.1077	0.9838
73	105	0.2012	0.9838
36	63	0.2424	0.9836
13	18	0.2291	0.9809
72	77	0.241	0.9802
46	125	0.1692	0.9781
40	54	0.0208	0.9777
24	81	0.1954	0.9772
50	100	0.1846	0.9772
25	115	0.0402	0.975
1	13	0.2696	0.9746
63	82	0.2548	0.9735
8	111	0.1975	0.9734
30	94	0.0099	0.9719
18	22	0.2133	0.9713
56	67	0.1306	0.9708
61	123	0.1761	0.9698
5	49	0.1964	0.9693
16	123	0.1101	0.9685
82	107	0.0532	0.9684
13	44	0.2418	0.968
89	92	0.0919	0.968	1
23	123	0.1763	0.9677
73	130	0.1972	0.9673
4	67	0.2328	0.967
1	37	0.0198	0.9668
64	137	0.2442	0.9667
104	116	0.1385	0.9667
103	133	0.148	0.9666
77	103	0.1578	0.9665
9	27	0.141	0.9663
57	66	0.1854	0.9654
77	119	0.0379	0.9654
1	62	0.1254	0.9648
77	123	0.2675	0.961
20	86	0.1522	0.9599
78	86	0.1262	0.9595
51	52	0.0573	0.9584	1
11	134	0.0982	0.9577
86	115	0.1493	0.9572
124	125	0.0985	0.957	1
2	52	0.0276	0.9569
115	133	0.2292	0.9568
28	77	0.1833	0.9564
33	125	0.1646	0.9561
21	115	0.153	0.956
61	138	0.1843	0.9558
38	113	0.2465	0.9545
79	88	0.0624	0.9537
45	88	0.0473	0.9531
30	118	0.0916	0.953
9	91	0.0182	0.9522
59	92	0.0183	0.9519
121	123	0.1623	0.9498	1
22	32	0.112	0.9494
65	96	0.1728	0.9491
4	138	0.2367	0.9483
23	96	0.1697	0.9466
81	139	0.1175	0.9463
65	66	0.1585	0.9449	1
61	63	0.1801	0.9446
115	123	0.2294	0.9444
81	89	0.2182	0.9442
19	135	0.208	0.9436
20	106	0.1434	0.9424
64	112	0.2481	0.9404
78	131	0.1749	0.9384
26	86	0.1094	0.9381
26	110	0.0825	0.9377
1	125	0.1744	0.9375
21	111	0.1641	0.9373
67	112	0.2523	0.9369
50	89	0.2097	0.9355
8	12	0.1519	0.9354	1
102	115	0.2213	0.9348
35	112	0.2608	0.9345
63	71	0.2659	0.934
8	15	0.1632	0.9331
21	78	0.1276	0.9325
14	49	0.1625	0.932
28	133	0.1673	0.932
76	78	0.1536	0.9317
61	96	0.1678	0.9312
113	131	0.2375	0.9304
48	115	0.124	0.9291
18	38	0.2055	0.9286
20	81	0.1977	0.9264
15	32	0.104	0.9235
18	24	0.1965	0.923
71	112	0.2484	0.9226
61	81	0.1503	0.9224
65	137	0.1692	0.9224
50	138	0.2035	0.9204
19	66	0.1866	0.9203
30	35	0.2678	0.9195
22	25	0.0376	0.9191	1
12	109	0.1828	0.9182
82	120	0.2218	0.9178
9	122	0.0491	0.9174
48	99	0.0756	0.9169
35	96	0.2512	0.9161
113	115	0.2277	0.9156	1
18	44	0.1858	0.9154
44	65	0.1601	0.9152
19	35	0.227	0.9146
44	50	0.1743	0.9144
64	100	0.2297	0.9143
68	113	0.2482	0.9142
99	118	0.0608	0.9139
20	34	0.2366	0.9133
4	102	0.2089	0.913
12	131	0.1853	0.9127
4	89	0.2377	0.912
8	53	0.1393	0.9116
1	104	0.1361	0.9115
27	79	0.1329	0.9114
15	134	0.2215	0.9104
65	123	0.175	0.9102
111	117	0.2063	0.9092
53	63	0.1736	0.9089
45	90	0.0805	0.9083
60	94	0.0094	0.9081
5	56	0.1243	0.908
89	115	0.249	0.9077
4	9	0.2184	0.907
38	51	0.1128	0.9067
18	124	0.1049	0.9063
109	115	0.2194	0.9058
19	68	0.2141	0.9055
118	123	0.0889	0.9045
114	118	0.061	0.9033
19	63	0.2178	0.9032
34	102	0.229	0.9029
26	54	0.1423	0.9015
34	129	0.1042	0.9009
10	111	0.0692	0.9005
54	121	0.1562	0.9002
18	99	0.0941	0.8999
82	134	0.257	0.8994
18	135	0.1977	0.8968
103	117	0.1207	0.8968
62	89	0.1312	0.8961
1	35	0.2559	0.896
47	78	0.052	0.8956
23	118	0.0782	0.8951
77	78	0.185	0.8951	1
63	111	0.2722	0.8944
4	53	0.1559	0.8943
5	53	0.1668	0.8943
18	30	0.2057	0.8942
19	96	0.2012	0.8937
106	135	0.1383	0.8929
12	77	0.2	0.8925
111	114	0.1033	0.8924	1
88	111	0.0625	0.8922
35	70	0.0942	0.8916
22	103	0.1447	0.8908
4	76	0.1825	0.8905
1	81	0.1924	0.8899
63	110	0.1047	0.8892
55	102	0.1072	0.8888
64	103	0.147	0.8883
33	50	0.1725	0.8873
21	41	0.0754	0.8872
16	23	0.0916	0.887
34	56	0.1232	0.887
69	133	0.0372	0.8869
22	76	0.2032	0.8865
53	86	0.1195	0.8857
5	15	0.2024	0.8853
23	86	0.1204	0.8844
34	108	0.2158	0.8835
2	103	0.0318	0.8829
19	34	0.2065	0.8821
19	86	0.1371	0.8815
30	86	0.1501	0.8806
106	133	0.1389	0.8804
110	115	0.101	0.879
40	90	0.0197	0.8789
35	135	0.2507	0.8786
9	62	0.1236	0.878
134	139	0.1312	0.8778
62	106	0.0909	0.8777
57	112	0.1983	0.8774
1	19	0.2032	0.877
26	34	0.1426	0.8765
122	134	0.0494	0.8765
30	65	0.1748	0.8757
40	119	0.0142	0.8751
65	77	0.1841	0.8748
53	115	0.1606	0.8737
78	113	0.172	0.8725
6	111	0.0525	0.8722
57	106	0.1279	0.8721
16	52	0.0532	0.872
3	5	0.1001	0.8719	1
18	36	0.1883	0.8718
133	135	0.2265	0.8716
13	57	0.2177	0.8714
49	117	0.1525	0.8701
50	121	0.1344	0.8694
54	62	0.1206	0.8692
15	109	0.1952	0.8683
64	135	0.2366	0.8677
38	100	0.2173	0.8671	1
38	82	0.232	0.8669
23	134	0.1796	0.8668
5	78	0.1711	0.8661
12	115	0.1769	0.8661
48	70	0.0701	0.8658
8	96	0.1718	0.8657
66	125	0.1537	0.8652
5	22	0.2392	0.8651
19	74	0.0499	0.8645
62	104	0.0872	0.8644
20	131	0.2277	0.8643
60	104	0.0803	0.8637
15	78	0.1534	0.8632
30	81	0.1964	0.8628
13	137	0.248	0.8623
26	130	0.1401	0.8614
53	75	0.0552	0.8613
67	113	0.2481	0.86
90	115	0.1413	0.86
49	133	0.1849	0.8593
4	121	0.1457	0.8591
34	74	0.0509	0.8589
115	130	0.2203	0.8577
8	74	0.0489	0.8574
8	71	0.1816	0.8567
71	72	0.2173	0.8567	1
114	131	0.0982	0.856
106	111	0.1457	0.8557
23	63	0.1731	0.8555
32	64	0.1091	0.8555
20	53	0.1628	0.8549
4	131	0.2068	0.8545
8	18	0.1571	0.8534
13	96	0.2471	0.8529
89	129	0.1067	0.8527
65	113	0.1701	0.8526
64	78	0.1742	0.8522
70	123	0.0908	0.8517
14	64	0.196	0.851
20	121	0.1538	0.8509
81	115	0.1848	0.8508
18	66	0.1758	0.8506
27	30	0.1343	0.8502	1
64	123	0.2405	0.8501
15	19	0.1786	0.8485
18	111	0.2126	0.846
79	84	0.0586	0.8454
11	77	0.0928	0.845
64	113	0.2417	0.8449
16	30	0.1052	0.8447
83	131	0.0189	0.8447
15	129	0.0945	0.8441
48	50	0.1081	0.8438
23	135	0.1625	0.8415
60	71	0.1057	0.8415
20	27	0.1305	0.8413
49	131	0.1825	0.8404
44	133	0.2048	0.8384
16	53	0.0895	0.8381
82	103	0.1383	0.8368
18	67	0.2057	0.8366
57	124	0.1012	0.836
13	123	0.2553	0.8358
54	106	0.1358	0.8356
81	92	0.0796	0.8352
19	85	0.1809	0.8348
19	30	0.206	0.8345
61	89	0.178	0.8329
35	81	0.2041	0.8326
9	139	0.1229	0.8318
106	123	0.1377	0.8316
17	138	0.1343	0.8312
13	54	0.2492	0.831
76	115	0.1855	0.8309
96	105	0.2239	0.8308
81	87	0.0077	0.8295
24	64	0.2268	0.828
86	123	0.1446	0.8279
13	60	0.1075	0.8277
62	135	0.1169	0.8267
4	15	0.1809	0.8265
35	79	0.2397	0.8253
63	125	0.1744	0.8253
72	81	0.1723	0.8248
117	120	0.1698	0.8245
64	79	0.2278	0.824
4	130	0.2064	0.8237
28	35	0.1702	0.8235
67	70	0.0901	0.8234	1
8	112	0.1719	0.8232
36	116	0.2091	0.8218
8	21	0.1247	0.8209
11	16	0.0628	0.8203
9	86	0.145	0.8201
26	115	0.1358	0.8197
17	35	0.135	0.8195
4	20	0.2054	0.8194
15	63	0.2044	0.8179
21	70	0.0756	0.8179
70	75	0.0432	0.8174
96	106	0.1333	0.8169
107	111	0.0515	0.8169	1
18	51	0.1028	0.816
19	44	0.1819	0.8159
23	50	0.1396	0.8154
62	138	0.1221	0.8138
12	117	0.145	0.8134
10	130	0.0638	0.8131
86	134	0.1518	0.8127
27	121	0.101	0.8109
35	57	0.2089	0.8106
66	93	0.0419	0.8099
19	24	0.1915	0.8098
34	55	0.1074	0.8091
8	102	0.1662	0.8089
22	115	0.2204	0.8089
15	76	0.1669	0.8074
52	103	0.0578	0.8061
63	131	0.2332	0.8059
20	67	0.2385	0.8055
38	49	0.1812	0.805
13	46	0.2313	0.8049
66	81	0.1673	0.8047
125	134	0.1784	0.8047
55	71	0.1084	0.8045
26	131	0.1367	0.8042
1	40	0.0188	0.8039
29	49	0.0392	0.803
117	131	0.1775	0.8027
21	82	0.144	0.8024
10	48	0.0536	0.801
63	133	0.2354	0.8007
27	85	0.1183	0.8004
53	96	0.1555	0.8001
26	111	0.1446	0.8
4	112	0.2025	0.7999
24	27	0.1242	0.7998	1
84	111	0.059	0.7998
81	100	0.176	0.7995
19	77	0.2155	0.7993
68	103	0.1386	0.7978
57	90	0.128	0.7972
67	123	0.2386	0.797
76	108	0.1734	0.7956
13	24	0.238	0.7951
19	138	0.2127	0.795
7	126	0.012	0.7946
90	116	0.1363	0.7945
66	77	0.2139	0.7941
86	112	0.141	0.7938
4	105	0.206	0.7937
30	99	0.0961	0.7935
27	72	0.1177	0.7929
106	130	0.1333	0.7929
15	131	0.191	0.7927
89	106	0.1433	0.7926
86	131	0.1407	0.7924
45	84	0.0437	0.7922
57	64	0.1982	0.7921
54	64	0.2288	0.7916
105	113	0.2298	0.7914
73	109	0.1756	0.7912
90	92	0.0696	0.7906	1
5	111	0.2453	0.7904
28	111	0.1676	0.79
9	133	0.2267	0.7899
4	120	0.1908	0.7898
16	51	0.0709	0.7896
61	85	0.1459	0.7894
45	118	0.0568	0.7891
92	99	0.0575	0.7886
49	130	0.179	0.7882
6	9	0.0498	0.7868	1
4	81	0.1719	0.7864
60	131	0.1013	0.7856
8	67	0.1766	0.7855
48	81	0.1086	0.7854
22	28	0.1576	0.7853
49	134	0.194	0.7847
85	133	0.196	0.7847
103	106	0.0986	0.7844	1
55	130	0.1041	0.7839
17	73	0.1097	0.7838
15	53	0.1431	0.7837
15	48	0.1097	0.7836
19	71	0.2052	0.7835
53	113	0.1586	0.782
12	17	0.1092	0.7819
114	115	0.0946	0.7817	1
116	120	0.2045	0.7803
18	112	0.1896	0.7802
3	135	0.0937	0.7801
109	113	0.2184	0.7794	1
55	77	0.1099	0.779
9	71	0.2384	0.7788
13	33	0.2231	0.7784
50	85	0.161	0.7783
121	124	0.0868	0.778	1
53	79	0.1537	0.7773
35	75	0.0575	0.7769
34	81	0.1851	0.7763
27	33	0.1169	0.7762
17	113	0.1265	0.7761	1
5	71	0.2337	0.776
87	138	0.0072	0.7757
23	137	0.1552	0.7756
41	82	0.0821	0.7756
103	131	0.1355	0.7756
115	138	0.2288	0.7751
71	100	0.2162	0.7744
5	105	0.2259	0.7739
13	78	0.1756	0.7738
49	53	0.1346	0.7723
101	114	0.0315	0.7721
62	137	0.112	0.7711
69	79	0.0356	0.7694
99	134	0.0977	0.7694
53	77	0.1672	0.7683
14	88	0.0522	0.7682
69	89	0.0364	0.7682
50	125	0.1383	0.7677
8	35	0.1794	0.7676
47	111	0.0529	0.7645
53	112	0.1558	0.7645
63	68	0.2404	0.7631
111	123	0.2422	0.7626
51	111	0.111	0.7623
55	134	0.1098	0.76
16	116	0.0966	0.7596	1
85	86	0.1282	0.7594	1
57	81	0.162	0.7587
6	88	0.0307	0.7584
112	139	0.1171	0.7573
70	79	0.0852	0.7569
96	139	0.1153	0.7568
53	78	0.1264	0.7567
77	86	0.147	0.7553
8	57	0.1497	0.755
123	133	0.2193	0.755
22	49	0.1792	0.7543
60	74	0.0393	0.753
48	51	0.0774	0.7524
84	123	0.0569	0.7516
35	54	0.2359	0.7503
30	106	0.1341	0.7495
23	72	0.145	0.7494
67	100	0.2151	0.7488
81	106	0.1194	0.7486
36	76	0.1729	0.7477
15	105	0.1907	0.7475
78	134	0.1729	0.7469
41	134	0.0857	0.7468
88	101	0.0249	0.7467
30	131	0.2205	0.7465
60	115	0.0989	0.7465
48	67	0.1181	0.7464
61	66	0.1407	0.7459
8	79	0.162	0.7435
16	115	0.0982	0.7428
53	139	0.0979	0.7424
68	80	0.0125	0.7424	1
34	53	0.1554	0.7419
62	113	0.114	0.741
108	117	0.1576	0.7408
15	26	0.1221	0.74
18	61	0.1406	0.7397
21	48	0.0925	0.7397
26	102	0.1284	0.7394
34	86	0.1384	0.7392
82	112	0.2138	0.7387
18	19	0.1688	0.7386	1
30	111	0.2445	0.738
22	60	0.0983	0.7376	1
41	67	0.0829	0.7376
79	114	0.0917	0.736
4	23	0.1472	0.7359
73	134	0.1907	0.7359
8	116	0.1619	0.7356
35	85	0.2086	0.7352
19	89	0.2114	0.7348
36	82	0.2015	0.7348
9	111	0.243	0.734
56	116	0.1104	0.7333
24	107	0.0475	0.7327
53	118	0.0727	0.7309
52	99	0.0486	0.7307
18	120	0.1752	0.7306
29	81	0.0395	0.7306
30	67	0.2356	0.7299
78	81	0.1409	0.7296	1
37	40	0.0102	0.7293	1
30	133	0.2208	0.7287
9	64	0.2301	0.7282
32	89	0.1064	0.7277
121	134	0.1552	0.7274
71	79	0.2188	0.7271
132	137	0.098	0.7268
104	130	0.125	0.7263
63	65	0.165	0.7262
30	64	0.2308	0.7255
4	38	0.1971	0.7254
23	78	0.1259	0.7251
18	20	0.1851	0.725
53	131	0.1526	0.7246
17	109	0.1192	0.7245	1
100	111	0.2192	0.7242
6	52	0.0331	0.7227
14	36	0.1658	0.7223
19	49	0.1573	0.7222
36	103	0.1254	0.7218	1
76	129	0.0831	0.7215
94	123	0.0088	0.7214
9	35	0.2419	0.7209
47	92	0.0387	0.7209
30	139	0.1174	0.7205
116	118	0.0784	0.7196	1
5	61	0.1554	0.7193
14	17	0.1063	0.719	1
77	81	0.1939	0.719	1
110	112	0.0937	0.7189	1
52	123	0.0656	0.7184
8	54	0.1622	0.7174
26	56	0.0854	0.7167	1
13	85	0.2093	0.7163
61	113	0.1553	0.716
17	77	0.129	0.7155
22	30	0.2267	0.7153
23	112	0.1549	0.7148
9	105	0.2229	0.7146
9	131	0.2159	0.7146
27	137	0.1186	0.7138
61	134	0.1661	0.7138
51	79	0.1025	0.7129
110	111	0.0972	0.7127	1
4	74	0.0463	0.7126
13	14	0.1927	0.7126	1
53	121	0.1155	0.7123
45	79	0.088	0.7117
52	101	0.0267	0.7111
28	138	0.158	0.711
15	118	0.0768	0.7109
5	27	0.123	0.71
1	64	0.2204	0.7091
115	135	0.2001	0.7088
51	63	0.1067	0.7085
17	21	0.0949	0.7084	1
112	131	0.2096	0.7084
20	133	0.2127	0.7083
8	113	0.1643	0.7079
112	133	0.2113	0.7065
63	120	0.2109	0.7054
1	8	0.1607	0.7052
71	123	0.2257	0.7049
77	85	0.2061	0.7042
26	67	0.1344	0.7041
14	131	0.1733	0.704
96	115	0.1976	0.7036
79	86	0.1325	0.7035
27	54	0.1207	0.7033
63	106	0.1329	0.7032
19	64	0.1956	0.7031
21	120	0.1313	0.7029
104	106	0.0914	0.7027
17	68	0.1219	0.7024
86	137	0.131	0.7013
16	134	0.1014	0.7012
4	135	0.1898	0.7011
38	123	0.2156	0.7011
49	78	0.1338	0.7003
4	100	0.1815	0.7002
75	124	0.0433	0.6988
19	57	0.1651	0.6985
12	129	0.0822	0.6982
57	111	0.1974	0.6977
27	67	0.1249	0.6976
102	134	0.2267	0.6972
38	103	0.1298	0.6967
114	123	0.0919	0.6966
64	85	0.1951	0.6957
6	45	0.0378	0.6953
34	112	0.2113	0.6947
55	117	0.0837	0.6944
4	18	0.1688	0.6943
103	105	0.1301	0.694
30	124	0.1027	0.6938
104	123	0.125	0.6937
67	96	0.2173	0.6936
8	30	0.1656	0.6929
15	75	0.053	0.6929
40	92	0.0172	0.6917
4	110	0.089	0.6912
36	117	0.1571	0.6912
3	54	0.0905	0.6905
14	34	0.1742	0.6899
44	59	0.0168	0.6894
7	69	0.0191	0.689
122	131	0.0441	0.6853
32	34	0.0993	0.6848	1
3	4	0.0874	0.6846	1
57	93	0.0408	0.6839
48	123	0.1129	0.6833
89	132	0.1042	0.6829
56	111	0.1161	0.6824
91	111	0.0162	0.6824
104	111	0.13	0.6823
23	131	0.1521	0.6822
4	54	0.1891	0.682
36	123	0.1989	0.6818
1	39	0.023	0.6813
69	74	0.0228	0.6809
15	51	0.0963	0.6807
27	77	0.1273	0.6806
73	133	0.1691	0.6806
50	114	0.0827	0.6804
8	121	0.1197	0.6798
113	116	0.2088	0.6797	1
15	18	0.1605	0.6788	1
53	57	0.1355	0.6785	1
89	124	0.1055	0.6783
4	36	0.18	0.6776
90	105	0.1316	0.6774
123	132	0.0993	0.6773
19	100	0.1748	0.6772
88	123	0.0555	0.6772
87	112	0.0071	0.6766
46	81	0.1639	0.6763
65	100	0.145	0.6763
18	108	0.1665	0.6757
77	93	0.042	0.6737
9	104	0.1243	0.6736
4	30	0.1957	0.673
90	99	0.0737	0.6723
8	82	0.1584	0.6719
9	109	0.2082	0.6715
114	134	0.0942	0.6715
131	139	0.1123	0.6713
55	129	0.0597	0.6712
67	104	0.126	0.6705
18	46	0.1681	0.6704
23	26	0.1055	0.6704	1
44	62	0.1022	0.6698
13	56	0.1154	0.6676
1	22	0.2123	0.6673
33	81	0.16	0.6664
63	116	0.2165	0.6657
49	129	0.0818	0.6656
37	99	0.0168	0.6655
57	138	0.1922	0.6653
72	109	0.1819	0.665
20	93	0.0409	0.6648
35	66	0.1987	0.6648
45	121	0.0744	0.6642
45	96	0.0859	0.664
10	17	0.0498	0.6638
55	67	0.1008	0.6635
15	57	0.1588	0.6632
1	99	0.0871	0.6629
69	126	0.0119	0.6622
36	118	0.0748	0.6614
84	101	0.0237	0.6608
18	59	0.0171	0.6603
20	78	0.1536	0.6602
64	81	0.1799	0.6602
68	74	0.0449	0.6599
15	90	0.1202	0.6597
73	102	0.162	0.6596
35	107	0.0472	0.6594
114	122	0.0357	0.6591
63	104	0.126	0.6581
1	124	0.097	0.658
12	32	0.0857	0.658
11	71	0.0831	0.6577	1
32	38	0.0959	0.6576
23	68	0.153	0.6571
24	115	0.1909	0.6562
89	119	0.0331	0.6562
8	104	0.1049	0.6557
27	96	0.1163	0.6557
73	115	0.1625	0.6554
106	137	0.1217	0.6547
10	121	0.0539	0.6536
24	71	0.2087	0.6534
26	123	0.1282	0.6534
8	13	0.1712	0.6529
20	107	0.0463	0.6529
5	50	0.1676	0.6527
32	63	0.0998	0.6521
6	84	0.029	0.6509
11	30	0.0833	0.6492
15	103	0.117	0.6492
3	30	0.0908	0.6482
34	80	0.0124	0.6479
21	64	0.1383	0.6477	1
8	11	0.0753	0.6475	1
35	46	0.2094	0.6471
1	38	0.2053	0.6457
61	72	0.1354	0.6456
81	111	0.1862	0.6456
90	118	0.0658	0.6455
19	33	0.1668	0.6442
65	115	0.1472	0.644
15	133	0.1778	0.6439
34	110	0.0909	0.6437
53	111	0.1568	0.6437
24	86	0.127	0.6426
20	64	0.2149	0.6417
39	50	0.0227	0.6415
5	109	0.2015	0.6413
105	121	0.1389	0.641
133	137	0.1975	0.6408	1
113	130	0.2087	0.6404
51	83	0.0167	0.6396
21	30	0.1374	0.6394
35	137	0.2174	0.6386
60	64	0.0954	0.6371	1
30	38	0.2126	0.6367
17	102	0.1129	0.6365
78	120	0.1432	0.6358
19	26	0.1177	0.6357
9	67	0.2231	0.6356
70	103	0.0663	0.6356
67	129	0.0915	0.6348
104	135	0.1179	0.6341
100	104	0.1146	0.6333	1
64	117	0.1681	0.633
12	38	0.1617	0.6329
62	93	0.0328	0.6312
19	46	0.1689	0.6304
16	84	0.0419	0.63
44	53	0.1353	0.63
27	135	0.1146	0.6297
8	131	0.156	0.6296
21	81	0.1206	0.6291
78	82	0.1496	0.629
41	90	0.0659	0.6289
15	16	0.088	0.6287	1
11	131	0.0812	0.6285
11	99	0.0557	0.6284
115	137	0.1889	0.6283
52	79	0.0617	0.6282
56	123	0.1085	0.628
49	120	0.1546	0.6277
57	78	0.1362	0.6275
79	115	0.1896	0.6272
64	86	0.133	0.6261
57	68	0.1797	0.6257
40	57	0.0176	0.6256
52	128	0.0191	0.6253
132	135	0.094	0.6252	1
108	116	0.1826	0.6251
73	80	0.0115	0.6246
112	124	0.0971	0.6246
35	44	0.2	0.6243
57	79	0.1705	0.6225
20	35	0.2242	0.6223
50	124	0.0874	0.6223
32	60	0.0624	0.6213
55	131	0.0966	0.6213
2	44	0.0294	0.6209
100	133	0.189	0.6206
30	105	0.2129	0.6205
24	53	0.1406	0.6203
100	131	0.1879	0.62
61	79	0.143	0.6199
17	22	0.116	0.6195
19	109	0.1756	0.6195
63	109	0.209	0.6183
2	41	0.0259	0.618
53	56	0.0902	0.6172	1
5	68	0.2109	0.6168
38	85	0.1804	0.6168
62	132	0.0653	0.6165
4	8	0.1457	0.6164	1
80	96	0.0121	0.6163
81	131	0.1689	0.6159
78	112	0.1499	0.6153
4	108	0.1696	0.6152
116	122	0.0406	0.6151
32	71	0.0965	0.615
75	96	0.052	0.6149
20	109	0.1973	0.6146
30	45	0.0864	0.6143
28	55	0.0758	0.614
34	57	0.1755	0.6139
41	54	0.0767	0.6135
61	100	0.1381	0.6135
83	130	0.0164	0.6134
37	134	0.0175	0.6133
51	106	0.0778	0.6133
44	106	0.1146	0.6125
93	104	0.0351	0.6124
99	122	0.0347	0.6119
87	118	0.0068	0.6118
70	88	0.0394	0.6116
[truncated: 44,448 more rows]
