# Supplementary material for: Did α-Synuclein and Glucocerebrosidase Coevolve? Implications for Parkinson’s Disease
Source: PLoS One. 2015 Jul 27;10(7):e0133863. doi: 10.1371/journal.pone.0133863 (PMC4516260; doi:10.1371/journal.pone.0133863)
Supplement: S3 Table — (TXT) [file pone.0133863.s003.txt]

MI Z-values for alpha synuclein and GCase (note residue numbering includes gaps)
res1	res2	MI	Z-value
53	123	0.6356	9.5787
128	85	0.5918	6.7975
68	108	0.7138	6.1661
32	21	0.5714	5.7165
68	162	0.6828	5.5904
95	108	0.7025	5.5845
45	188	0.588	5.1477
46	188	0.588	5.1477
144	238	0.5602	4.993
31	127	0.5774	4.9733
95	162	0.6712	4.9725
8	457	0.5708	4.8213
53	32	0.6141	4.7896
108	118	0.6451	4.7483
50	270	0.5816	4.7046
100	141	0.5625	4.6727
8	403	0.5714	4.6214
105	127	0.5862	4.6002
124	448	0.5849	4.5778
90	117	0.5602	4.5627
90	454	0.5602	4.5627
90	468	0.5602	4.5627
87	176	0.6333	4.4926
3	85	0.571	4.4694
108	376	0.5825	4.4608
141	55	0.5886	4.4192
13	189	0.5625	4.2862
90	229	0.5592	4.2385
79	277	0.5725	4.2107
126	323	0.5813	4.1697
89	117	0.5587	4.1414
89	454	0.5587	4.1414
89	468	0.5587	4.1414
126	56	0.6052	4.1071
118	265	0.5757	4.0462
108	240	0.641	4.0424
32	119	0.5576	4.0401
32	487	0.5576	4.0401
32	488	0.5576	4.0401
86	287	0.5592	3.9865
53	183	0.6183	3.9811
108	77	0.6898	3.9621
99	179	0.5808	3.9553
32	477	0.5565	3.9522
4	198	0.5739	3.951
119	39	0.6147	3.9436
100	286	0.6173	3.9374
99	177	0.5988	3.9271
108	285	0.6279	3.9224
8	512	0.5749	3.8979
118	45	0.5714	3.8829
119	16	0.566	3.8812
9	457	0.5668	3.8651
108	153	0.8178	3.844
115	28	0.594	3.8237
89	229	0.5576	3.8214
124	460	0.5829	3.802
108	286	0.7106	3.7794
128	132	0.5614	3.7701
124	526	0.5821	3.7554
68	43	0.6105	3.7503
128	402	0.5627	3.7419
99	484	0.5862	3.7386
125	323	0.609	3.7372
143	181	0.571	3.7258
8	71	0.5697	3.7012
106	277	0.5708	3.6831
110	277	0.5708	3.6831
126	2	0.5918	3.6816
108	234	0.8444	3.6761
8	456	0.567	3.6734
99	153	0.5956	3.6502
9	403	0.5671	3.6495
13	101	0.5693	3.6134
79	39	0.5772	3.6083
68	212	0.6966	3.6006
118	55	0.5813	3.5922
96	41	0.571	3.5918
108	219	0.7313	3.5871
141	277	0.5757	3.5851
88	377	0.5697	3.5758
3	231	0.5663	3.5755
87	469	0.6697	3.5738
68	56	0.6965	3.5683
109	179	0.6126	3.5425
126	504	0.5847	3.5422
126	96	0.5748	3.537
111	451	0.5602	3.5336
108	56	0.8237	3.5071
108	58	0.7554	3.5067
87	262	0.613	3.4974
13	456	0.563	3.4844
99	21	0.5682	3.4739
95	174	0.6932	3.4733
79	55	0.5714	3.4712
87	286	0.6504	3.4594
50	472	0.5668	3.459
87	175	0.6487	3.4018
36	114	0.5602	3.393
36	485	0.5602	3.393
65	114	0.5602	3.393
65	485	0.5602	3.393
70	114	0.5602	3.393
70	485	0.5602	3.393
142	114	0.5602	3.393
142	485	0.5602	3.393
95	43	0.6058	3.3928
53	461	0.6033	3.3787
102	278	0.5581	3.3712
50	189	0.5625	3.367
108	2	0.696	3.3622
9	73	0.5743	3.342
68	174	0.6838	3.3352
31	43	0.5634	3.3271
50	489	0.5657	3.3145
95	56	0.6913	3.3066
108	428	0.7936	3.2876
108	462	0.6893	3.2837
104	299	0.6587	3.2794
111	310	0.5592	3.2743
118	380	0.5841	3.2538
141	380	0.5841	3.2478
126	428	0.5928	3.2389
108	499	0.7617	3.2217
36	417	0.5592	3.2175
65	417	0.5592	3.2175
70	417	0.5592	3.2175
142	417	0.5592	3.2175
50	247	0.5641	3.2158
50	325	0.578	3.2125
143	407	0.5692	3.2095
122	85	0.5703	3.1975
50	279	0.5753	3.1745
108	283	0.6912	3.159
64	227	0.7938	3.1562
116	227	0.7938	3.1562
125	96	0.5955	3.1462
108	158	0.7581	3.1454
108	323	0.6014	3.1296
9	512	0.5706	3.1265
123	60	0.5681	3.1147
79	179	0.5699	3.1103
13	313	0.5547	3.1067
108	306	0.7588	3.1056
108	96	0.5962	3.1048
64	26	0.7868	3.0961
116	26	0.7868	3.0961
64	383	0.7902	3.0956
116	383	0.7902	3.0956
108	250	0.6701	3.0934
108	230	0.7793	3.0885
103	48	0.7816	3.0739
64	52	0.7902	3.0704
116	52	0.7902	3.0704
53	474	0.5972	3.0684
108	467	0.6805	3.0637
94	50	0.7727	3.0627
13	226	0.5558	3.0569
125	278	0.5735	3.0524
136	110	0.7771	3.0496
108	510	0.6962	3.0463
126	286	0.5845	3.0462
13	112	0.5558	3.0396
103	126	0.7815	3.0355
5	479	0.5549	3.0131
115	482	0.6997	3.0089
100	504	0.592	3.0086
88	460	0.5698	3.0075
115	384	0.7678	3.0065
104	234	0.7069	3.0038
108	177	0.7492	3.0031
118	381	0.5839	3.0025
8	460	0.5698	3.0012
109	146	0.7087	2.9988
141	381	0.5839	2.9965
108	31	0.7719	2.9962
106	55	0.5697	2.996
110	55	0.5697	2.996
133	227	0.7743	2.996
79	308	0.5755	2.9895
103	348	0.7679	2.9788
114	1	0.7607	2.9783
53	306	0.6008	2.9781
68	76	0.6741	2.9774
124	525	0.5831	2.9714
94	46	0.7646	2.9689
111	472	0.5592	2.9688
108	174	0.7737	2.966
136	497	0.7762	2.95
99	106	0.5826	2.9479
108	502	0.736	2.9469
64	50	0.7778	2.9415
116	50	0.7778	2.9415
115	464	0.7352	2.9385
108	431	0.7703	2.9375
133	383	0.771	2.9373
108	276	0.7031	2.9349
133	26	0.7677	2.9345
100	153	0.6104	2.924
103	379	0.7593	2.9225
43	463	0.7161	2.9217
108	293	0.5912	2.9206
143	55	0.5694	2.9165
133	52	0.771	2.9144
104	153	0.6881	2.9139
115	12	0.7559	2.9131
109	144	0.6032	2.9118
114	344	0.7854	2.9108
103	52	0.7781	2.9088
94	212	0.7589	2.902
64	48	0.7715	2.8994
116	48	0.7715	2.8994
94	75	0.7522	2.8991
103	414	0.7772	2.8985
64	343	0.7683	2.895
116	343	0.7683	2.895
136	26	0.7726	2.8922
117	383	0.775	2.8909
108	387	0.7177	2.8901
9	71	0.5657	2.8887
108	281	0.7324	2.8876
64	47	0.7778	2.8868
116	47	0.7778	2.8868
141	265	0.5681	2.8863
31	474	0.5637	2.8858
125	428	0.7411	2.8824
64	385	0.7657	2.8823
116	385	0.7657	2.8823
100	132	0.5599	2.8809
136	42	0.7736	2.8806
95	306	0.6633	2.8794
108	492	0.7275	2.8778
120	146	0.6684	2.8761
120	342	0.6316	2.8753
118	358	0.5794	2.8741
114	8	0.7586	2.8737
114	52	0.7839	2.8705
141	358	0.5794	2.8686
95	234	0.677	2.8685
114	497	0.7779	2.8618
53	475	0.5889	2.8609
64	344	0.7749	2.8606
116	344	0.7749	2.8606
117	47	0.7744	2.8599
108	148	0.7251	2.8595
136	496	0.7541	2.8578
111	402	0.5565	2.8555
118	442	0.5767	2.8547
103	384	0.7585	2.8532
103	42	0.7712	2.8514
64	473	0.7522	2.851
116	473	0.7522	2.851
141	442	0.5767	2.8495
100	231	0.5735	2.8465
114	330	0.7515	2.8455
80	41	0.5633	2.8443
135	41	0.5633	2.8443
114	352	0.7708	2.8436
101	67	0.7437	2.8435
136	227	0.7721	2.8411
115	470	0.7473	2.8396
117	227	0.771	2.839
64	414	0.7745	2.8388
116	414	0.7745	2.8388
103	98	0.7397	2.8381
108	176	0.6196	2.8372
114	11	0.7744	2.8323
108	289	0.6478	2.826
136	344	0.7714	2.8184
50	307	0.5625	2.8179
103	346	0.7528	2.8178
111	278	0.5581	2.8169
133	344	0.7633	2.813
136	50	0.7682	2.8075
117	26	0.7661	2.805
64	234	0.7747	2.8042
116	234	0.7747	2.8042
117	48	0.7637	2.8028
9	456	0.563	2.8005
87	158	0.6593	2.8004
103	169	0.7463	2.7993
64	110	0.7617	2.7989
116	110	0.7617	2.7989
64	348	0.7577	2.7978
116	348	0.7577	2.7978
103	318	0.7393	2.7962
115	183	0.739	2.7948
111	489	0.5581	2.7938
8	79	0.5576	2.7934
8	125	0.5576	2.7934
8	452	0.5576	2.7934
8	455	0.5576	2.7934
8	483	0.5576	2.7934
64	496	0.7507	2.7922
116	496	0.7507	2.7922
114	200	0.7637	2.7888
64	74	0.7613	2.7864
116	74	0.7613	2.7864
136	383	0.7688	2.784
53	283	0.5911	2.7836
109	65	0.6852	2.7829
133	50	0.7591	2.7819
128	265	0.5638	2.78
3	41	0.5714	2.7779
114	431	0.7596	2.7775
114	414	0.7771	2.7759
94	481	0.7319	2.7752
114	46	0.771	2.7737
100	106	0.599	2.7734
106	53	0.5592	2.7729
106	64	0.5592	2.7729
106	152	0.5592	2.7729
106	340	0.5592	2.7729
110	53	0.5592	2.7729
110	64	0.5592	2.7729
110	152	0.5592	2.7729
110	340	0.5592	2.7729
100	107	0.5788	2.7727
103	47	0.769	2.7727
64	352	0.7597	2.7719
116	352	0.7597	2.7719
113	177	0.7226	2.7714
68	234	0.6691	2.7708
125	154	0.7194	2.7705
136	473	0.7467	2.77
95	76	0.6703	2.7693
124	79	0.5587	2.7642
124	125	0.5587	2.7642
124	452	0.5587	2.7642
124	455	0.5587	2.7642
124	483	0.5587	2.7642
117	52	0.7681	2.7637
133	48	0.7548	2.7634
95	212	0.6695	2.763
136	52	0.7688	2.7613
108	504	0.6345	2.7592
3	451	0.5576	2.7586
103	11	0.7617	2.7584
50	356	0.5729	2.758
114	42	0.7729	2.7573
125	151	0.7273	2.7539
133	234	0.7626	2.7524
117	92	0.7371	2.7513
87	234	0.6722	2.7504
117	414	0.7669	2.7498
104	428	0.6863	2.7482
103	227	0.7654	2.7471
115	296	0.7299	2.7426
43	346	0.7173	2.7384
108	251	0.7385	2.7365
136	41	0.7525	2.7347
50	254	0.5729	2.7337
108	212	0.7667	2.7313
133	47	0.7591	2.7307
64	361	0.7558	2.7286
116	361	0.7558	2.7286
109	482	0.6748	2.7261
133	343	0.7497	2.7258
64	126	0.7623	2.7238
116	126	0.7623	2.7238
108	344	0.773	2.7234
4	314	0.564	2.7216
114	227	0.7714	2.7186
68	176	0.601	2.7185
96	281	0.5649	2.7185
8	73	0.5687	2.7182
64	46	0.7607	2.718
116	46	0.7607	2.718
108	60	0.5789	2.716
115	8	0.742	2.7156
64	42	0.7633	2.7141
116	42	0.7633	2.7141
114	383	0.7715	2.7135
136	352	0.7553	2.7133
113	47	0.7547	2.7132
68	171	0.6258	2.7123
106	257	0.5691	2.7123
110	257	0.5691	2.7123
117	385	0.7534	2.712
136	514	0.7394	2.7119
136	46	0.7596	2.7112
117	361	0.7532	2.71
114	361	0.7609	2.7098
64	11	0.7596	2.709
116	11	0.7596	2.709
115	126	0.7599	2.7084
31	507	0.5635	2.706
94	343	0.7448	2.706
94	227	0.7518	2.7054
143	279	0.5684	2.7053
133	385	0.7468	2.7032
103	174	0.7491	2.701
117	348	0.7502	2.7006
108	76	0.7662	2.7
108	42	0.7694	2.6998
53	27	0.5627	2.6992
94	47	0.7531	2.6992
115	15	0.7304	2.6988
133	473	0.7363	2.6985
114	338	0.7548	2.6984
103	82	0.724	2.6969
115	334	0.7256	2.6963
53	174	0.5977	2.6928
43	202	0.5907	2.6924
43	8	0.7115	2.6919
103	497	0.7586	2.6896
119	308	0.6077	2.6895
43	470	0.7097	2.689
45	32	0.5835	2.6882
46	32	0.5835	2.6882
103	26	0.7587	2.6862
103	383	0.7618	2.6856
133	414	0.7558	2.6823
114	126	0.7659	2.6804
108	331	0.7464	2.6801
103	12	0.7419	2.6795
115	379	0.7442	2.6782
114	110	0.7601	2.678
108	180	0.7285	2.6774
117	344	0.7609	2.674
94	67	0.7346	2.6738
108	474	0.6873	2.6736
115	346	0.7437	2.6712
108	372	0.7525	2.6708
113	91	0.7281	2.6701
141	325	0.577	2.6692
115	285	0.604	2.6687
108	288	0.7238	2.6686
36	97	0.5544	2.6676
65	97	0.5544	2.6676
70	97	0.5544	2.6676
142	97	0.5544	2.6676
133	517	0.732	2.6666
114	427	0.7646	2.6665
114	138	0.738	2.6658
114	26	0.765	2.6657
136	74	0.7527	2.6652
113	383	0.7504	2.6643
117	63	0.7412	2.6629
118	377	0.5686	2.6629
114	464	0.7256	2.6614
113	75	0.7385	2.6594
136	31	0.7437	2.6583
117	50	0.7576	2.6582
101	11	0.744	2.6578
117	343	0.7515	2.6564
114	47	0.769	2.6549
115	465	0.7167	2.6536
136	385	0.7504	2.6528
136	361	0.7503	2.6525
103	54	0.7448	2.6507
94	74	0.7413	2.6488
117	126	0.7558	2.6478
114	517	0.7427	2.6468
36	21	0.5584	2.6457
65	21	0.5584	2.6457
70	21	0.5584	2.6457
101	47	0.7488	2.6457
142	21	0.5584	2.6457
133	348	0.7409	2.6448
136	11	0.7547	2.6442
114	50	0.7647	2.644
136	200	0.7476	2.643
45	72	0.5672	2.6423
46	72	0.5672	2.6423
94	383	0.7482	2.6413
94	66	0.7271	2.6398
64	517	0.7368	2.6391
116	517	0.7368	2.6391
94	26	0.7453	2.6387
113	361	0.7399	2.6385
115	140	0.7268	2.6383
136	517	0.7362	2.638
114	31	0.7488	2.6379
101	126	0.7443	2.6364
125	414	0.7403	2.636
114	384	0.7517	2.6338
101	367	0.7298	2.6333
125	306	0.7112	2.6331
64	200	0.7475	2.6315
116	200	0.7475	2.6315
94	102	0.7073	2.6312
113	50	0.7464	2.6308
114	343	0.7574	2.6306
53	28	0.5679	2.629
103	91	0.7337	2.629
141	45	0.5641	2.6279
115	18	0.6572	2.6273
118	181	0.5683	2.6273
113	76	0.7437	2.6252
133	110	0.7431	2.6251
108	284	0.7069	2.623
141	181	0.5683	2.623
64	405	0.7362	2.6228
87	43	0.5942	2.6228
116	405	0.7362	2.6228
136	343	0.75	2.6228
101	46	0.7423	2.6221
94	52	0.7482	2.621
114	385	0.7551	2.6207
117	42	0.7555	2.6203
126	174	0.5846	2.6202
114	74	0.7567	2.6197
113	346	0.7322	2.618
125	2	0.6581	2.6178
103	427	0.7538	2.6175
94	367	0.7295	2.6152
108	59	0.6695	2.6146
115	461	0.6906	2.6146
115	427	0.7533	2.6141
141	377	0.5683	2.6139
133	74	0.7426	2.6125
122	71	0.5649	2.6117
136	507	0.7342	2.611
101	66	0.7245	2.607
64	427	0.7541	2.6068
108	106	0.68	2.6068
116	427	0.7541	2.6068
50	317	0.5529	2.6038
117	252	0.7369	2.6036
133	352	0.7414	2.6022
64	82	0.7196	2.6021
116	82	0.7196	2.6021
113	427	0.7431	2.6007
115	497	0.7525	2.6002
50	71	0.5657	2.5994
128	377	0.5641	2.5982
115	463	0.726	2.598
103	41	0.7435	2.5973
114	331	0.7411	2.5965
117	473	0.7355	2.5955
114	208	0.6759	2.595
113	414	0.7471	2.5949
114	151	0.7403	2.5944
103	355	0.7435	2.5937
103	15	0.7245	2.5935
136	47	0.7574	2.592
143	451	0.5592	2.5915
133	126	0.746	2.5914
114	482	0.685	2.5913
117	352	0.7467	2.5902
133	496	0.7317	2.5898
115	169	0.7337	2.5897
50	280	0.5558	2.5884
50	256	0.565	2.588
68	306	0.65	2.5872
136	48	0.7505	2.5869
122	202	0.5686	2.5866
103	385	0.7458	2.5864
64	514	0.7324	2.585
116	514	0.7324	2.585
133	46	0.7445	2.585
64	230	0.7406	2.5826
116	230	0.7406	2.5826
87	108	0.6254	2.5821
136	335	0.7247	2.5818
113	74	0.7377	2.5808
114	362	0.7331	2.5792
114	502	0.7159	2.5792
117	405	0.7324	2.5789
101	497	0.7402	2.5775
103	361	0.7451	2.5762
136	223	0.6941	2.5757
115	416	0.7301	2.5747
108	37	0.6422	2.5743
64	497	0.7521	2.5736
101	58	0.6947	2.5736
116	497	0.7521	2.5736
114	355	0.7491	2.5731
115	431	0.7396	2.573
96	85	0.5581	2.5716
94	427	0.7405	2.5702
117	67	0.7371	2.5699
115	11	0.7492	2.5696
103	344	0.7542	2.5677
101	405	0.7229	2.5675
103	517	0.7317	2.5675
101	52	0.7439	2.5658
101	384	0.7305	2.565
106	411	0.5581	2.5648
110	411	0.5581	2.5648
88	257	0.5678	2.5632
103	329	0.7113	2.563
115	41	0.7411	2.5626
88	121	0.5576	2.5615
88	145	0.5576	2.5615
88	157	0.5576	2.5615
88	160	0.5576	2.5615
88	165	0.5576	2.5615
88	184	0.5576	2.5615
88	203	0.5576	2.5615
88	246	0.5576	2.5615
88	249	0.5576	2.5615
88	305	0.5576	2.5615
88	337	0.5576	2.5615
88	350	0.5576	2.5615
88	386	0.5576	2.5615
88	412	0.5576	2.5615
88	426	0.5576	2.5615
8	121	0.5576	2.5607
8	145	0.5576	2.5607
8	157	0.5576	2.5607
8	160	0.5576	2.5607
8	165	0.5576	2.5607
8	184	0.5576	2.5607
8	203	0.5576	2.5607
8	246	0.5576	2.5607
8	249	0.5576	2.5607
8	305	0.5576	2.5607
8	337	0.5576	2.5607
8	350	0.5576	2.5607
8	386	0.5576	2.5607
8	412	0.5576	2.5607
8	426	0.5576	2.5607
125	364	0.7192	2.5599
105	188	0.5614	2.5596
133	361	0.7378	2.5596
114	12	0.741	2.5584
117	11	0.7483	2.558
136	414	0.755	2.558
101	212	0.7366	2.5555
101	372	0.7283	2.5546
125	91	0.7144	2.5533
64	355	0.7419	2.5532
116	355	0.7419	2.5532
117	355	0.7406	2.5528
117	427	0.7491	2.5527
109	153	0.708	2.552
115	56	0.7498	2.5517
114	54	0.7453	2.5515
133	42	0.7447	2.5513
118	277	0.5681	2.5508
109	31	0.714	2.5507
40	508	0.5857	2.5495
108	74	0.7522	2.5491
136	169	0.7317	2.5483
109	461	0.6742	2.5476
114	91	0.7349	2.5472
125	63	0.7184	2.5464
133	11	0.7415	2.5463
115	448	0.5859	2.5459
114	48	0.7547	2.5457
80	202	0.5576	2.5454
135	202	0.5576	2.5454
64	92	0.7262	2.5441
116	92	0.7262	2.5441
136	234	0.7562	2.5432
103	331	0.7315	2.5424
101	75	0.7301	2.5423
115	414	0.7531	2.5394
113	227	0.742	2.5393
105	179	0.5632	2.539
114	367	0.7402	2.5389
117	61	0.7367	2.5385
32	179	0.5599	2.5383
113	230	0.7284	2.5377
94	372	0.728	2.5367
64	67	0.7362	2.5353
116	67	0.7362	2.5353
117	312	0.7302	2.5346
117	75	0.7393	2.5342
103	50	0.7498	2.5339
87	219	0.6358	2.5327
43	379	0.7067	2.5325
43	465	0.6876	2.531
64	312	0.7312	2.5306
109	338	0.7143	2.5306
115	315	0.6573	2.5306
116	312	0.7312	2.5306
125	270	0.5824	2.5298
64	379	0.7362	2.5293
103	183	0.7238	2.5293
116	379	0.7362	2.5293
103	334	0.7163	2.5275
64	507	0.7297	2.5272
116	507	0.7297	2.5272
3	310	0.5566	2.5271
115	318	0.7237	2.527
94	11	0.7367	2.5268
113	481	0.7185	2.5264
108	61	0.7429	2.5251
126	77	0.5763	2.525
64	75	0.74	2.5248
116	75	0.74	2.5248
117	234	0.754	2.5238
114	490	0.6599	2.5232
136	513	0.6991	2.5232
114	41	0.7455	2.5211
108	1	0.7329	2.5205
101	414	0.7408	2.52
94	344	0.7407	2.5192
99	276	0.5791	2.5192
108	302	0.6556	2.5175
117	110	0.7422	2.5175
43	126	0.7154	2.5173
108	469	0.6889	2.5173
114	379	0.741	2.5173
115	329	0.7087	2.5172
108	335	0.7262	2.5162
117	406	0.7184	2.5146
114	514	0.7334	2.5141
99	299	0.5774	2.5138
64	54	0.7372	2.5132
116	54	0.7372	2.5132
143	254	0.5678	2.5131
45	490	0.5834	2.5122
46	490	0.5834	2.5122
94	352	0.7324	2.5115
136	355	0.7386	2.511
94	40	0.6908	2.5109
64	372	0.7363	2.5107
116	372	0.7363	2.5107
117	169	0.7288	2.5103
125	296	0.7037	2.5096
117	200	0.7384	2.5088
103	110	0.742	2.5087
103	296	0.7169	2.5086
108	46	0.7534	2.5079
117	46	0.7456	2.5078
106	287	0.5581	2.5073
110	287	0.5581	2.5073
133	405	0.7231	2.5071
114	372	0.7418	2.5068
31	118	0.5582	2.5063
114	473	0.7367	2.5057
114	252	0.7375	2.5053
115	146	0.7016	2.5048
117	54	0.7354	2.5045
64	367	0.7325	2.5035
116	367	0.7325	2.5035
94	385	0.7312	2.5028
109	458	0.6288	2.5027
114	346	0.74	2.5026
101	355	0.7277	2.5016
108	113	0.7083	2.5011
103	364	0.7315	2.5009
108	470	0.7333	2.5009
114	405	0.7342	2.5005
117	496	0.7316	2.4998
113	67	0.7249	2.4982
115	471	0.6915	2.4975
64	431	0.736	2.4968
116	431	0.736	2.4968
103	343	0.7415	2.4966
115	344	0.7493	2.4965
113	48	0.7352	2.4964
43	91	0.6994	2.4954
136	431	0.7353	2.4945
115	154	0.7184	2.4942
117	497	0.7454	2.4941
117	364	0.7307	2.4932
136	515	0.5702	2.4931
136	521	0.5702	2.4931
64	252	0.7313	2.4917
116	252	0.7313	2.4917
114	283	0.6652	2.4913
117	74	0.7407	2.4896
99	507	0.581	2.4895
113	463	0.7128	2.4891
136	180	0.7131	2.489
124	516	0.5736	2.488
114	496	0.7375	2.4876
50	377	0.5657	2.4868
40	178	0.5771	2.4865
103	74	0.7408	2.4865
117	379	0.7323	2.4857
114	199	0.7087	2.4854
120	41	0.6712	2.485
114	312	0.7337	2.4848
133	82	0.7079	2.4831
13	121	0.5558	2.4817
13	145	0.5558	2.4817
13	157	0.5558	2.4817
13	160	0.5558	2.4817
13	165	0.5558	2.4817
13	184	0.5558	2.4817
13	203	0.5558	2.4817
13	246	0.5558	2.4817
13	249	0.5558	2.4817
13	305	0.5558	2.4817
13	337	0.5558	2.4817
13	350	0.5558	2.4817
13	386	0.5558	2.4817
13	412	0.5558	2.4817
13	426	0.5558	2.4817
113	26	0.7361	2.4817
94	76	0.734	2.4808
101	42	0.7357	2.4805
119	380	0.587	2.4805
117	338	0.7339	2.4801
114	154	0.7232	2.4794
115	47	0.7492	2.4792
115	284	0.6955	2.4792
108	526	0.5933	2.479
136	348	0.737	2.4785
113	126	0.736	2.4777
114	18	0.6542	2.476
136	516	0.6025	2.476
114	416	0.7302	2.4724
136	8	0.7278	2.4715
64	362	0.7217	2.4704
116	362	0.7217	2.4704
101	48	0.7321	2.4692
94	31	0.7231	2.4691
103	416	0.7241	2.4688
114	364	0.7357	2.4665
109	76	0.7181	2.4655
136	1	0.724	2.4653
114	61	0.7389	2.4635
108	110	0.7461	2.4634
136	151	0.7265	2.4632
64	330	0.7233	2.4631
116	330	0.7233	2.4631
115	364	0.729	2.4629
64	223	0.6891	2.4625
116	223	0.6891	2.4625
113	52	0.7388	2.4619
108	5	0.7106	2.4611
133	200	0.7297	2.4603
113	212	0.7321	2.46
43	154	0.6922	2.4588
114	296	0.7194	2.4567
136	312	0.7261	2.4567
109	177	0.6939	2.4562
114	75	0.7413	2.4555
114	63	0.735	2.4538
136	330	0.7221	2.4531
64	98	0.7184	2.4516
116	98	0.7184	2.4516
4	140	0.5649	2.451
88	442	0.5669	2.4508
94	507	0.7161	2.4505
114	70	0.6998	2.4499
100	109	0.5847	2.4497
88	290	0.5565	2.4495
8	290	0.5565	2.4492
136	427	0.743	2.4483
136	126	0.7436	2.448
94	200	0.7258	2.4478
103	509	0.6957	2.4476
114	76	0.7487	2.4467
115	63	0.728	2.4463
100	284	0.5977	2.4461
8	442	0.5669	2.4458
114	348	0.7412	2.4455
104	251	0.6654	2.4437
133	427	0.736	2.4437
36	28	0.5582	2.4429
65	28	0.5582	2.4429
70	28	0.5582	2.4429
142	28	0.5582	2.4429
114	15	0.7214	2.4427
114	470	0.7297	2.4421
108	151	0.7308	2.442
136	92	0.7198	2.4419
94	230	0.722	2.4415
103	463	0.7171	2.4413
109	492	0.6834	2.4409
103	496	0.7283	2.4403
103	319	0.6888	2.4401
64	318	0.7196	2.4389
116	318	0.7196	2.4389
136	372	0.7312	2.4385
117	82	0.7097	2.4377
101	50	0.7327	2.4373
40	56	0.595	2.4369
64	232	0.7021	2.4369
116	232	0.7021	2.4369
117	76	0.7406	2.4363
115	200	0.7339	2.4359
101	61	0.7211	2.4354
114	7	0.6645	2.4341
115	502	0.7029	2.4331
114	169	0.7305	2.4323
113	507	0.7156	2.4317
120	65	0.6441	2.4317
64	346	0.7301	2.4308
116	346	0.7301	2.4308
115	355	0.733	2.4306
115	78	0.7147	2.4302
64	338	0.7319	2.4294
116	338	0.7319	2.4294
115	367	0.7269	2.4293
103	405	0.7238	2.4288
120	127	0.6454	2.4284
103	46	0.7408	2.4275
124	22	0.5572	2.4275
113	385	0.7271	2.4259
117	41	0.7324	2.4259
109	63	0.7053	2.4257
136	252	0.7266	2.4255
103	78	0.7145	2.4249
32	489	0.5555	2.4245
103	234	0.7476	2.4227
109	497	0.7164	2.4219
94	48	0.73	2.4215
113	344	0.7351	2.4212
88	213	0.5565	2.4206
8	213	0.5565	2.4202
103	352	0.7361	2.4201
133	379	0.7231	2.4201
125	288	0.6936	2.42
115	338	0.7302	2.4192
136	362	0.7182	2.4191
64	31	0.7295	2.4185
116	31	0.7295	2.4185
136	82	0.7091	2.4183
114	98	0.7213	2.418
117	66	0.7221	2.4172
115	42	0.7422	2.4168
103	67	0.728	2.4167
43	63	0.6987	2.4157
136	338	0.7305	2.4157
103	473	0.725	2.4154
114	5	0.7084	2.4149
115	352	0.7356	2.4147
133	56	0.7346	2.4144
114	234	0.7545	2.414
136	367	0.7265	2.4138
64	384	0.732	2.4137
116	384	0.732	2.4137
103	470	0.7219	2.4127
8	22	0.556	2.4119
115	58	0.693	2.4117
94	496	0.7182	2.4114
108	507	0.7277	2.4113
101	343	0.7259	2.4112
133	497	0.734	2.4109
101	427	0.7297	2.4099
64	169	0.7239	2.4097
116	169	0.7239	2.4097
101	348	0.7227	2.4091
103	151	0.7229	2.4087
117	15	0.7137	2.4082
113	348	0.724	2.4081
115	61	0.7287	2.4077
114	56	0.7476	2.4063
96	162	0.5612	2.4057
64	76	0.7399	2.4053
116	76	0.7399	2.4053
64	406	0.7132	2.4048
116	406	0.7132	2.4048
64	364	0.7264	2.4035
116	364	0.7264	2.4035
103	252	0.725	2.4031
64	212	0.7384	2.403
116	212	0.7384	2.403
117	481	0.7185	2.4028
113	312	0.715	2.4023
94	126	0.7306	2.4015
108	343	0.7422	2.4013
108	384	0.7367	2.4005
125	416	0.706	2.4005
125	499	0.6962	2.4002
43	6	0.6578	2.3994
103	75	0.7312	2.3993
125	113	0.6877	2.399
108	466	0.7052	2.3979
115	511	0.6877	2.3972
103	200	0.7316	2.3965
103	372	0.7283	2.396
103	362	0.7165	2.3953
108	262	0.6067	2.3951
108	367	0.731	2.3943
118	356	0.5727	2.3937
101	227	0.7313	2.3933
94	110	0.7254	2.393
125	54	0.7132	2.392
94	414	0.7335	2.3917
43	464	0.683	2.3908
113	379	0.719	2.3908
117	346	0.7264	2.3908
64	481	0.7188	2.3907
116	481	0.7188	2.3907
68	293	0.5785	2.3905
143	358	0.5678	2.3905
4	58	0.5636	2.3904
94	431	0.7197	2.3892
125	41	0.7145	2.389
109	41	0.708	2.3887
113	110	0.7256	2.3864
133	514	0.7145	2.3862
113	338	0.7202	2.3854
117	98	0.7136	2.3845
109	36	0.6297	2.3842
108	514	0.7252	2.3837
113	252	0.7161	2.3837
114	465	0.7071	2.3834
133	507	0.7151	2.3833
136	76	0.7378	2.3833
133	75	0.7245	2.3832
117	215	0.6824	2.3821
108	50	0.747	2.3816
115	178	0.6053	2.3815
88	453	0.5633	2.3812
103	138	0.7155	2.3808
115	46	0.7375	2.3804
9	85	0.5635	2.3798
133	355	0.7242	2.3797
133	67	0.7202	2.3788
94	428	0.7192	2.3786
106	358	0.5675	2.3785
110	358	0.5675	2.3785
143	310	0.5581	2.3785
94	497	0.7286	2.3782
133	230	0.7213	2.378
94	234	0.7343	2.3777
108	458	0.632	2.3776
94	355	0.721	2.3772
36	181	0.5581	2.377
65	181	0.5581	2.377
70	181	0.5581	2.377
142	181	0.5581	2.377
133	367	0.7186	2.3766
43	427	0.707	2.3763
94	361	0.7232	2.3748
103	367	0.7238	2.3748
125	406	0.698	2.3744
114	78	0.717	2.3742
133	312	0.7157	2.3742
43	169	0.6947	2.3719
101	364	0.7146	2.3717
114	318	0.7205	2.3715
43	5	0.68	2.3703
113	54	0.7193	2.3688
117	514	0.7183	2.3686
3	479	0.555	2.3683
108	144	0.5964	2.3676
103	92	0.7151	2.3668
136	56	0.7381	2.3667
115	251	0.7112	2.3662
115	174	0.7279	2.366
117	330	0.7164	2.3657
114	507	0.725	2.365
114	66	0.7251	2.3642
114	127	0.6842	2.3639
115	91	0.7179	2.3633
115	76	0.7359	2.3626
94	463	0.7052	2.3609
109	427	0.7128	2.3607
117	331	0.7202	2.3599
88	356	0.5662	2.3589
106	114	0.5592	2.3582
106	485	0.5592	2.3582
110	114	0.5592	2.3582
110	485	0.5592	2.3582
126	250	0.5753	2.3578
94	348	0.7204	2.3576
79	380	0.5663	2.3575
133	174	0.7219	2.3564
123	79	0.5568	2.3563
123	125	0.5568	2.3563
123	452	0.5568	2.3563
123	455	0.5568	2.3563
123	483	0.5568	2.3563
101	12	0.7134	2.3562
64	1	0.718	2.356
116	1	0.718	2.356
88	149	0.5565	2.3547
88	155	0.5565	2.3547
108	154	0.7157	2.3547
8	149	0.5565	2.3544
8	155	0.5565	2.3544
64	331	0.7209	2.3539
116	331	0.7209	2.3539
117	1	0.7167	2.352
114	65	0.6832	2.3515
117	517	0.7185	2.35
88	53	0.5576	2.3498
88	64	0.5576	2.3498
88	152	0.5576	2.3498
88	340	0.5576	2.3498
117	318	0.7135	2.3498
115	252	0.7215	2.3488
64	416	0.7178	2.3486
116	416	0.7178	2.3486
103	514	0.7172	2.3454
101	54	0.7166	2.3453
117	384	0.7265	2.3445
143	114	0.5592	2.3437
143	485	0.5592	2.3437
133	252	0.716	2.3431
43	318	0.6892	2.3429
113	466	0.6921	2.342
115	466	0.6978	2.3415
114	334	0.711	2.3407
128	451	0.558	2.3399
108	497	0.7426	2.3394
53	284	0.5884	2.3393
114	463	0.7167	2.3393
133	372	0.7191	2.3381
125	379	0.7087	2.3376
95	171	0.6178	2.3366
111	71	0.5581	2.3358
115	499	0.7052	2.3356
108	200	0.7341	2.3351
64	138	0.7136	2.3345
116	138	0.7136	2.3345
13	290	0.5547	2.3339
113	355	0.7189	2.3332
115	151	0.7182	2.3325
114	481	0.7203	2.3323
115	490	0.6502	2.3321
133	362	0.7081	2.3321
101	26	0.7254	2.332
43	416	0.691	2.3319
115	65	0.6783	2.3318
117	362	0.7126	2.3314
101	383	0.7279	2.3313
133	318	0.7079	2.3312
108	525	0.62	2.3308
109	140	0.691	2.3306
133	212	0.7267	2.3301
94	473	0.7119	2.3298
128	45	0.5597	2.3291
43	54	0.6973	2.3286
133	98	0.706	2.3282
103	140	0.7092	2.3273
64	102	0.6987	2.3268
116	102	0.6987	2.3268
95	37	0.6094	2.3267
108	52	0.7466	2.3265
124	20	0.5749	2.3264
103	61	0.7238	2.3256
43	41	0.6983	2.3255
103	312	0.7179	2.3254
113	473	0.7121	2.3247
103	56	0.7349	2.3239
115	331	0.7181	2.3238
115	525	0.6191	2.3238
115	372	0.7236	2.3233
133	92	0.7078	2.3233
117	367	0.7204	2.3232
108	464	0.706	2.3223
133	346	0.7172	2.3219
100	306	0.5977	2.3212
115	150	0.647	2.321
114	442	0.5935	2.3203
101	200	0.7173	2.3195
101	76	0.7231	2.3188
103	63	0.7203	2.3179
133	223	0.6786	2.3179
117	416	0.7149	2.3175
103	330	0.7138	2.3173
117	12	0.7195	2.3157
133	54	0.7186	2.3155
106	479	0.5565	2.3141
110	479	0.5565	2.3141
117	431	0.7233	2.3118
108	232	0.6991	2.3116
125	355	0.7101	2.3116
115	1	0.7145	2.3114
64	215	0.6797	2.3113
116	215	0.6797	2.3113
113	352	0.7208	2.3112
109	154	0.69	2.311
126	148	0.5784	2.3109
104	507	0.6638	2.3108
13	213	0.5547	2.3103
40	497	0.593	2.3099
101	151	0.7085	2.3099
64	56	0.7349	2.3093
116	56	0.7349	2.3093
136	405	0.717	2.3087
108	11	0.7392	2.3077
106	3	0.5697	2.3063
110	3	0.5697	2.3063
136	522	0.6666	2.3063
101	230	0.7132	2.3055
108	41	0.7314	2.3052
133	431	0.7177	2.3052
117	212	0.7307	2.3047
103	212	0.7309	2.3028
103	180	0.7027	2.3027
87	281	0.6398	2.3025
94	338	0.7147	2.302
133	330	0.708	2.3018
101	199	0.6878	2.3011
136	331	0.7171	2.2996
109	46	0.7091	2.2994
43	75	0.697	2.2989
101	331	0.7081	2.2988
95	288	0.6407	2.2983
113	46	0.7238	2.2983
133	76	0.7259	2.2983
113	343	0.7203	2.2979
113	42	0.7256	2.2972
94	252	0.7105	2.297
94	517	0.7079	2.2965
133	169	0.7113	2.2964
108	54	0.7289	2.296
64	41	0.7254	2.2958
116	41	0.7254	2.2958
125	153	0.7	2.2953
108	427	0.7395	2.2949
100	176	0.5782	2.2947
126	153	0.5791	2.2947
113	61	0.714	2.2941
103	406	0.7063	2.2934
8	459	0.5705	2.2932
108	66	0.7205	2.2928
113	234	0.7295	2.2926
133	384	0.7181	2.2926
118	271	0.5797	2.2922
100	234	0.6008	2.292
32	120	0.5547	2.2917
133	31	0.7155	2.2916
113	497	0.7237	2.2904
40	240	0.5752	2.2898
108	109	0.6237	2.2898
64	61	0.7224	2.2895
116	61	0.7224	2.2895
108	461	0.6786	2.2893
101	252	0.7093	2.2891
117	230	0.721	2.2891
108	138	0.7154	2.2889
113	154	0.7003	2.2889
114	67	0.7263	2.2885
101	361	0.7172	2.2881
115	428	0.722	2.2875
141	271	0.5797	2.2867
125	264	0.6282	2.2862
64	66	0.7153	2.2861
116	66	0.7153	2.2861
117	138	0.7098	2.2845
101	416	0.705	2.2843
115	75	0.7238	2.2839
136	61	0.7214	2.2833
64	428	0.7228	2.2831
94	312	0.7076	2.2831
116	428	0.7228	2.2831
103	76	0.7309	2.2829
113	362	0.7033	2.2826
136	138	0.7101	2.2825
136	230	0.7212	2.2824
113	406	0.6992	2.282
125	230	0.7058	2.2794
43	12	0.6916	2.2791
117	56	0.7316	2.279
109	212	0.7063	2.2779
99	43	0.5678	2.2777
115	171	0.6457	2.2777
111	265	0.5576	2.2773
114	191	0.6777	2.2771
64	151	0.7157	2.2757
116	151	0.7157	2.2757
117	78	0.7058	2.2756
64	174	0.7232	2.2743
116	174	0.7232	2.2743
68	36	0.6081	2.2739
103	481	0.7112	2.2737
117	507	0.7134	2.2737
103	338	0.7213	2.2735
117	372	0.7203	2.2734
117	335	0.7065	2.2728
94	281	0.6888	2.2726
136	364	0.7178	2.2719
64	91	0.7134	2.2713
116	91	0.7134	2.2713
109	506	0.6361	2.2711
103	511	0.6816	2.2704
108	175	0.6522	2.2703
115	48	0.7295	2.2699
108	227	0.7408	2.2697
101	140	0.6982	2.2694
136	75	0.7233	2.2694
115	361	0.7253	2.2693
115	5	0.6956	2.2692
94	42	0.7232	2.2688
3	472	0.5566	2.2683
105	208	0.5657	2.2678
115	180	0.7007	2.2677
108	78	0.7104	2.2672
101	379	0.7105	2.2665
87	76	0.6511	2.2656
111	181	0.5581	2.2656
43	364	0.6911	2.2654
9	460	0.5655	2.2652
103	251	0.7055	2.2645
117	513	0.6858	2.264
101	385	0.7159	2.2633
101	352	0.7164	2.2617
133	8	0.7097	2.2611
103	471	0.6802	2.261
95	176	0.5937	2.2606
113	309	0.685	2.2605
64	193	0.6896	2.2603
116	193	0.6896	2.2603
101	517	0.7051	2.2602
125	495	0.6646	2.2601
109	43	0.5957	2.2594
111	377	0.5581	2.2594
121	79	0.5573	2.2591
121	125	0.5573	2.2591
121	452	0.5573	2.2591
121	455	0.5573	2.2591
121	483	0.5573	2.2591
113	169	0.7069	2.259
13	149	0.5547	2.2587
13	155	0.5547	2.2587
103	1	0.7115	2.2581
64	251	0.7059	2.2579
116	251	0.7059	2.2579
109	151	0.6942	2.2565
113	113	0.6859	2.2564
43	329	0.675	2.2559
125	281	0.6831	2.2558
103	31	0.7186	2.2557
120	461	0.6381	2.2556
136	15	0.7054	2.2556
115	54	0.7201	2.2548
114	335	0.711	2.2546
103	199	0.6919	2.2544
114	82	0.7048	2.2544
101	344	0.723	2.254
103	431	0.72	2.2539
113	11	0.7204	2.2535
101	174	0.7119	2.2527
114	509	0.6901	2.2527
136	67	0.7182	2.2523
113	318	0.7014	2.2518
114	513	0.6895	2.2516
133	364	0.7111	2.2512
136	251	0.705	2.2506
94	61	0.7108	2.2505
114	460	0.5909	2.2494
114	466	0.6976	2.2488
113	470	0.705	2.2483
103	66	0.7123	2.2482
126	118	0.5669	2.2481
115	14	0.6234	2.2477
133	338	0.7143	2.2474
109	245	0.639	2.2472
43	15	0.6819	2.2466
117	334	0.7004	2.2463
108	496	0.7222	2.2461
114	158	0.706	2.2461
114	146	0.6927	2.2445
115	385	0.724	2.2437
64	12	0.7162	2.2434
116	12	0.7162	2.2434
125	369	0.6443	2.2423
114	230	0.7245	2.2422
136	384	0.7206	2.2408
109	60	0.5729	2.239
113	102	0.6878	2.2389
64	329	0.6947	2.2384
116	329	0.6947	2.2384
113	364	0.708	2.2377
103	230	0.7181	2.2376
101	481	0.701	2.236
136	334	0.7002	2.2358
114	212	0.7332	2.2356
4	451	0.5547	2.2336
114	209	0.6142	2.2333
117	8	0.7128	2.233
125	346	0.7027	2.2326
94	384	0.7115	2.2322
133	416	0.7054	2.2322
8	526	0.5641	2.232
43	384	0.6929	2.2319
109	8	0.6933	2.2315
64	335	0.705	2.2307
116	335	0.705	2.2307
114	174	0.7257	2.2293
114	499	0.7043	2.2293
136	66	0.7114	2.2291
125	175	0.6434	2.229
136	492	0.6885	2.2283
106	417	0.5581	2.2275
110	417	0.5581	2.2275
114	284	0.6871	2.2269
104	474	0.6355	2.2268
118	36	0.5791	2.2267
64	78	0.7039	2.2256
94	364	0.7068	2.2256
116	78	0.7039	2.2256
136	54	0.7187	2.2249
43	284	0.6654	2.2247
136	379	0.717	2.2247
101	234	0.7236	2.2245
53	56	0.5902	2.2242
94	514	0.7024	2.2238
122	41	0.5807	2.2237
114	193	0.6914	2.2227
100	148	0.5934	2.2222
101	338	0.7092	2.2221
113	63	0.707	2.2219
133	1	0.7045	2.2213
43	212	0.6968	2.2208
115	66	0.7104	2.2203
125	47	0.7153	2.2202
125	61	0.7025	2.22
136	12	0.7143	2.2199
40	407	0.5678	2.2185
99	510	0.5737	2.2184
109	180	0.6816	2.2183
114	428	0.724	2.2183
101	63	0.7055	2.2176
108	102	0.6964	2.2175
94	113	0.6835	2.2168
101	314	0.611	2.2164
114	140	0.7081	2.2164
125	338	0.7031	2.2164
113	428	0.71	2.2162
94	91	0.7021	2.216
136	140	0.703	2.2159
114	95	0.6199	2.2157
115	335	0.7033	2.2153
53	428	0.5893	2.2152
143	417	0.5581	2.2149
114	491	0.6898	2.2144
133	481	0.703	2.2144
87	288	0.6381	2.2139
114	92	0.7116	2.2136
121	23	0.5526	2.2134
136	183	0.7058	2.2134
125	12	0.6996	2.2126
126	234	0.5798	2.2103
115	156	0.6327	2.2099
36	96	0.5582	2.2096
65	96	0.5582	2.2096
70	96	0.5582	2.2096
142	96	0.5582	2.2096
117	151	0.7107	2.2095
115	138	0.7055	2.2091
9	79	0.5558	2.2087
9	125	0.5558	2.2087
9	452	0.5558	2.2087
9	455	0.5558	2.2087
9	483	0.5558	2.2087
108	352	0.7288	2.2087
43	334	0.6769	2.2084
79	381	0.5661	2.2081
114	183	0.7106	2.208
103	491	0.6852	2.2076
114	309	0.692	2.2074
124	69	0.575	2.2073
64	441	0.6667	2.2061
115	523	0.6359	2.2061
116	441	0.6667	2.2061
36	277	0.5576	2.2057
65	277	0.5576	2.2057
70	277	0.5576	2.2057
142	277	0.5576	2.2057
64	15	0.703	2.2043
116	15	0.703	2.2043
117	174	0.7176	2.2036
136	70	0.6833	2.2035
103	335	0.7027	2.2028
101	110	0.713	2.2023
113	496	0.7065	2.2022
133	428	0.7115	2.2013
94	92	0.6984	2.201
108	406	0.7057	2.201
120	5	0.6469	2.2003
136	5	0.6921	2.1995
114	113	0.6927	2.1991
124	147	0.5758	2.1991
117	509	0.683	2.1987
108	67	0.7203	2.1985
117	183	0.7044	2.198
125	331	0.6969	2.1975
101	173	0.6597	2.197
108	315	0.6465	2.1963
109	342	0.6269	2.1955
125	169	0.6968	2.1954
113	514	0.7013	2.1945
94	154	0.6947	2.194
104	302	0.6219	2.194
124	240	0.5717	2.1934
133	331	0.7054	2.1932
94	330	0.6993	2.1929
115	348	0.7187	2.1927
136	491	0.6845	2.192
136	98	0.7031	2.1919
125	319	0.6683	2.1918
43	47	0.7001	2.1903
115	98	0.7027	2.1903
114	180	0.7014	2.1899
117	91	0.7077	2.1899
87	499	0.6379	2.1888
108	338	0.7218	2.1883
79	257	0.5638	2.1874
115	383	0.7287	2.1871
115	423	0.625	2.1865
136	406	0.7005	2.1865
108	330	0.7112	2.1864
114	105	0.6856	2.1863
120	8	0.6553	2.1858
117	31	0.7141	2.1857
103	288	0.6929	2.1854
109	5	0.6757	2.1852
115	110	0.7211	2.1852
109	462	0.6376	2.1837
101	41	0.7085	2.1835
117	223	0.6754	2.1834
113	465	0.6856	2.1826
113	173	0.6597	2.1812
101	146	0.6789	2.1811
136	500	0.5726	2.1811
136	505	0.5726	2.1811
136	518	0.5726	2.1811
115	52	0.7295	2.1807
94	346	0.706	2.1801
108	456	0.5697	2.18
108	414	0.7362	2.1799
101	74	0.7117	2.1796
115	295	0.6466	2.1794
32	484	0.5595	2.1783
115	59	0.6503	2.1783
109	61	0.6941	2.178
113	140	0.6943	2.178
115	105	0.681	2.178
125	352	0.7053	2.178
136	509	0.6823	2.178
115	405	0.7088	2.1776
109	56	0.7024	2.1768
32	43	0.5584	2.1764
133	102	0.6862	2.1761
87	153	0.6407	2.1756
108	63	0.7171	2.1756
117	296	0.698	2.1749
101	284	0.6747	2.1742
117	170	0.6426	2.1735
118	407	0.5665	2.1735
101	330	0.6975	2.1726
64	113	0.6875	2.1725
116	113	0.6875	2.1725
125	148	0.6743	2.1717
125	140	0.688	2.171
100	56	0.5974	2.1708
115	31	0.7132	2.1702
125	48	0.7075	2.1702
114	251	0.7053	2.17
64	8	0.71	2.1697
116	8	0.71	2.1697
108	8	0.7146	2.1695
141	407	0.5665	2.1694
113	66	0.7006	2.1688
133	91	0.7019	2.1683
64	513	0.6817	2.168
116	513	0.6817	2.168
133	406	0.6949	2.1679
94	387	0.6731	2.1676
118	7	0.5815	2.1672
128	231	0.5617	2.167
113	138	0.6967	2.1664
125	52	0.7121	2.1663
125	252	0.6967	2.166
125	383	0.7111	2.1653
101	346	0.7044	2.1649
118	107	0.57	2.1645
45	127	0.5824	2.1644
46	127	0.5824	2.1644
101	222	0.6269	2.1644
115	6	0.6618	2.164
136	212	0.7222	2.1635
113	491	0.6779	2.1634
108	355	0.7222	2.163
101	470	0.6989	2.1626
105	109	0.563	2.1626
113	41	0.7086	2.1626
64	296	0.6982	2.1622
116	296	0.6982	2.1622
115	526	0.588	2.1614
109	42	0.7025	2.1613
115	330	0.7045	2.1605
125	427	0.7078	2.1602
113	405	0.7011	2.1601
141	107	0.57	2.16
64	319	0.676	2.1596
116	319	0.676	2.1596
113	416	0.6992	2.1595
114	406	0.7038	2.1595
101	98	0.6936	2.1589
133	232	0.6833	2.1584
133	138	0.6982	2.1583
115	173	0.6624	2.1579
115	312	0.7077	2.157
108	26	0.7306	2.1569
113	200	0.7088	2.1569
64	183	0.7029	2.1563
116	183	0.7029	2.1563
136	170	0.6421	2.1552
115	319	0.6753	2.1551
115	514	0.7057	2.1549
108	233	0.6068	2.1548
114	147	0.6239	2.1546
115	212	0.7211	2.1546
117	428	0.7135	2.154
114	102	0.6934	2.1539
87	77	0.6073	2.1537
64	63	0.711	2.1534
116	63	0.711	2.1534
133	193	0.6801	2.1531
114	329	0.6941	2.1529
114	441	0.6672	2.1525
115	362	0.7024	2.1523
103	465	0.6896	2.1519
125	126	0.7081	2.1515
136	481	0.7042	2.1507
114	315	0.6456	2.1504
108	12	0.7152	2.1499
125	344	0.71	2.1491
133	41	0.71	2.1489
117	470	0.7058	2.148
136	398	0.5722	2.1477
108	309	0.6883	2.1475
125	318	0.6897	2.1469
128	310	0.5571	2.145
125	138	0.6895	2.1448
108	107	0.591	2.1446
109	66	0.6872	2.1445
125	251	0.6866	2.1438
3	278	0.5555	2.1411
117	329	0.6888	2.1411
121	522	0.5848	2.1407
88	411	0.5565	2.1389
101	138	0.694	2.1386
115	50	0.7236	2.1386
64	334	0.6952	2.1383
116	334	0.6952	2.1383
136	295	0.6452	2.1381
108	65	0.672	2.1378
95	286	0.6151	2.1366
117	199	0.6856	2.1365
136	63	0.7094	2.1364
136	346	0.7115	2.1363
108	481	0.708	2.1355
136	65	0.6691	2.1355
120	482	0.6306	2.1346
115	241	0.647	2.1341
136	318	0.7015	2.1333
103	241	0.647	2.1331
45	12	0.5845	2.133
46	12	0.5845	2.133
114	170	0.6435	2.1328
115	208	0.6537	2.1323
101	169	0.6985	2.1319
115	67	0.7104	2.1319
50	253	0.5622	2.1318
50	258	0.5622	2.1318
50	259	0.5622	2.1318
125	233	0.6039	2.1313
94	54	0.7047	2.1309
136	40	0.6781	2.13
94	406	0.6905	2.1296
125	174	0.6989	2.1295
125	180	0.6821	2.1293
103	232	0.6854	2.1288
133	329	0.6845	2.1287
3	63	0.5653	2.1283
68	37	0.6036	2.1282
117	140	0.6976	2.128
94	148	0.6766	2.1277
133	66	0.7002	2.1271
136	465	0.6885	2.1271
103	40	0.6778	2.1268
115	264	0.6271	2.1267
123	22	0.5556	2.1263
95	77	0.6063	2.1261
101	78	0.6903	2.1259
101	56	0.7122	2.1257
108	264	0.6281	2.1257
114	492	0.6872	2.1257
114	495	0.67	2.1256
108	312	0.7111	2.1252
136	466	0.6866	2.1241
94	309	0.6778	2.1239
115	343	0.7173	2.123
68	288	0.6324	2.1229
117	465	0.6878	2.1219
64	199	0.6855	2.1214
116	199	0.6855	2.1214
108	146	0.6855	2.121
94	78	0.6906	2.1206
125	471	0.6649	2.1197
94	193	0.6766	2.119
101	335	0.6906	2.1189
101	431	0.703	2.1187
104	179	0.5855	2.1185
108	140	0.7018	2.1182
90	72	0.5555	2.1175
114	223	0.6761	2.1171
108	383	0.7308	2.117
133	12	0.7028	2.1168
43	312	0.6815	2.1164
94	232	0.6792	2.1158
113	12	0.7006	2.1148
117	491	0.6803	2.1144
108	70	0.6821	2.1142
108	522	0.6604	2.1136
104	106	0.629	2.1133
108	183	0.7045	2.1133
126	76	0.5782	2.1132
108	47	0.7317	2.1129
115	509	0.6788	2.1129
125	405	0.6921	2.1126
114	471	0.6768	2.112
136	191	0.6667	2.1119
103	507	0.7039	2.11
3	489	0.5555	2.1095
101	496	0.6999	2.1089
133	61	0.7051	2.1087
113	56	0.7124	2.1077
108	511	0.6768	2.1075
108	18	0.6402	2.1074
115	342	0.63	2.107
108	75	0.7185	2.1065
108	385	0.7213	2.1063
43	466	0.6667	2.1059
64	288	0.6892	2.1057
116	288	0.6892	2.1057
94	470	0.6963	2.1055
136	232	0.6844	2.1055
109	209	0.6065	2.1054
133	151	0.7	2.1048
117	232	0.684	2.1034
3	402	0.5539	2.1025
43	414	0.6951	2.1023
64	463	0.6984	2.1021
116	463	0.6984	2.1021
113	15	0.6903	2.1018
113	431	0.7032	2.1014
136	68	0.6625	2.1006
94	491	0.6744	2.0999
108	308	0.6402	2.0997
108	361	0.7206	2.0993
125	42	0.7054	2.0987
125	193	0.6714	2.0984
95	302	0.6114	2.0982
103	295	0.6436	2.0969
125	312	0.6911	2.0968
103	466	0.6849	2.0962
109	105	0.6636	2.0958
109	523	0.6262	2.0947
115	522	0.6572	2.0945
125	15	0.6842	2.0944
43	105	0.6599	2.0942
115	199	0.6835	2.0941
136	199	0.6836	2.0929
101	406	0.6879	2.0927
88	287	0.5565	2.0922
125	177	0.6805	2.0919
143	472	0.5581	2.0919
103	373	0.6407	2.0911
125	56	0.7039	2.091
136	296	0.6937	2.0905
114	511	0.6766	2.0902
101	318	0.6914	2.0892
79	325	0.5635	2.0891
118	231	0.5651	2.0888
109	502	0.6698	2.0887
43	296	0.6725	2.0879
114	40	0.6797	2.0878
117	441	0.6611	2.0873
117	309	0.6812	2.0871
113	82	0.6852	2.0867
113	92	0.6925	2.0864
94	151	0.6964	2.0862
117	102	0.6851	2.0857
111	45	0.5558	2.0853
125	146	0.6704	2.0848
4	179	0.5581	2.0841
123	208	0.576	2.0837
133	441	0.6584	2.0835
133	15	0.691	2.0827
113	384	0.7032	2.0826
115	158	0.6916	2.0818
125	11	0.7024	2.0818
94	8	0.6966	2.0817
133	215	0.6656	2.0817
64	40	0.676	2.0806
116	40	0.676	2.0806
114	319	0.6754	2.0799
114	281	0.6889	2.0785
117	208	0.6514	2.0785
113	40	0.6708	2.0784
94	70	0.6718	2.0781
125	26	0.7035	2.078
88	159	0.5671	2.0778
8	194	0.5549	2.0774
113	517	0.6959	2.0773
109	495	0.6533	2.0772
125	475	0.6243	2.0772
88	194	0.5549	2.0769
79	53	0.5558	2.0753
79	64	0.5558	2.0753
79	152	0.5558	2.0753
79	340	0.5558	2.0753
101	92	0.6908	2.0753
101	463	0.6888	2.0735
109	75	0.6906	2.0733
108	92	0.7028	2.0725
94	416	0.6938	2.072
125	98	0.6842	2.0715
64	491	0.6787	2.0713
116	491	0.6787	2.0713
117	251	0.6943	2.071
94	405	0.6955	2.0704
125	105	0.6665	2.0703
125	361	0.6982	2.0695
125	511	0.6633	2.069
120	289	0.6082	2.0689
114	68	0.6641	2.0688
108	517	0.707	2.068
124	413	0.5708	2.0679
117	464	0.6872	2.0678
136	416	0.7007	2.0678
125	348	0.6969	2.0677
87	232	0.6312	2.0674
125	78	0.6826	2.0674
114	326	0.6633	2.0668
113	31	0.6999	2.0662
64	68	0.6612	2.0661
116	68	0.6612	2.0661
125	513	0.6669	2.0653
141	451	0.5587	2.0644
125	334	0.6792	2.0643
119	36	0.5919	2.0642
113	372	0.7003	2.0636
109	414	0.6991	2.0629
117	463	0.6952	2.0619
114	6	0.6604	2.0614
108	7	0.6489	2.0612
114	104	0.61	2.0604
104	306	0.6492	2.0601
108	48	0.7221	2.0597
123	250	0.5742	2.0596
115	198	0.6382	2.0588
64	509	0.6766	2.0586
116	509	0.6766	2.0586
114	156	0.6296	2.0581
113	464	0.6812	2.0576
64	470	0.7013	2.057
116	470	0.7013	2.057
115	309	0.6797	2.0564
101	514	0.6921	2.0554
113	148	0.6733	2.055
101	31	0.6981	2.0547
114	178	0.5993	2.0542
101	362	0.6895	2.0539
111	55	0.5587	2.0538
109	3	0.6114	2.0536
125	502	0.6725	2.0533
94	199	0.6759	2.0531
113	331	0.6951	2.0531
133	183	0.6918	2.053
122	63	0.5776	2.0527
103	168	0.6462	2.0525
133	319	0.6674	2.0524
95	36	0.6042	2.0521
117	147	0.6193	2.0521
114	173	0.6609	2.0519
115	347	0.6279	2.0512
133	296	0.6872	2.0512
43	367	0.6802	2.051
125	200	0.6956	2.0509
87	56	0.6432	2.0506
113	367	0.6972	2.0506
43	405	0.6784	2.0502
96	171	0.5594	2.0495
125	497	0.7012	2.0493
94	251	0.6868	2.0484
143	402	0.5555	2.0478
96	100	0.5508	2.0477
117	70	0.6752	2.0467
141	231	0.5648	2.0465
40	170	0.5809	2.0452
108	416	0.704	2.045
109	12	0.6846	2.0445
115	175	0.642	2.0441
101	105	0.6687	2.044
64	180	0.6891	2.0437
116	180	0.6891	2.0437
111	323	0.5582	2.0436
101	215	0.6619	2.0433
80	85	0.5541	2.0431
135	85	0.5541	2.0431
117	387	0.6718	2.0423
136	428	0.7071	2.0421
32	373	0.5597	2.0419
100	477	0.5537	2.0409
53	37	0.5763	2.0403
115	74	0.7119	2.0403
136	463	0.6944	2.0401
108	465	0.6874	2.0399
68	32	0.6026	2.0391
101	15	0.6857	2.0388
133	78	0.6884	2.0388
108	126	0.7227	2.0387
103	154	0.6927	2.0386
124	490	0.5768	2.0385
115	7	0.6462	2.0382
101	183	0.6881	2.0381
114	288	0.6895	2.0377
94	362	0.6892	2.0375
104	230	0.6552	2.0375
133	251	0.6883	2.0366
43	46	0.6882	2.0363
136	241	0.6434	2.0363
89	198	0.5585	2.0356
94	465	0.6775	2.0353
45	313	0.5534	2.0349
46	313	0.5534	2.0349
115	481	0.6971	2.0345
119	362	0.6092	2.0341
113	296	0.6845	2.0338
64	469	0.6641	2.0336
116	469	0.6641	2.0336
117	180	0.6878	2.033
64	466	0.6821	2.0318
116	466	0.6821	2.0318
68	183	0.6327	2.0303
117	288	0.6844	2.0299
109	431	0.6866	2.0294
113	1	0.6915	2.0293
115	168	0.6453	2.0288
94	63	0.6951	2.0285
109	327	0.6393	2.0283
101	513	0.6686	2.0278
103	464	0.6851	2.0272
115	129	0.6337	2.0272
109	499	0.6722	2.0271
114	387	0.6749	2.0267
101	509	0.669	2.0266
113	70	0.6696	2.0257
94	335	0.6861	2.0253
115	9	0.6042	2.0253
115	10	0.6042	2.0253
126	219	0.5742	2.0253
114	232	0.6843	2.0249
106	132	0.5547	2.0248
110	132	0.5547	2.0248
119	205	0.556	2.0248
136	102	0.6823	2.0248
109	54	0.6866	2.0247
43	76	0.6869	2.0246
94	12	0.6949	2.0244
115	492	0.6775	2.0241
109	484	0.6098	2.0239
114	519	0.6151	2.0239
113	146	0.672	2.0235
115	197	0.6118	2.0233
64	276	0.6598	2.0232
116	276	0.6598	2.0232
114	522	0.6571	2.0224
114	264	0.6256	2.022
114	526	0.5863	2.0219
125	8	0.6875	2.0215
136	127	0.6648	2.0215
115	230	0.7045	2.0213
136	309	0.6781	2.0209
136	147	0.6184	2.0208
113	281	0.6763	2.0197
113	334	0.6822	2.0193
101	473	0.6933	2.0186
103	8	0.7001	2.0183
94	331	0.6926	2.0181
115	413	0.5979	2.0178
64	70	0.6743	2.0177
116	70	0.6743	2.0177
136	174	0.7065	2.0177
53	302	0.5787	2.0174
94	326	0.6542	2.0166
108	364	0.707	2.0164
133	63	0.6969	2.0162
114	306	0.695	2.0158
109	464	0.6693	2.0157
9	121	0.5558	2.0154
9	145	0.5558	2.0154
9	157	0.5558	2.0154
9	160	0.5558	2.0154
9	165	0.5558	2.0154
9	184	0.5558	2.0154
9	203	0.5558	2.0154
9	246	0.5558	2.0154
9	249	0.5558	2.0154
9	305	0.5558	2.0154
9	337	0.5558	2.0154
9	350	0.5558	2.0154
9	386	0.5558	2.0154
9	412	0.5558	2.0154
9	426	0.5558	2.0154
40	314	0.5753	2.015
105	474	0.5639	2.0148
133	140	0.687	2.0127
133	334	0.6835	2.0127
101	177	0.6806	2.0122
101	334	0.6808	2.0119
109	381	0.6013	2.0113
133	335	0.6875	2.0113
101	329	0.6759	2.0111
117	502	0.6803	2.0111
115	227	0.7165	2.0109
115	209	0.6077	2.0108
114	171	0.6383	2.0103
[truncated: 24,204 more rows]
