# Supplementary material for: Did α-Synuclein and Glucocerebrosidase Coevolve? Implications for Parkinson’s Disease
Source: PLoS One. 2015 Jul 27;10(7):e0133863. doi: 10.1371/journal.pone.0133863 (PMC4516260; doi:10.1371/journal.pone.0133863)
Supplement: S4 Table — (TXT) [file pone.0133863.s004.txt]

MI Z-values for beta synuclein and GCase (note residue numbering includes gaps)
res1	res2	MI	Z-value
3	176	0.9116	8.2448
86	123	0.9253	7.6227
122	123	0.9197	7.424
123	179	0.9208	7.1459
86	474	0.9312	7.001
123	177	0.9563	6.1847
129	127	0.8973	6.0995
123	504	0.922	6.086
91	317	0.8848	5.9082
129	43	0.8837	5.8933
45	323	0.9192	5.8674
45	96	0.9059	5.711
45	2	0.9257	5.4817
86	183	0.9187	5.3714
123	21	0.8852	5.226
122	183	0.9124	5.1948
123	484	0.8981	5.052
24	512	0.8921	4.8521
86	32	0.9111	4.8496
123	276	0.9244	4.8313
96	262	0.8857	4.8219
123	43	0.8889	4.7907
3	511	0.8966	4.673
86	284	0.9133	4.6692
123	153	0.9401	4.6581
127	299	0.9174	4.658
86	306	0.9148	4.6433
116	273	0.8759	4.618
45	118	0.9017	4.5881
49	197	0.8896	4.5179
122	428	0.9131	4.489
86	174	0.9133	4.4162
122	32	0.9031	4.3987
3	62	0.8945	4.3938
123	250	0.9062	4.379
45	58	0.9295	4.341
124	238	0.8743	4.3252
122	204	0.8983	4.306
123	36	0.9138	4.2914
3	510	0.8913	4.2904
107	141	0.8735	4.2802
45	281	0.9301	4.2606
119	496	0.9614	4.2447
28	73	0.8865	4.2378
28	457	0.8865	4.2378
4	265	0.8921	4.2257
4	380	0.8921	4.2257
53	202	0.8883	4.2158
124	211	0.8726	4.1885
96	216	0.8762	4.1793
107	97	0.8729	4.1592
53	8	0.9303	4.1443
91	372	0.8933	4.1335
3	61	0.8983	4.1271
122	37	0.8989	4.1158
53	284	0.922	4.114
100	127	0.9102	4.1018
49	472	0.8855	4.0792
84	202	0.8771	4.0783
117	79	0.8759	4.0742
117	125	0.8759	4.0742
117	282	0.8759	4.0742
117	452	0.8759	4.0742
117	455	0.8759	4.0742
117	483	0.8759	4.0742
122	59	0.8871	4.0631
86	27	0.8831	4.0545
10	26	0.9822	4.0463
10	383	0.9822	4.0463
27	26	0.9822	4.0463
27	383	0.9822	4.0463
65	26	0.9822	4.0463
65	383	0.9822	4.0463
123	475	0.911	4.04
123	146	0.9143	4.0344
24	73	0.8855	4.0234
24	457	0.8855	4.0234
10	227	0.98	4.0081
27	227	0.98	4.0081
65	227	0.98	4.0081
123	118	0.8923	3.9969
45	428	0.9461	3.9889
119	31	0.9482	3.9746
127	6	0.8922	3.9734
70	41	0.9031	3.9695
49	489	0.8838	3.9678
91	285	0.8777	3.9369
71	304	0.8855	3.9357
112	84	0.8815	3.9242
110	112	0.8759	3.9104
123	286	0.9071	3.9018
45	219	0.9226	3.9007
123	510	0.9061	3.8987
86	461	0.9013	3.889
10	473	0.973	3.8701
27	473	0.973	3.8701
65	473	0.973	3.8701
93	60	0.8874	3.8605
113	405	0.9653	3.8591
113	52	0.9732	3.8585
100	147	0.9086	3.8512
121	342	0.8805	3.8492
122	27	0.881	3.8439
45	148	0.9191	3.8416
3	132	0.8773	3.8086
123	231	0.8964	3.7948
4	45	0.8874	3.7856
107	23	0.8743	3.7791
91	514	0.8915	3.7747
123	140	0.9211	3.7497
10	52	0.973	3.7483
27	52	0.973	3.7483
65	52	0.973	3.7483
87	442	0.9026	3.7471
122	306	0.9006	3.7471
97	216	0.8719	3.7447
87	356	0.8987	3.7186
4	381	0.8905	3.7172
28	512	0.8855	3.713
123	106	0.9134	3.6971
93	231	0.891	3.6855
51	310	0.8759	3.679
51	451	0.8759	3.679
3	42	0.8955	3.6688
122	283	0.9013	3.6669
53	513	0.9207	3.6588
104	48	0.9595	3.6557
2	150	0.8905	3.6524
59	150	0.8905	3.6524
68	150	0.8905	3.6524
53	5	0.9132	3.6415
10	414	0.9688	3.639
27	414	0.9688	3.639
65	414	0.9688	3.639
113	92	0.9527	3.6368
108	55	0.8865	3.6318
110	313	0.8743	3.6294
10	352	0.9617	3.6242
27	352	0.9617	3.6242
65	352	0.9617	3.6242
28	525	0.8831	3.6118
49	163	0.8813	3.6118
3	141	0.873	3.6084
104	47	0.9646	3.6044
113	517	0.9486	3.5915
10	50	0.964	3.5867
27	50	0.964	3.5867
65	50	0.964	3.5867
49	270	0.883	3.5778
10	441	0.9585	3.569
27	441	0.9585	3.569
65	441	0.9585	3.569
104	385	0.9593	3.569
87	377	0.8942	3.5664
10	47	0.964	3.5651
10	234	0.9658	3.5651
27	47	0.964	3.5651
27	234	0.9658	3.5651
65	47	0.964	3.5651
65	234	0.9658	3.5651
121	112	0.8743	3.5559
42	226	0.8708	3.5521
104	348	0.9508	3.5505
113	42	0.9585	3.5505
2	209	0.8812	3.5456
59	209	0.8812	3.5456
68	209	0.8812	3.5456
104	67	0.9502	3.543
113	26	0.9665	3.5429
113	383	0.9665	3.5429
10	385	0.9588	3.5294
27	385	0.9588	3.5294
65	385	0.9588	3.5294
10	344	0.9609	3.5241
27	344	0.9609	3.5241
65	344	0.9609	3.5241
122	144	0.8847	3.5184
123	461	0.9089	3.513
113	227	0.9643	3.5016
10	48	0.9563	3.501
27	48	0.9563	3.501
65	48	0.9563	3.501
127	385	0.9131	3.5008
113	414	0.9627	3.4935
104	26	0.9673	3.4927
104	383	0.9673	3.4927
10	343	0.9559	3.488
27	343	0.9559	3.488
65	343	0.9559	3.488
123	37	0.906	3.4857
10	405	0.9585	3.4791
27	405	0.9585	3.4791
65	405	0.9585	3.4791
86	234	0.9078	3.4759
122	162	0.8822	3.4736
10	496	0.9578	3.4725
27	496	0.9578	3.4725
65	496	0.9578	3.4725
93	107	0.8885	3.4714
107	398	0.8743	3.4647
122	342	0.8874	3.4637
129	118	0.8756	3.4612
100	459	0.9061	3.4553
104	227	0.9651	3.4542
104	56	0.9566	3.4528
86	204	0.8934	3.4527
3	342	0.8831	3.4497
104	427	0.9538	3.4438
104	414	0.9633	3.4413
122	461	0.8937	3.441
119	110	0.9429	3.4359
86	56	0.9053	3.4353
45	78	0.9201	3.4339
49	189	0.8812	3.426
119	42	0.9441	3.4099
86	28	0.8755	3.4044
24	525	0.8821	3.4037
49	254	0.8838	3.4028
49	279	0.8838	3.4028
45	177	0.9208	3.3993
96	150	0.8857	3.3907
91	60	0.8779	3.3893
10	348	0.9477	3.387
27	348	0.9477	3.387
65	348	0.9477	3.387
24	403	0.8857	3.3831
104	110	0.9536	3.383
86	475	0.894	3.3812
10	110	0.954	3.3754
27	110	0.954	3.3754
65	110	0.954	3.3754
104	82	0.9384	3.3735
104	496	0.9548	3.3714
45	278	0.8835	3.3702
53	63	0.9194	3.3681
104	514	0.9466	3.3678
113	473	0.9578	3.3617
113	169	0.9419	3.3499
113	379	0.9419	3.3499
100	460	0.899	3.3492
4	55	0.8855	3.3486
104	126	0.9486	3.3441
86	302	0.8944	3.3401
87	325	0.8945	3.3288
10	215	0.9417	3.3285
27	215	0.9417	3.3285
65	215	0.9417	3.3285
104	473	0.9587	3.3231
45	306	0.9228	3.3204
93	85	0.8812	3.3203
28	71	0.8848	3.3199
108	265	0.8855	3.3193
108	380	0.8855	3.3193
113	223	0.9343	3.3154
104	42	0.9543	3.3118
10	82	0.9377	3.3103
27	82	0.9377	3.3103
65	82	0.9377	3.3103
2	482	0.8807	3.3066
59	482	0.8807	3.3066
68	482	0.8807	3.3066
45	251	0.9199	3.3045
104	361	0.9522	3.3025
113	164	0.8919	3.3009
10	312	0.9511	3.3
27	312	0.9511	3.3
65	312	0.9511	3.3
10	74	0.9499	3.2893
27	74	0.9499	3.2893
65	74	0.9499	3.2893
70	150	0.8879	3.2837
121	313	0.8726	3.2772
123	107	0.8903	3.2733
10	362	0.9518	3.2708
27	362	0.9518	3.2708
65	362	0.9518	3.2708
104	234	0.9575	3.2692
10	361	0.9518	3.2659
27	361	0.9518	3.2659
65	361	0.9518	3.2659
119	467	0.9222	3.2647
45	262	0.886	3.2643
84	41	0.8821	3.2637
10	11	0.9518	3.2595
27	11	0.9518	3.2595
65	11	0.9518	3.2595
45	387	0.9235	3.2546
91	378	0.8725	3.2481
10	507	0.9465	3.2442
27	507	0.9465	3.2442
65	507	0.9465	3.2442
28	526	0.8817	3.2398
16	121	0.8759	3.2361
16	145	0.8759	3.2361
16	157	0.8759	3.2361
16	160	0.8759	3.2361
16	165	0.8759	3.2361
16	184	0.8759	3.2361
16	188	0.8759	3.2361
16	203	0.8759	3.2361
16	246	0.8759	3.2361
16	247	0.8759	3.2361
16	249	0.8759	3.2361
16	305	0.8759	3.2361
16	337	0.8759	3.2361
16	350	0.8759	3.2361
16	386	0.8759	3.2361
16	412	0.8759	3.2361
16	426	0.8759	3.2361
50	121	0.8759	3.2361
50	145	0.8759	3.2361
50	157	0.8759	3.2361
50	160	0.8759	3.2361
50	165	0.8759	3.2361
50	184	0.8759	3.2361
50	188	0.8759	3.2361
50	203	0.8759	3.2361
50	246	0.8759	3.2361
50	247	0.8759	3.2361
50	249	0.8759	3.2361
50	305	0.8759	3.2361
50	337	0.8759	3.2361
50	350	0.8759	3.2361
50	386	0.8759	3.2361
50	412	0.8759	3.2361
50	426	0.8759	3.2361
113	234	0.9547	3.2342
104	52	0.9587	3.2164
8	53	0.8759	3.2156
8	64	0.8759	3.2156
8	152	0.8759	3.2156
8	277	0.8759	3.2156
8	340	0.8759	3.2156
8	411	0.8759	3.2156
58	53	0.8759	3.2156
58	64	0.8759	3.2156
58	152	0.8759	3.2156
58	277	0.8759	3.2156
58	340	0.8759	3.2156
58	411	0.8759	3.2156
99	53	0.8759	3.2156
99	64	0.8759	3.2156
99	152	0.8759	3.2156
99	277	0.8759	3.2156
99	340	0.8759	3.2156
99	411	0.8759	3.2156
115	53	0.8759	3.2156
115	64	0.8759	3.2156
115	152	0.8759	3.2156
115	277	0.8759	3.2156
115	340	0.8759	3.2156
115	411	0.8759	3.2156
113	74	0.946	3.2121
122	250	0.8856	3.2116
113	200	0.9464	3.2078
109	308	0.9033	3.2076
28	456	0.8817	3.2049
96	233	0.8865	3.1985
91	376	0.8723	3.1902
119	180	0.9245	3.1895
10	126	0.9456	3.1891
27	126	0.9456	3.1891
65	126	0.9456	3.1891
104	98	0.9401	3.1836
4	356	0.8888	3.1827
16	213	0.8743	3.1813
50	213	0.8743	3.1813
49	71	0.8838	3.1781
119	56	0.9376	3.1778
113	344	0.95	3.1746
119	431	0.9309	3.1713
123	2	0.893	3.1626
104	344	0.9511	3.152
93	265	0.8879	3.1465
93	380	0.8879	3.1465
10	200	0.9469	3.1464
27	200	0.9469	3.1464
65	200	0.9469	3.1464
49	325	0.8871	3.1459
10	46	0.944	3.1448
27	46	0.944	3.1448
65	46	0.944	3.1448
114	278	0.8726	3.1434
93	407	0.8809	3.1413
119	52	0.9436	3.1364
108	358	0.8848	3.1325
123	306	0.9102	3.1325
104	169	0.9384	3.1314
104	379	0.9384	3.1314
24	71	0.8838	3.1305
123	176	0.8893	3.1302
113	330	0.9425	3.1259
4	495	0.8871	3.1257
45	264	0.8928	3.1248
110	72	0.8743	3.1224
113	312	0.9449	3.1218
113	352	0.9473	3.1183
113	54	0.9414	3.1152
87	84	0.8887	3.1112
122	28	0.8739	3.106
113	98	0.9373	3.1055
45	230	0.9248	3.1051
104	252	0.9443	3.1025
70	284	0.8922	3.1004
104	314	0.8926	3.096
104	352	0.9482	3.0936
113	50	0.9495	3.0931
113	329	0.9294	3.0928
45	212	0.9214	3.0904
16	149	0.8743	3.0903
16	155	0.8743	3.0903
50	149	0.8743	3.0903
50	155	0.8743	3.0903
16	290	0.8743	3.0892
50	290	0.8743	3.0892
113	346	0.9329	3.0874
127	170	0.902	3.0864
104	54	0.942	3.0847
70	209	0.8787	3.0828
10	513	0.9354	3.0806
27	513	0.9354	3.0806
65	513	0.9354	3.0806
87	37	0.895	3.0794
113	362	0.9451	3.0765
87	197	0.8848	3.0756
113	47	0.9495	3.0747
10	517	0.9392	3.0736
27	517	0.9392	3.0736
65	517	0.9392	3.0736
113	361	0.9451	3.0722
123	109	0.9006	3.0719
10	252	0.9441	3.0709
27	252	0.9441	3.0709
65	252	0.9441	3.0709
10	169	0.9377	3.0704
10	379	0.9377	3.0704
27	169	0.9377	3.0704
27	379	0.9377	3.0704
65	169	0.9377	3.0704
65	379	0.9377	3.0704
123	289	0.8823	3.0698
113	497	0.9442	3.0692
10	330	0.9431	3.0669
27	330	0.9431	3.0669
65	330	0.9431	3.0669
104	355	0.942	3.0662
113	11	0.9451	3.066
122	174	0.8941	3.066
113	138	0.9386	3.0657
104	50	0.9504	3.065
119	158	0.9178	3.0649
10	92	0.9416	3.0612
27	92	0.9416	3.0612
65	92	0.9416	3.0612
51	402	0.8712	3.061
104	466	0.9251	3.0604
127	102	0.8982	3.0592
122	56	0.8967	3.0577
86	37	0.8912	3.0544
104	362	0.9459	3.0495
123	58	0.9006	3.0477
10	208	0.936	3.0422
27	208	0.936	3.0422
65	208	0.936	3.0422
108	377	0.8848	3.0421
104	497	0.9449	3.0411
10	514	0.9398	3.041
27	514	0.9398	3.041
65	514	0.9398	3.041
104	138	0.9392	3.0408
104	11	0.9459	3.0389
8	287	0.8743	3.0366
58	287	0.8743	3.0366
99	287	0.8743	3.0366
115	287	0.8743	3.0366
45	309	0.9177	3.0357
113	318	0.9215	3.0355
113	319	0.9215	3.0355
45	499	0.9152	3.0349
10	54	0.9414	3.0328
27	54	0.9414	3.0328
65	54	0.9414	3.0328
10	355	0.9418	3.0324
27	355	0.9418	3.0324
65	355	0.9418	3.0324
109	327	0.9041	3.0321
113	385	0.9448	3.0301
10	98	0.9373	3.0278
27	98	0.9373	3.0278
65	98	0.9373	3.0278
24	526	0.8807	3.0277
10	170	0.929	3.027
27	170	0.929	3.027
65	170	0.929	3.027
122	302	0.889	3.0233
113	441	0.9436	3.0176
40	193	0.8839	3.0163
10	497	0.9447	3.0078
27	497	0.9447	3.0078
65	497	0.9447	3.0078
112	310	0.8729	3.0017
112	451	0.8729	3.0017
113	296	0.9284	3.0003
113	126	0.9395	2.9999
10	138	0.9389	2.9989
27	138	0.9389	2.9989
65	138	0.9389	2.9989
104	441	0.9445	2.9982
123	323	0.8884	2.9959
113	343	0.9419	2.995
10	232	0.9269	2.9937
27	232	0.9269	2.9937
65	232	0.9269	2.9937
24	456	0.8807	2.9917
117	72	0.8743	2.9888
10	42	0.9466	2.9884
27	42	0.9466	2.9884
65	42	0.9466	2.9884
42	202	0.8722	2.9875
113	174	0.9309	2.9854
104	343	0.943	2.9834
42	5	0.8771	2.9758
119	344	0.9354	2.9727
123	342	0.8901	2.9695
117	22	0.8735	2.9687
10	67	0.9375	2.9616
27	67	0.9375	2.9616
65	67	0.9375	2.9616
45	463	0.9088	2.9609
113	208	0.9325	2.9593
10	230	0.9375	2.9553
27	230	0.9375	2.9553
65	230	0.9375	2.9553
113	48	0.9415	2.9535
10	8	0.9366	2.95
27	8	0.9366	2.95
65	8	0.9366	2.95
126	55	0.8848	2.9445
93	479	0.8775	2.9443
129	507	0.8812	2.9387
119	331	0.9216	2.9386
2	264	0.8822	2.9379
59	264	0.8822	2.9379
68	264	0.8822	2.9379
46	463	0.9051	2.9366
104	406	0.9293	2.9347
3	180	0.8866	2.9343
113	496	0.9427	2.9333
10	364	0.9367	2.933
27	364	0.9367	2.933
65	364	0.9367	2.933
123	245	0.8991	2.9326
100	101	0.8821	2.9325
87	265	0.8874	2.9252
87	380	0.8874	2.9252
104	173	0.9145	2.9243
10	427	0.9418	2.9239
27	427	0.9418	2.9239
65	427	0.9418	2.9239
104	405	0.9445	2.9226
113	15	0.9243	2.9209
119	497	0.9317	2.9199
104	146	0.9139	2.9196
109	338	0.9129	2.9194
10	431	0.9351	2.9166
27	431	0.9351	2.9166
65	431	0.9351	2.9166
113	507	0.937	2.9164
113	110	0.9407	2.9077
104	76	0.9361	2.9055
40	95	0.8839	2.9022
100	30	0.8943	2.8994
113	367	0.9284	2.8982
10	223	0.9278	2.898
27	223	0.9278	2.898
65	223	0.9278	2.898
100	456	0.8853	2.8931
70	8	0.8932	2.8924
113	416	0.9243	2.8902
104	230	0.9353	2.8895
70	482	0.8781	2.8877
87	5	0.896	2.8863
113	334	0.9214	2.8826
108	381	0.8838	2.8814
104	329	0.926	2.8779
104	346	0.9295	2.8748
95	317	0.8712	2.8742
104	75	0.933	2.8728
40	508	0.8823	2.8726
129	36	0.8775	2.8715
109	326	0.9041	2.8689
104	92	0.9366	2.8681
126	304	0.8838	2.8681
123	284	0.9041	2.8654
45	153	0.9178	2.8652
4	358	0.8838	2.8651
100	1	0.9071	2.8641
100	223	0.9068	2.8638
104	312	0.9401	2.8632
10	406	0.9284	2.8591
27	406	0.9284	2.8591
65	406	0.9284	2.8591
108	45	0.8811	2.8576
45	174	0.9163	2.8566
104	153	0.9318	2.8553
117	407	0.8743	2.8552
113	252	0.9371	2.8536
49	377	0.8838	2.8531
45	283	0.9171	2.8522
104	372	0.9316	2.8467
104	481	0.9302	2.8459
123	96	0.8819	2.8453
46	154	0.9036	2.8429
71	112	0.8743	2.8429
16	398	0.8743	2.8428
50	398	0.8743	2.8428
86	144	0.8814	2.8386
110	178	0.8719	2.8375
113	1	0.9271	2.8365
10	318	0.9192	2.8355
10	319	0.9192	2.8355
27	318	0.9192	2.8355
27	319	0.9192	2.8355
65	318	0.9192	2.8355
65	319	0.9192	2.8355
123	77	0.8955	2.8348
53	367	0.9081	2.8311
53	469	0.899	2.8311
28	79	0.8743	2.8308
28	125	0.8743	2.8308
28	282	0.8743	2.8308
28	452	0.8743	2.8308
28	455	0.8743	2.8308
28	483	0.8743	2.8308
92	479	0.8712	2.8298
8	520	0.873	2.8279
58	520	0.873	2.8279
99	520	0.873	2.8279
115	520	0.873	2.8279
96	209	0.8762	2.8257
121	72	0.8726	2.8246
100	261	0.8962	2.8226
51	104	0.8743	2.8219
51	181	0.8743	2.8219
51	519	0.8743	2.8219
10	329	0.9255	2.8197
27	329	0.9255	2.8197
65	329	0.9255	2.8197
10	346	0.929	2.8183
27	346	0.929	2.8183
65	346	0.929	2.8183
104	74	0.9378	2.8182
10	75	0.9324	2.8181
27	75	0.9324	2.8181
65	75	0.9324	2.8181
119	26	0.9373	2.8145
119	383	0.9373	2.8145
113	355	0.9349	2.8132
10	56	0.9406	2.8125
27	56	0.9406	2.8125
65	56	0.9406	2.8125
104	338	0.9318	2.8119
93	508	0.8893	2.8114
91	458	0.8764	2.8111
104	318	0.9182	2.8093
104	319	0.9182	2.8093
45	286	0.8993	2.8076
113	46	0.9347	2.8059
123	428	0.9117	2.8056
119	405	0.9315	2.8052
51	407	0.8743	2.8032
86	283	0.8949	2.8003
109	40	0.8905	2.7973
104	61	0.9337	2.797
113	348	0.9331	2.7959
104	212	0.9288	2.7941
10	428	0.9385	2.7937
27	428	0.9385	2.7937
65	428	0.9385	2.7937
104	208	0.9299	2.7929
104	41	0.9297	2.7895
104	296	0.925	2.7885
104	331	0.9259	2.7879
10	338	0.9319	2.7853
27	338	0.9319	2.7853
65	338	0.9319	2.7853
10	481	0.9295	2.7817
27	481	0.9295	2.7817
65	481	0.9295	2.7817
4	377	0.8838	2.7791
104	507	0.9349	2.7768
10	1	0.9274	2.7765
27	1	0.9274	2.7765
65	1	0.9274	2.7765
119	223	0.9184	2.7759
113	151	0.9298	2.7757
113	331	0.9248	2.7737
104	494	0.8923	2.7682
119	232	0.9157	2.7658
104	140	0.9254	2.7646
104	151	0.9305	2.7639
42	41	0.8772	2.7637
119	227	0.9351	2.7601
112	313	0.8712	2.7597
119	414	0.9343	2.7586
87	327	0.8938	2.7574
93	442	0.8919	2.7573
113	241	0.91	2.7571
51	278	0.8726	2.7538
96	482	0.8762	2.7536
24	459	0.8871	2.7535
104	491	0.9133	2.7518
100	175	0.8907	2.7468
122	474	0.8856	2.746
93	45	0.8831	2.7386
113	56	0.9367	2.7384
123	466	0.9014	2.7382
8	479	0.8729	2.7345
58	479	0.8729	2.7345
99	479	0.8729	2.7345
115	479	0.8729	2.7345
87	472	0.8811	2.7339
10	296	0.9245	2.7302
27	296	0.9245	2.7302
65	296	0.9245	2.7302
45	120	0.8749	2.7268
113	12	0.9164	2.7264
10	283	0.9278	2.7263
27	283	0.9278	2.7263
65	283	0.9278	2.7263
49	84	0.8815	2.725
10	151	0.9303	2.7244
27	151	0.9303	2.7244
65	151	0.9303	2.7244
104	215	0.9282	2.721
10	61	0.9326	2.7188
27	61	0.9326	2.7188
65	61	0.9326	2.7188
100	95	0.8962	2.7183
113	215	0.9272	2.7173
113	384	0.9214	2.7171
87	159	0.8904	2.7158
126	191	0.8919	2.7153
93	381	0.8862	2.7136
113	427	0.9349	2.7129
127	372	0.8986	2.7126
104	174	0.9259	2.7125
104	416	0.9216	2.7104
10	113	0.9112	2.7102
27	113	0.9112	2.7102
65	113	0.9112	2.7102
53	46	0.9103	2.709
104	15	0.921	2.7088
113	364	0.93	2.7082
93	77	0.8889	2.7056
92	216	0.8679	2.7042
104	364	0.9309	2.7042
104	46	0.9334	2.7038
119	74	0.9255	2.7014
123	299	0.9009	2.7012
46	367	0.9096	2.701
113	41	0.9269	2.6991
104	63	0.9325	2.6988
104	200	0.9356	2.6976
24	460	0.884	2.6964
93	109	0.8899	2.696
117	73	0.8743	2.6906
117	457	0.8743	2.6906
123	59	0.8817	2.6896
10	491	0.9129	2.6894
27	491	0.9129	2.6894
65	491	0.9129	2.6894
46	481	0.9102	2.6877
104	31	0.9308	2.6871
113	31	0.9298	2.6852
113	193	0.9035	2.685
104	373	0.9098	2.6842
113	372	0.9269	2.6827
45	180	0.9115	2.6824
113	82	0.9239	2.6822
119	234	0.9306	2.681
113	509	0.9128	2.6803
87	85	0.8783	2.6787
100	490	0.8983	2.678
104	232	0.92	2.6714
104	334	0.9181	2.6694
122	284	0.8888	2.6644
119	506	0.9034	2.664
104	511	0.9077	2.6627
104	509	0.9129	2.6615
10	15	0.9207	2.6574
27	15	0.9207	2.6574
65	15	0.9207	2.6574
46	387	0.9086	2.656
10	76	0.931	2.6555
27	76	0.931	2.6555
65	76	0.931	2.6555
126	265	0.8838	2.6523
126	380	0.8838	2.6523
119	312	0.9259	2.651
104	58	0.9104	2.6506
87	489	0.8794	2.6498
16	9	0.8743	2.6469
16	10	0.8743	2.6469
16	14	0.8743	2.6469
16	172	0.8743	2.6469
16	253	0.8743	2.6469
16	258	0.8743	2.6469
16	259	0.8743	2.6469
16	429	0.8743	2.6469
50	9	0.8743	2.6469
50	10	0.8743	2.6469
50	14	0.8743	2.6469
50	172	0.8743	2.6469
50	253	0.8743	2.6469
50	258	0.8743	2.6469
50	259	0.8743	2.6469
50	429	0.8743	2.6469
123	474	0.8939	2.6466
119	343	0.9254	2.646
113	295	0.9033	2.6426
119	335	0.913	2.6405
46	75	0.9106	2.6404
113	347	0.9033	2.6377
113	63	0.9299	2.6367
123	234	0.9121	2.6361
10	367	0.9245	2.6328
27	367	0.9245	2.6328
65	367	0.9245	2.6328
10	41	0.9269	2.6312
27	41	0.9269	2.6312
65	41	0.9269	2.6312
104	158	0.9158	2.6298
46	245	0.8987	2.6295
109	159	0.8951	2.6288
46	212	0.9082	2.6276
10	416	0.9207	2.6271
27	416	0.9207	2.6271
65	416	0.9207	2.6271
46	281	0.9021	2.6256
53	54	0.9084	2.6254
86	162	0.8777	2.6229
96	387	0.8853	2.6211
113	315	0.9033	2.6211
71	313	0.8726	2.621
45	465	0.9008	2.6196
104	102	0.9133	2.6183
10	334	0.9178	2.6175
27	334	0.9178	2.6175
65	334	0.9178	2.6175
107	132	0.8708	2.6158
51	472	0.8743	2.6127
100	68	0.8944	2.6114
10	509	0.9127	2.6107
27	509	0.9127	2.6107
65	509	0.9127	2.6107
104	330	0.9317	2.6105
53	50	0.9121	2.6097
108	310	0.8743	2.6095
108	451	0.8743	2.6095
70	65	0.8824	2.607
104	78	0.9162	2.607
108	231	0.8793	2.6057
4	36	0.8847	2.6052
109	492	0.8974	2.6027
45	464	0.9008	2.6008
119	473	0.9298	2.6003
86	342	0.8821	2.5999
45	470	0.9045	2.5984
10	31	0.9295	2.5971
27	31	0.9295	2.5971
65	31	0.9295	2.5971
3	112	0.8727	2.5969
126	109	0.8879	2.5965
113	261	0.9035	2.5964
45	502	0.9048	2.5945
109	252	0.9106	2.5941
71	459	0.8823	2.592
8	3	0.8743	2.5904
58	3	0.8743	2.5904
99	3	0.8743	2.5904
115	3	0.8743	2.5904
87	354	0.8902	2.5871
100	442	0.8962	2.5862
127	508	0.8885	2.5852
113	514	0.9278	2.5847
119	68	0.9011	2.5843
119	369	0.9026	2.5842
109	212	0.9057	2.5808
104	335	0.9177	2.5796
3	251	0.8825	2.5779
123	283	0.9034	2.5712
10	372	0.926	2.5708
27	372	0.926	2.5708
65	372	0.926	2.5708
10	193	0.9027	2.5701
27	193	0.9027	2.5701
65	193	0.9027	2.5701
10	241	0.9081	2.5687
27	241	0.9081	2.5687
65	241	0.9081	2.5687
109	358	0.8891	2.568
119	514	0.9204	2.567
119	387	0.9159	2.5657
109	75	0.9076	2.5654
2	198	0.8791	2.565
59	198	0.8791	2.565
68	198	0.8791	2.565
104	387	0.9226	2.5645
70	264	0.8797	2.564
119	271	0.9112	2.5634
113	471	0.903	2.5614
46	427	0.9124	2.56
119	41	0.9174	2.5558
45	140	0.91	2.5535
104	180	0.9193	2.5504
46	465	0.8974	2.5492
100	512	0.8839	2.5485
53	41	0.9045	2.5461
112	1	0.8783	2.5459
10	63	0.9295	2.5456
27	63	0.9295	2.5456
65	63	0.9295	2.5456
110	448	0.8735	2.5455
46	105	0.8954	2.5439
100	191	0.8983	2.5439
46	431	0.909	2.5432
109	481	0.9062	2.5422
123	240	0.877	2.542
113	91	0.9114	2.5403
71	171	0.879	2.54
45	48	0.9186	2.5394
121	178	0.8702	2.5366
53	510	0.8912	2.534
91	150	0.8777	2.5319
46	464	0.8974	2.5317
113	338	0.9247	2.5308
109	355	0.9087	2.5307
10	180	0.9196	2.5301
27	180	0.9196	2.5301
65	180	0.9196	2.5301
104	517	0.9266	2.5288
104	241	0.9068	2.5255
87	271	0.8938	2.5254
42	504	0.8713	2.5239
109	361	0.9108	2.5237
53	212	0.9032	2.5231
127	106	0.8913	2.5227
91	144	0.8749	2.5225
119	326	0.9071	2.5186
87	32	0.8908	2.5149
104	12	0.9131	2.5144
104	513	0.9228	2.5134
46	309	0.9047	2.5133
104	384	0.9181	2.512
113	180	0.9179	2.5095
113	428	0.9296	2.509
113	67	0.9256	2.5087
87	45	0.8825	2.5061
119	109	0.9022	2.506
119	151	0.9174	2.5051
53	441	0.9091	2.5026
16	156	0.8726	2.4992
50	156	0.8726	2.4992
113	513	0.9218	2.4975
113	61	0.9258	2.4963
87	381	0.8857	2.4944
113	222	0.8981	2.4937
10	335	0.9167	2.4923
27	335	0.9167	2.4923
65	335	0.9167	2.4923
126	358	0.8831	2.492
110	22	0.8712	2.4911
10	299	0.9145	2.4864
27	299	0.9145	2.4864
65	299	0.9145	2.4864
117	69	0.8726	2.4863
10	261	0.9027	2.4835
27	261	0.9027	2.4835
65	261	0.9027	2.4835
119	92	0.9198	2.4819
10	288	0.9145	2.4816
27	288	0.9145	2.4816
65	288	0.9145	2.4816
104	431	0.9248	2.4802
2	384	0.8875	2.4801
59	384	0.8875	2.4801
68	384	0.8875	2.4801
104	306	0.9185	2.4799
93	492	0.8881	2.4785
24	524	0.8797	2.4775
113	95	0.9035	2.477
119	354	0.9005	2.4769
104	189	0.883	2.4768
53	463	0.8968	2.4765
113	431	0.9238	2.4738
10	251	0.9162	2.4732
27	251	0.9162	2.4732
65	251	0.9162	2.4732
24	261	0.8839	2.4719
119	469	0.9019	2.47
10	12	0.913	2.4699
27	12	0.913	2.4699
65	12	0.913	2.4699
10	245	0.9059	2.469
27	245	0.9059	2.469
65	245	0.9059	2.469
113	140	0.9184	2.4677
46	22	0.8777	2.4676
40	495	0.879	2.4673
86	250	0.8809	2.4655
113	511	0.9044	2.4654
104	369	0.9043	2.4645
113	66	0.918	2.464
53	405	0.9091	2.4636
10	384	0.9178	2.4609
27	384	0.9178	2.4609
65	384	0.9178	2.4609
4	107	0.8789	2.4578
113	470	0.9101	2.4577
10	212	0.9219	2.4521
27	212	0.9219	2.4521
65	212	0.9219	2.4521
45	348	0.9142	2.4503
113	76	0.9246	2.4487
45	126	0.9151	2.4482
10	91	0.9109	2.4476
27	91	0.9109	2.4476
65	91	0.9109	2.4476
119	200	0.9212	2.4474
104	7	0.9091	2.4466
104	8	0.9247	2.4463
127	67	0.8964	2.446
10	295	0.9014	2.4456
27	295	0.9014	2.4456
46	46	0.9098	2.4456
65	295	0.9014	2.4456
119	517	0.9175	2.4455
46	346	0.9061	2.4451
28	121	0.8743	2.4433
28	145	0.8743	2.4433
28	157	0.8743	2.4433
28	160	0.8743	2.4433
28	165	0.8743	2.4433
28	184	0.8743	2.4433
28	188	0.8743	2.4433
28	203	0.8743	2.4433
28	246	0.8743	2.4433
28	247	0.8743	2.4433
28	249	0.8743	2.4433
28	305	0.8743	2.4433
28	337	0.8743	2.4433
28	350	0.8743	2.4433
28	386	0.8743	2.4433
28	412	0.8743	2.4433
28	426	0.8743	2.4433
45	346	0.9101	2.4418
10	347	0.9014	2.4408
27	347	0.9014	2.4408
65	347	0.9014	2.4408
113	8	0.9238	2.4401
100	283	0.9014	2.4397
121	147	0.8746	2.4387
51	489	0.8726	2.4364
104	170	0.9171	2.4362
91	37	0.8772	2.4361
93	506	0.8872	2.4358
96	264	0.8773	2.435
119	63	0.9182	2.4333
70	202	0.8748	2.4328
117	20	0.8735	2.4316
28	403	0.8794	2.4314
2	4	0.8729	2.4312
2	16	0.8729	2.4312
2	93	0.8729	2.4312
2	122	0.8729	2.4312
2	133	0.8729	2.4312
2	134	0.8729	2.4312
2	195	0.8729	2.4312
2	196	0.8729	2.4312
2	255	0.8729	2.4312
2	332	0.8729	2.4312
2	333	0.8729	2.4312
2	345	0.8729	2.4312
2	357	0.8729	2.4312
2	382	0.8729	2.4312
2	389	0.8729	2.4312
2	390	0.8729	2.4312
2	391	0.8729	2.4312
2	392	0.8729	2.4312
2	393	0.8729	2.4312
2	394	0.8729	2.4312
2	395	0.8729	2.4312
2	396	0.8729	2.4312
2	430	0.8729	2.4312
2	498	0.8729	2.4312
2	500	0.8729	2.4312
2	505	0.8729	2.4312
2	518	0.8729	2.4312
59	4	0.8729	2.4312
59	16	0.8729	2.4312
59	93	0.8729	2.4312
59	122	0.8729	2.4312
59	133	0.8729	2.4312
59	134	0.8729	2.4312
59	195	0.8729	2.4312
59	196	0.8729	2.4312
59	255	0.8729	2.4312
59	332	0.8729	2.4312
59	333	0.8729	2.4312
59	345	0.8729	2.4312
59	357	0.8729	2.4312
59	382	0.8729	2.4312
59	389	0.8729	2.4312
59	390	0.8729	2.4312
59	391	0.8729	2.4312
59	392	0.8729	2.4312
59	393	0.8729	2.4312
59	394	0.8729	2.4312
59	395	0.8729	2.4312
59	396	0.8729	2.4312
59	430	0.8729	2.4312
59	498	0.8729	2.4312
59	500	0.8729	2.4312
59	505	0.8729	2.4312
59	518	0.8729	2.4312
68	4	0.8729	2.4312
68	16	0.8729	2.4312
68	93	0.8729	2.4312
68	122	0.8729	2.4312
68	133	0.8729	2.4312
68	134	0.8729	2.4312
68	195	0.8729	2.4312
68	196	0.8729	2.4312
68	255	0.8729	2.4312
68	332	0.8729	2.4312
68	333	0.8729	2.4312
68	345	0.8729	2.4312
68	357	0.8729	2.4312
68	382	0.8729	2.4312
68	389	0.8729	2.4312
68	390	0.8729	2.4312
68	391	0.8729	2.4312
68	392	0.8729	2.4312
68	393	0.8729	2.4312
68	394	0.8729	2.4312
68	395	0.8729	2.4312
68	396	0.8729	2.4312
68	430	0.8729	2.4312
68	498	0.8729	2.4312
68	500	0.8729	2.4312
68	505	0.8729	2.4312
68	518	0.8729	2.4312
108	356	0.8822	2.4306
87	77	0.8876	2.4305
71	18	0.8796	2.4297
104	467	0.9127	2.4293
78	163	0.8702	2.4278
10	102	0.9106	2.4267
27	102	0.9106	2.4267
65	102	0.9106	2.4267
113	230	0.9234	2.426
100	173	0.8946	2.4251
18	85	0.8703	2.425
10	78	0.9135	2.4246
27	78	0.9135	2.4246
65	78	0.9135	2.4246
104	199	0.9137	2.4238
46	230	0.9068	2.4231
10	315	0.9011	2.4227
27	315	0.9011	2.4227
65	315	0.9011	2.4227
91	467	0.8783	2.4218
110	129	0.8735	2.4217
10	66	0.9185	2.4203
27	66	0.9185	2.4203
65	66	0.9185	2.4203
24	79	0.8729	2.4194
24	125	0.8729	2.4194
24	282	0.8729	2.4194
24	452	0.8729	2.4194
24	455	0.8729	2.4194
24	483	0.8729	2.4194
126	199	0.8901	2.4186
109	144	0.8831	2.4131
113	170	0.9161	2.413
104	91	0.9097	2.4113
126	377	0.8831	2.409
3	313	0.8711	2.4048
46	48	0.9107	2.4042
45	270	0.8821	2.4033
113	199	0.9129	2.4031
104	428	0.928	2.4029
113	68	0.9016	2.4028
123	148	0.8918	2.4022
109	66	0.9017	2.4015
28	213	0.8726	2.401
126	492	0.8865	2.4006
40	171	0.8779	2.3985
71	53	0.8743	2.3979
71	64	0.8743	2.3979
71	152	0.8743	2.3979
71	277	0.8743	2.3979
71	340	0.8743	2.3979
71	411	0.8743	2.3979
119	233	0.9	2.3977
123	171	0.8862	2.3972
119	54	0.9182	2.3945
109	309	0.9013	2.3926
100	405	0.9068	2.3911
49	126	0.8886	2.39
104	295	0.9	2.3885
10	331	0.9182	2.3884
27	331	0.9182	2.3884
65	331	0.9182	2.3884
100	416	0.8993	2.3869
119	61	0.9166	2.3857
100	72	0.878	2.3848
10	471	0.9013	2.3847
27	471	0.9013	2.3847
65	471	0.9013	2.3847
49	32	0.8836	2.3844
104	347	0.9	2.3839
104	1	0.9185	2.3827
104	315	0.8999	2.3826
93	55	0.8813	2.3814
93	7	0.8887	2.3812
123	230	0.9015	2.3799
122	76	0.8883	2.3795
109	46	0.9069	2.3791
109	369	0.8938	2.3772
45	176	0.8861	2.3763
4	508	0.8823	2.3754
119	46	0.9183	2.3726
113	232	0.9137	2.3721
87	163	0.8768	2.3686
10	95	0.9027	2.3657
27	95	0.9027	2.3657
65	95	0.9027	2.3657
46	113	0.8965	2.3656
119	138	0.9167	2.3646
123	499	0.8961	2.3636
10	271	0.9136	2.362
27	271	0.9136	2.362
65	271	0.9136	2.362
104	222	0.8965	2.3619
46	47	0.9121	2.3593
108	495	0.8805	2.3578
40	460	0.8785	2.3548
104	251	0.9132	2.3547
10	469	0.9043	2.354
27	469	0.9043	2.354
65	469	0.9043	2.354
104	470	0.9086	2.3534
126	32	0.8868	2.3529
46	66	0.9026	2.3528
49	442	0.8839	2.3524
104	177	0.9121	2.3516
4	231	0.8782	2.351
10	204	0.8993	2.3502
27	204	0.8993	2.3502
65	204	0.8993	2.3502
104	261	0.9003	2.3499
113	499	0.9122	2.3491
119	385	0.9211	2.3485
100	361	0.905	2.3475
10	199	0.913	2.3465
27	199	0.913	2.3465
65	199	0.913	2.3465
113	406	0.9168	2.3465
10	467	0.9117	2.3434
27	467	0.9117	2.3434
65	467	0.9117	2.3434
109	109	0.8934	2.3417
10	423	0.8843	2.341
27	423	0.8843	2.341
65	423	0.8843	2.341
119	98	0.9149	2.3403
100	304	0.8839	2.3392
100	200	0.9041	2.3368
119	50	0.9229	2.3365
109	354	0.893	2.3347
109	381	0.8879	2.334
87	492	0.8881	2.3339
113	373	0.9038	2.3328
113	75	0.9205	2.3327
119	352	0.9207	2.3317
87	270	0.8786	2.3313
113	173	0.9046	2.3313
104	302	0.903	2.3312
119	362	0.92	2.3288
119	330	0.9174	2.3282
10	387	0.9184	2.3278
27	387	0.9184	2.3278
65	387	0.9184	2.3278
92	85	0.869	2.3273
119	361	0.92	2.3272
121	62	0.8747	2.3272
123	175	0.8851	2.3272
104	106	0.9079	2.3266
28	290	0.8726	2.3259
28	149	0.8726	2.3257
28	155	0.8726	2.3257
16	73	0.8743	2.3254
16	457	0.8743	2.3254
50	73	0.8743	2.3254
50	457	0.8743	2.3254
104	471	0.8999	2.3239
119	47	0.9229	2.3238
2	523	0.8712	2.3216
59	523	0.8712	2.3216
68	523	0.8712	2.3216
119	11	0.92	2.3216
46	470	0.8973	2.3206
119	191	0.9046	2.3202
104	283	0.9183	2.3194
45	75	0.9098	2.318
8	132	0.8708	2.3179
58	132	0.8708	2.3179
99	132	0.8708	2.3179
115	132	0.8708	2.3179
46	50	0.9112	2.3175
96	384	0.8826	2.3158
123	507	0.9023	2.3148
10	153	0.9196	2.3145
27	153	0.9196	2.3145
65	153	0.9196	2.3145
113	183	0.9078	2.3145
45	6	0.8844	2.314
4	7	0.8841	2.313
40	240	0.8725	2.312
117	28	0.8693	2.3114
113	522	0.8967	2.3093
121	448	0.8719	2.3083
87	506	0.8874	2.3065
10	7	0.9074	2.306
27	7	0.9074	2.306
65	7	0.9074	2.306
113	168	0.8956	2.3057
24	442	0.8839	2.3047
2	263	0.8712	2.3037
59	263	0.8712	2.3037
68	263	0.8712	2.3037
108	159	0.8813	2.3003
16	472	0.8743	2.2994
50	472	0.8743	2.2994
119	1	0.9108	2.2993
40	18	0.8785	2.2985
46	219	0.8967	2.2956
4	288	0.8851	2.2944
119	230	0.9138	2.2941
93	271	0.8896	2.2933
10	68	0.9008	2.2921
27	68	0.9008	2.2921
65	68	0.9008	2.2921
24	406	0.8864	2.288
113	510	0.8966	2.2863
104	499	0.9114	2.2857
129	208	0.8759	2.2855
110	101	0.8712	2.2852
53	154	0.8941	2.282
3	147	0.8777	2.2798
104	223	0.9153	2.2789
113	502	0.9071	2.2781
4	442	0.8839	2.278
46	6	0.8834	2.277
46	63	0.9055	2.277
4	327	0.884	2.2762
86	171	0.8807	2.2696
95	285	0.8691	2.2694
127	95	0.8875	2.2671
10	140	0.9156	2.2669
27	140	0.9156	2.2669
65	140	0.9156	2.2669
70	504	0.8771	2.2652
93	191	0.8883	2.2652
10	466	0.9105	2.2647
27	466	0.9105	2.2647
65	466	0.9105	2.2647
93	356	0.8845	2.2642
113	70	0.9016	2.2636
53	66	0.8983	2.2628
10	373	0.9036	2.2616
27	373	0.9036	2.2616
65	373	0.9036	2.2616
87	70	0.8876	2.2616
104	288	0.9098	2.261
70	198	0.8768	2.2607
113	283	0.9163	2.259
45	481	0.9074	2.2588
126	381	0.8821	2.2585
109	8	0.9031	2.2581
112	104	0.8712	2.257
112	181	0.8712	2.257
112	519	0.8712	2.257
8	55	0.8743	2.2543
58	55	0.8743	2.2543
99	55	0.8743	2.2543
115	55	0.8743	2.2543
104	367	0.9162	2.253
71	287	0.8726	2.2518
119	376	0.8737	2.2512
112	407	0.8712	2.251
10	222	0.8957	2.2509
27	222	0.8957	2.2509
65	222	0.8957	2.2509
119	23	0.8752	2.2497
51	55	0.8743	2.2485
104	286	0.897	2.2485
110	456	0.8719	2.247
109	47	0.9081	2.2456
10	174	0.9163	2.2449
27	174	0.9163	2.2449
65	174	0.9163	2.2449
113	463	0.9049	2.2424
119	458	0.8879	2.2411
109	31	0.903	2.2385
126	45	0.8794	2.2384
46	441	0.9085	2.236
113	233	0.9006	2.2359
127	148	0.8867	2.2354
113	288	0.9089	2.2349
71	490	0.8798	2.2347
113	481	0.9166	2.2309
3	325	0.8771	2.2303
100	271	0.8959	2.2299
93	495	0.8828	2.2294
113	490	0.9044	2.229
119	441	0.9184	2.2288
93	20	0.8777	2.2278
46	171	0.8876	2.2275
112	402	0.8681	2.2269
10	522	0.8963	2.2259
27	522	0.8963	2.2259
65	522	0.8963	2.2259
2	326	0.884	2.2256
59	326	0.884	2.2256
68	326	0.884	2.2256
127	240	0.875	2.2239
93	462	0.881	2.2218
16	307	0.8708	2.2214
50	307	0.8708	2.2214
10	502	0.9071	2.2198
27	502	0.9071	2.2198
65	502	0.9071	2.2198
28	248	0.8807	2.2188
70	384	0.8851	2.2182
28	175	0.8791	2.218
16	142	0.8729	2.2157
16	194	0.8729	2.2157
16	256	0.8729	2.2157
50	142	0.8729	2.2157
50	194	0.8729	2.2157
50	256	0.8729	2.2157
87	7	0.8884	2.215
10	158	0.9084	2.2138
27	158	0.9084	2.2138
53	52	0.9071	2.2138
65	158	0.9084	2.2138
46	497	0.9067	2.2124
46	414	0.9107	2.2122
10	442	0.9027	2.2108
27	442	0.9027	2.2108
65	442	0.9027	2.2108
10	470	0.9066	2.2092
27	470	0.9066	2.2092
65	470	0.9066	2.2092
119	126	0.9154	2.2081
113	251	0.9098	2.205
10	499	0.9106	2.2045
27	499	0.9106	2.2045
65	499	0.9106	2.2045
113	466	0.9082	2.2042
113	351	0.8876	2.203
113	413	0.8876	2.203
100	473	0.9049	2.2026
10	351	0.8881	2.2021
10	413	0.8881	2.2021
27	351	0.8881	2.2021
27	413	0.8881	2.2021
65	351	0.8881	2.2021
65	413	0.8881	2.2021
10	168	0.895	2.2018
27	168	0.895	2.2018
65	168	0.895	2.2018
109	50	0.9071	2.2015
109	39	0.8906	2.201
121	511	0.8739	2.1995
53	312	0.9032	2.1987
87	55	0.8811	2.1987
78	520	0.8692	2.1982
104	39	0.8991	2.198
10	219	0.9053	2.1978
27	219	0.9053	2.1978
65	219	0.9053	2.1978
46	405	0.9085	2.1976
45	63	0.9086	2.1974
113	62	0.9004	2.1956
121	129	0.8719	2.1956
46	11	0.9072	2.194
10	70	0.9013	2.1932
27	70	0.9013	2.1932
65	70	0.9013	2.1932
108	53	0.8743	2.1926
108	64	0.8743	2.1926
108	152	0.8743	2.1926
108	277	0.8743	2.1926
108	340	0.8743	2.1926
108	411	0.8743	2.1926
109	517	0.9024	2.1923
129	474	0.8725	2.1875
113	147	0.899	2.1873
119	169	0.9121	2.1871
119	379	0.9121	2.1871
100	362	0.9025	2.1865
127	171	0.8826	2.1857
46	416	0.8998	2.1855
87	308	0.886	2.1844
53	281	0.8938	2.183
87	11	0.8952	2.1821
119	162	0.8807	2.1802
107	494	0.8714	2.1801
104	309	0.9122	2.1797
87	254	0.8794	2.1783
87	279	0.8794	2.1783
119	372	0.91	2.177
87	191	0.8889	2.1766
127	427	0.8944	2.1758
109	191	0.8952	2.1757
45	234	0.9134	2.1754
4	310	0.8729	2.1753
4	451	0.8729	2.1753
16	27	0.8711	2.1753
50	27	0.8711	2.1753
49	356	0.8807	2.175
121	22	0.8696	2.1744
104	66	0.9126	2.1735
117	526	0.8719	2.1732
49	310	0.8729	2.173
49	451	0.8729	2.173
104	522	0.8949	2.1726
108	475	0.8805	2.1705
45	15	0.9023	2.1702
112	159	0.8741	2.1687
71	72	0.8726	2.1684
122	108	0.8767	2.1677
113	309	0.9114	2.1667
104	183	0.9055	2.166
123	56	0.9	2.1659
119	48	0.9163	2.1657
100	330	0.9007	2.1647
86	30	0.8808	2.1645
104	108	0.8859	2.1644
113	59	0.8828	2.164
119	208	0.9097	2.1637
117	512	0.8729	2.1617
100	299	0.8941	2.1607
51	270	0.8719	2.1583
112	278	0.8695	2.1579
4	271	0.8841	2.1576
113	335	0.909	2.1571
46	120	0.8721	2.1568
109	76	0.9012	2.1561
45	466	0.8997	2.1557
109	63	0.9017	2.1544
119	252	0.9144	2.1544
127	75	0.8929	2.1542
113	467	0.9068	2.1535
109	497	0.9038	2.153
71	191	0.8798	2.1527
100	52	0.9049	2.1523
46	126	0.9052	2.1517
100	18	0.8878	2.1517
46	466	0.8967	2.1509
16	489	0.8726	2.147
50	489	0.8726	2.147
70	63	0.8853	2.1408
96	198	0.8746	2.1399
10	327	0.9032	2.1398
27	327	0.9032	2.1398
65	327	0.9032	2.1398
126	524	0.8789	2.1389
53	75	0.8996	2.1387
113	219	0.9034	2.138
87	326	0.8887	2.1365
110	304	0.8729	2.1363
100	31	0.8991	2.1335
10	309	0.912	2.133
27	309	0.912	2.133
65	309	0.912	2.133
10	183	0.9056	2.1325
27	183	0.9056	2.1325
65	183	0.9056	2.1325
119	402	0.8721	2.132
93	71	0.8792	2.13
104	62	0.8996	2.1291
10	511	0.9001	2.1287
27	511	0.9001	2.1287
40	490	0.8787	2.1287
65	511	0.9001	2.1287
117	456	0.8719	2.1285
45	98	0.9065	2.1267
46	15	0.8986	2.1259
119	174	0.907	2.1242
93	92	0.8914	2.1223
104	271	0.9083	2.1219
100	331	0.8959	2.1212
109	441	0.9047	2.1201
108	70	0.8809	2.1192
10	276	0.9013	2.1186
27	276	0.9013	2.1186
65	276	0.9013	2.1186
53	481	0.8984	2.1174
127	495	0.883	2.1167
53	427	0.9013	2.1165
10	233	0.8997	2.1162
27	233	0.8997	2.1162
65	233	0.8997	2.1162
108	402	0.8696	2.1156
104	219	0.9032	2.1146
2	262	0.8742	2.1129
59	262	0.8742	2.1129
68	262	0.8742	2.1129
119	364	0.911	2.1122
49	121	0.8729	2.1105
49	145	0.8729	2.1105
49	157	0.8729	2.1105
49	160	0.8729	2.1105
49	165	0.8729	2.1105
49	184	0.8729	2.1105
49	188	0.8729	2.1105
49	203	0.8729	2.1105
49	246	0.8729	2.1105
49	247	0.8729	2.1105
49	249	0.8729	2.1105
49	305	0.8729	2.1105
49	337	0.8729	2.1105
49	350	0.8729	2.1105
49	386	0.8729	2.1105
49	412	0.8729	2.1105
49	426	0.8729	2.1105
49	159	0.8803	2.1094
119	459	0.8976	2.1085
2	65	0.8788	2.1084
59	65	0.8788	2.1084
68	65	0.8788	2.1084
4	414	0.8884	2.1077
51	254	0.8726	2.1076
51	279	0.8726	2.1076
112	472	0.8712	2.107
113	460	0.8936	2.1069
2	464	0.8813	2.1041
59	464	0.8813	2.1041
68	464	0.8813	2.1041
28	398	0.8726	2.1039
46	312	0.9051	2.1019
119	355	0.9123	2.1012
104	18	0.8947	2.1011
45	77	0.8917	2.0982
45	384	0.9017	2.0956
10	314	0.8843	2.0953
27	314	0.8843	2.0953
65	314	0.8843	2.0953
49	248	0.8796	2.0951
4	492	0.881	2.0941
113	154	0.9021	2.0933
113	271	0.9074	2.0925
117	525	0.871	2.0909
2	387	0.8843	2.0908
59	387	0.8843	2.0908
68	387	0.8843	2.0908
2	296	0.8844	2.09
59	296	0.8844	2.09
68	296	0.8844	2.09
109	362	0.9035	2.089
45	169	0.9061	2.0879
45	379	0.9061	2.0879
113	469	0.8994	2.0872
45	431	0.9054	2.087
45	91	0.8976	2.0868
126	231	0.8777	2.0866
93	61	0.89	2.086
87	257	0.8794	2.0846
71	520	0.8714	2.0827
45	240	0.8763	2.0817
119	522	0.8912	2.0813
45	276	0.8943	2.0811
49	326	0.8825	2.079
104	423	0.8818	2.0786
10	463	0.9032	2.0785
24	121	0.8729	2.0785
24	145	0.8729	2.0785
24	157	0.8729	2.0785
24	160	0.8729	2.0785
24	165	0.8729	2.0785
24	184	0.8729	2.0785
24	188	0.8729	2.0785
24	203	0.8729	2.0785
24	246	0.8729	2.0785
24	247	0.8729	2.0785
24	249	0.8729	2.0785
24	305	0.8729	2.0785
24	337	0.8729	2.0785
24	350	0.8729	2.0785
24	386	0.8729	2.0785
24	412	0.8729	2.0785
24	426	0.8729	2.0785
27	463	0.9032	2.0785
65	463	0.9032	2.0785
84	85	0.8685	2.0775
10	39	0.8979	2.0766
27	39	0.8979	2.0766
65	39	0.8979	2.0766
53	465	0.8898	2.0765
91	154	0.8763	2.0736
40	53	0.8729	2.0735
40	64	0.8729	2.0735
40	152	0.8729	2.0735
40	277	0.8729	2.0735
40	340	0.8729	2.0735
40	411	0.8729	2.0735
108	287	0.8726	2.0725
46	62	0.8914	2.0707
87	223	0.8908	2.0697
127	153	0.889	2.0684
45	215	0.9044	2.0674
46	169	0.902	2.0673
46	379	0.902	2.0673
93	288	0.8868	2.0665
100	92	0.8989	2.0665
109	104	0.877	2.0659
109	181	0.877	2.0659
109	519	0.877	2.0659
51	163	0.8702	2.0658
109	3	0.8788	2.0643
45	491	0.896	2.0642
127	199	0.8889	2.0637
96	4	0.8708	2.0628
96	16	0.8708	2.0628
96	93	0.8708	2.0628
96	122	0.8708	2.0628
96	133	0.8708	2.0628
96	134	0.8708	2.0628
96	195	0.8708	2.0628
96	196	0.8708	2.0628
96	255	0.8708	2.0628
96	332	0.8708	2.0628
96	333	0.8708	2.0628
96	345	0.8708	2.0628
96	357	0.8708	2.0628
96	382	0.8708	2.0628
96	389	0.8708	2.0628
96	390	0.8708	2.0628
96	391	0.8708	2.0628
96	392	0.8708	2.0628
96	393	0.8708	2.0628
96	394	0.8708	2.0628
96	395	0.8708	2.0628
96	396	0.8708	2.0628
96	430	0.8708	2.0628
96	498	0.8708	2.0628
96	500	0.8708	2.0628
96	505	0.8708	2.0628
96	518	0.8708	2.0628
51	323	0.8727	2.0624
104	508	0.8948	2.0624
53	464	0.8898	2.0618
4	159	0.8803	2.0601
45	427	0.9082	2.0596
104	490	0.9018	2.0591
10	173	0.9011	2.0566
27	173	0.9011	2.0566
65	173	0.9011	2.0566
87	189	0.8762	2.0538
24	248	0.8796	2.0534
2	233	0.8809	2.0532
59	233	0.8809	2.0532
68	233	0.8809	2.0532
113	326	0.9035	2.0521
117	71	0.8726	2.052
46	384	0.8979	2.0514
46	67	0.9013	2.0513
119	403	0.8854	2.05
70	5	0.8812	2.0497
93	36	0.8828	2.0478
3	494	0.8733	2.0471
104	154	0.9016	2.0468
49	213	0.8712	2.0451
2	367	0.8844	2.0427
59	367	0.8844	2.0427
68	367	0.8844	2.0427
53	176	0.8811	2.0416
100	364	0.8977	2.0415
2	154	0.8815	2.0409
59	154	0.8815	2.0409
68	154	0.8815	2.0409
119	338	0.9085	2.0401
119	288	0.9015	2.0391
119	327	0.8977	2.039
8	257	0.8726	2.0389
58	257	0.8726	2.0389
99	257	0.8726	2.0389
115	257	0.8726	2.0389
109	467	0.893	2.0383
46	61	0.9012	2.0381
104	168	0.8924	2.0375
97	270	0.8696	2.0354
53	346	0.8971	2.0352
109	344	0.9031	2.0338
104	463	0.9018	2.0322
24	175	0.878	2.0313
127	20	0.8772	2.0307
119	45	0.8839	2.03
119	348	0.9108	2.0288
119	427	0.9123	2.0278
113	18	0.8936	2.0257
124	27	0.8672	2.0253
113	248	0.8945	2.0245
104	276	0.8991	2.0229
53	31	0.8982	2.0199
113	465	0.898	2.0198
119	466	0.9007	2.0181
126	271	0.8856	2.0176
10	147	0.8972	2.0168
27	147	0.8972	2.0168
65	147	0.8972	2.0168
113	204	0.8941	2.0166
10	460	0.8931	2.0161
27	460	0.8931	2.0161
65	460	0.8931	2.0161
24	213	0.8712	2.0155
121	456	0.8702	2.0147
10	369	0.8981	2.0139
27	369	0.8981	2.0139
65	369	0.8981	2.0139
71	62	0.8776	2.013
126	112	0.8726	2.0129
100	406	0.8954	2.0126
123	97	0.8691	2.0125
113	354	0.8968	2.0116
2	23	0.8712	2.0104
59	23	0.8712	2.0104
68	23	0.8712	2.0104
10	146	0.8992	2.0097
27	146	0.8992	2.0097
65	146	0.8992	2.0097
70	387	0.8834	2.0095
113	7	0.9013	2.0088
51	71	0.8726	2.0079
87	495	0.8822	2.0078
123	288	0.891	2.0077
2	91	0.8822	2.0066
59	91	0.8822	2.0066
68	91	0.8822	2.0066
45	329	0.9007	2.0053
87	71	0.8794	2.0032
127	50	0.8941	2.0032
121	101	0.8696	2.003
113	78	0.9046	2.0028
123	251	0.8912	2.0027
113	464	0.898	2.0021
45	369	0.8921	2.0018
3	72	0.8711	2.0016
112	102	0.8741	2.0009
126	40	0.8794	2.0007
53	309	0.8943	1.9993
45	66	0.9002	1.9987
87	427	0.892	1.9986
71	127	0.877	1.9961
108	199	0.8819	1.9959
10	490	0.9014	1.9958
27	490	0.9014	1.9958
65	490	0.9014	1.9958
104	113	0.8995	1.9958
24	522	0.8781	1.9955
45	513	0.9025	1.9905
109	372	0.8971	1.9903
100	22	0.8747	1.9897
46	30	0.8866	1.9896
104	299	0.9045	1.9896
126	338	0.8874	1.988
93	199	0.8865	1.9879
100	252	0.8983	1.9872
113	491	0.9007	1.9869
109	67	0.8986	1.9864
127	283	0.8893	1.9855
49	290	0.8712	1.9848
126	310	0.8726	1.9845
126	451	0.8726	1.9845
113	153	0.9102	1.9842
40	516	0.8712	1.984
49	149	0.8712	1.9835
49	155	0.8712	1.9835
100	73	0.878	1.9835
100	457	0.878	1.9835
109	158	0.892	1.9828
127	5	0.886	1.9828
109	200	0.9009	1.9823
46	302	0.8899	1.9813
100	26	0.9027	1.9813
100	383	0.9027	1.9813
71	95	0.878	1.9811
46	364	0.9004	1.981
93	358	0.8796	1.9801
10	326	0.9032	1.9798
27	326	0.9032	1.9798
65	326	0.9032	1.9798
40	70	0.8775	1.9788
53	140	0.8941	1.9788
119	296	0.9043	1.9786
123	76	0.8952	1.9779
113	158	0.9028	1.9777
40	106	0.8769	1.9773
109	306	0.8942	1.9771
109	330	0.9	1.9771
40	36	0.8766	1.9769
84	5	0.872	1.9753
10	164	0.8816	1.9751
27	164	0.8816	1.9751
65	164	0.8816	1.9751
109	367	0.8971	1.9747
51	289	0.8702	1.9739
127	499	0.8867	1.9733
46	76	0.8999	1.9726
119	442	0.8957	1.9724
8	304	0.8729	1.9711
58	304	0.8729	1.9711
99	304	0.8729	1.9711
115	304	0.8729	1.9711
2	120	0.8695	1.971
59	120	0.8695	1.971
68	120	0.8695	1.971
10	248	0.8945	1.9704
27	248	0.8945	1.9704
65	248	0.8945	1.9704
10	40	0.8881	1.9677
27	40	0.8881	1.9677
65	40	0.8881	1.9677
113	105	0.8948	1.967
45	504	0.8825	1.9645
46	428	0.9011	1.9644
8	144	0.8717	1.9643
58	144	0.8717	1.9643
99	144	0.8717	1.9643
115	144	0.8717	1.9643
45	76	0.9035	1.9639
71	178	0.8702	1.9638
28	459	0.8805	1.9636
10	148	0.8982	1.9635
27	148	0.8982	1.9635
65	148	0.8982	1.9635
113	403	0.8859	1.9628
116	524	0.8703	1.9625
46	52	0.9065	1.9615
46	3	0.8786	1.9603
53	26	0.9034	1.9593
53	383	0.9034	1.9593
113	458	0.886	1.9592
96	326	0.8791	1.959
114	96	0.8693	1.959
10	403	0.8863	1.9589
27	403	0.8863	1.9589
65	403	0.8863	1.9589
127	441	0.8931	1.9584
113	212	0.9097	1.958
49	369	0.8797	1.9575
92	60	0.8679	1.9573
127	304	0.8789	1.9568
97	96	0.8693	1.9565
24	290	0.8712	1.9551
46	329	0.897	1.9543
124	222	0.8707	1.954
113	494	0.8841	1.9539
24	149	0.8712	1.9538
24	155	0.8712	1.9538
71	479	0.8712	1.9531
119	215	0.9063	1.953
104	502	0.9016	1.951
10	494	0.8845	1.9509
27	494	0.8845	1.9509
65	494	0.8845	1.9509
109	102	0.8918	1.9482
4	362	0.8855	1.9481
113	30	0.8912	1.948
53	105	0.8866	1.9472
126	171	0.8791	1.9469
40	170	0.8795	1.9466
119	39	0.8926	1.9466
45	50	0.9093	1.9461
91	510	0.8731	1.9461
70	326	0.8814	1.9459
4	11	0.8855	1.9455
10	302	0.8974	1.9422
27	302	0.8974	1.9422
65	302	0.8974	1.9422
10	354	0.8965	1.942
27	354	0.8965	1.942
65	354	0.8965	1.942
[truncated: 19,548 more rows]
