# Supplementary material for: Did α-Synuclein and Glucocerebrosidase Coevolve? Implications for Parkinson’s Disease
Source: PLoS One. 2015 Jul 27;10(7):e0133863. doi: 10.1371/journal.pone.0133863 (PMC4516260; doi:10.1371/journal.pone.0133863)
Supplement: S5 Table — (TXT) [file pone.0133863.s005.txt]

MI Z-values for alpha and beta synuclein (note residue numbering includes gaps)
res1	res2	MI	Z-value
53	86	0.9532	9.7391
53	122	0.9462	9.0323
31	129	0.9026	8.492
43	53	0.9456	6.6343
105	129	0.892	6.3553
99	123	0.8939	6.3243
50	49	0.8921	6.0708
100	123	0.9095	5.9598
120	129	0.9014	5.7027
8	24	0.8921	5.5938
9	24	0.8921	5.5938
80	84	0.8921	5.5305
135	84	0.8921	5.5305
4	123	0.8883	5.4466
102	114	0.8759	5.2768
80	42	0.8874	5.1233
135	42	0.8874	5.1233
126	45	0.8944	5.0932
104	123	0.915	4.9443
8	28	0.8855	4.7202
9	28	0.8855	4.7202
3	84	0.8888	4.7136
118	4	0.8921	4.6904
122	123	0.9008	4.6783
82	121	0.8743	4.6433
144	124	0.8743	4.5641
80	70	0.8896	4.4621
135	70	0.8896	4.4621
108	45	0.9413	4.423
64	10	0.9822	4.4209
64	27	0.9822	4.4209
64	65	0.9822	4.4209
116	10	0.9822	4.4209
116	27	0.9822	4.4209
116	65	0.9822	4.4209
96	84	0.8789	4.3833
133	10	0.98	4.3616
133	27	0.98	4.3616
133	65	0.98	4.3616
34	118	0.8759	4.355
3	42	0.8839	4.2914
125	45	0.9339	4.2192
117	104	0.9738	4.215
105	92	0.8763	4.1943
117	10	0.973	4.1459
117	27	0.973	4.1459
117	65	0.973	4.1459
136	10	0.9708	4.1226
136	27	0.9708	4.1226
136	65	0.9708	4.1226
50	87	0.8874	4.0653
113	104	0.9524	4.029
88	87	0.8874	4.019
43	70	0.9013	3.99
120	70	0.8944	3.9858
68	122	0.8892	3.9819
64	113	0.9665	3.9774
116	113	0.9665	3.9774
141	108	0.8865	3.9651
124	117	0.8743	3.9597
133	113	0.9643	3.9162
114	113	0.96	3.9154
95	122	0.8905	3.9122
64	104	0.9673	3.8686
116	104	0.9673	3.8686
5	92	0.8712	3.8339
111	51	0.8759	3.8256
143	51	0.8759	3.8256
133	104	0.9651	3.8114
103	104	0.9525	3.7834
103	113	0.9498	3.776
89	121	0.8712	3.7701
3	70	0.8862	3.7474
114	10	0.9601	3.7452
114	27	0.9601	3.7452
114	65	0.9601	3.7452
121	117	0.8743	3.7429
101	104	0.9499	3.7108
141	4	0.8855	3.7106
117	113	0.9578	3.7026
136	119	0.9435	3.6908
136	113	0.9556	3.6725
118	93	0.8879	3.6634
118	108	0.8855	3.6397
103	10	0.9495	3.6031
103	27	0.9495	3.6031
103	65	0.9495	3.6031
136	104	0.9565	3.5846
119	109	0.9053	3.5461
118	87	0.8874	3.4647
99	114	0.8722	3.4406
96	70	0.8765	3.4395
114	100	0.9129	3.4376
141	126	0.8848	3.4344
106	8	0.8759	3.4313
106	58	0.8759	3.4313
106	99	0.8759	3.4313
106	115	0.8759	3.4313
110	8	0.8759	3.4313
110	58	0.8759	3.4313
110	99	0.8759	3.4313
110	115	0.8759	3.4313
45	100	0.8839	3.3904
46	100	0.8839	3.3904
122	84	0.8821	3.3897
111	112	0.8729	3.3847
143	112	0.8729	3.3847
96	42	0.874	3.353
119	2	0.8879	3.3504
119	59	0.8879	3.3504
119	68	0.8879	3.3504
94	53	0.9161	3.3259
94	10	0.9377	3.3164
94	27	0.9377	3.3164
94	65	0.9377	3.3164
94	46	0.9151	3.2875
114	104	0.9477	3.2779
113	10	0.9373	3.2703
113	27	0.9373	3.2703
113	65	0.9373	3.2703
64	119	0.9373	3.2665
116	119	0.9373	3.2665
101	113	0.9376	3.2596
40	127	0.8789	3.2547
94	127	0.8979	3.2466
95	86	0.8857	3.2258
114	119	0.933	3.2236
115	104	0.9235	3.2216
128	84	0.8795	3.2151
105	93	0.8779	3.2018
101	46	0.9153	3.1952
133	119	0.9351	3.195
119	4	0.8879	3.19
109	123	0.8982	3.1667
119	96	0.8831	3.1408
118	126	0.8838	3.1261
43	45	0.9061	3.1219
108	119	0.923	3.1179
87	123	0.8924	3.1164
101	10	0.9375	3.11
101	27	0.9375	3.11
101	65	0.9375	3.11
109	109	0.8997	3.0868
79	8	0.8729	3.0801
79	58	0.8729	3.0801
79	99	0.8729	3.0801
79	115	0.8729	3.0801
94	109	0.9109	3.0705
128	108	0.8786	3.0444
43	46	0.902	3.0422
123	93	0.8802	3.0213
88	100	0.8839	2.9955
103	119	0.9241	2.9945
125	113	0.9258	2.9938
108	91	0.8758	2.9764
117	119	0.9298	2.9729
125	104	0.9266	2.9573
13	100	0.879	2.9515
8	100	0.8839	2.9434
9	100	0.8839	2.9434
122	42	0.8771	2.9425
119	91	0.8753	2.9151
108	104	0.929	2.9012
123	123	0.8821	2.8947
124	28	0.8726	2.8704
115	113	0.9158	2.8656
125	10	0.9255	2.8532
125	27	0.9255	2.8532
125	65	0.9255	2.8532
108	113	0.9259	2.8454
94	45	0.9132	2.8415
106	71	0.8743	2.8397
110	71	0.8743	2.8397
141	93	0.8813	2.799
101	45	0.914	2.7949
45	110	0.8729	2.7943
46	110	0.8729	2.7943
111	108	0.8743	2.7838
143	108	0.8743	2.7838
113	46	0.9072	2.7702
94	113	0.9239	2.7685
133	109	0.9122	2.7514
126	123	0.877	2.7501
34	84	0.8729	2.7489
128	4	0.8774	2.7471
94	104	0.9249	2.7451
113	113	0.9234	2.7382
126	118	0.8719	2.7272
136	100	0.9031	2.6927
121	28	0.8726	2.6732
104	104	0.9003	2.6713
103	45	0.9127	2.6694
122	70	0.8797	2.6433
141	87	0.8811	2.6327
68	3	0.8715	2.6309
40	51	0.8729	2.6299
108	10	0.9234	2.6105
108	27	0.9234	2.6105
108	65	0.9234	2.6105
8	117	0.8729	2.6047
9	117	0.8729	2.6047
120	93	0.8817	2.6029
3	123	0.8802	2.5895
128	126	0.8769	2.5887
113	109	0.9035	2.5862
111	49	0.8729	2.5833
143	49	0.8729	2.5833
108	46	0.9029	2.5818
64	100	0.9027	2.5722
116	100	0.9027	2.5722
114	2	0.8869	2.5515
114	59	0.8869	2.5515
114	68	0.8869	2.5515
120	123	0.8855	2.5475
45	16	0.8729	2.5474
45	50	0.8729	2.5474
46	16	0.8729	2.5474
46	50	0.8729	2.5474
128	42	0.8745	2.5383
115	10	0.9117	2.5331
115	27	0.9117	2.5331
115	65	0.9117	2.5331
117	46	0.9092	2.5283
126	112	0.8702	2.5268
136	53	0.9088	2.5233
80	118	0.8729	2.5001
135	118	0.8729	2.5001
114	109	0.9065	2.4993
101	119	0.9135	2.4913
104	45	0.8916	2.4836
115	2	0.8825	2.4816
115	59	0.8825	2.4816
115	68	0.8825	2.4816
79	71	0.8712	2.4792
133	100	0.9009	2.4707
114	91	0.8748	2.4684
124	40	0.8712	2.4658
114	96	0.8821	2.45
13	110	0.8708	2.4451
125	96	0.8802	2.4388
141	8	0.8743	2.4286
141	58	0.8743	2.4286
141	99	0.8743	2.4286
141	115	0.8743	2.4286
101	109	0.9021	2.4208
128	70	0.877	2.4196
101	53	0.9035	2.4132
119	70	0.8855	2.4068
82	3	0.8677	2.3976
119	93	0.8838	2.3962
45	121	0.8712	2.3934
46	121	0.8712	2.3934
50	16	0.8729	2.3797
50	50	0.8729	2.3797
119	108	0.8813	2.3793
34	42	0.8708	2.3784
106	40	0.8729	2.3774
110	40	0.8729	2.3774
117	109	0.9054	2.3678
106	108	0.8743	2.3669
110	108	0.8743	2.3669
87	119	0.8908	2.3581
141	51	0.8743	2.3578
32	123	0.8691	2.3575
109	93	0.8823	2.3522
8	16	0.8729	2.3518
8	50	0.8729	2.3518
9	16	0.8729	2.3518
9	50	0.8729	2.3518
13	104	0.8782	2.3506
87	104	0.8933	2.3505
111	4	0.8729	2.3417
143	4	0.8729	2.3417
87	10	0.894	2.34
87	27	0.894	2.34
87	65	0.894	2.34
109	2	0.8796	2.3366
109	59	0.8796	2.3366
109	68	0.8796	2.3366
119	127	0.884	2.3344
88	16	0.8729	2.3341
88	50	0.8729	2.3341
87	53	0.8876	2.3322
128	51	0.8725	2.3179
125	123	0.8946	2.3154
120	53	0.8862	2.3076
3	93	0.8761	2.3072
45	3	0.8697	2.3067
46	3	0.8697	2.3067
101	126	0.8865	2.3018
109	104	0.8996	2.3015
115	45	0.8972	2.2928
144	3	0.8677	2.2872
111	126	0.8726	2.2799
143	126	0.8726	2.2799
68	10	0.8857	2.2673
68	27	0.8857	2.2673
68	65	0.8857	2.2673
124	24	0.8712	2.254
125	119	0.9049	2.248
117	100	0.8976	2.2458
88	8	0.8729	2.242
88	58	0.8729	2.242
88	99	0.8729	2.242
88	115	0.8729	2.242
13	16	0.8708	2.2373
13	50	0.8708	2.2373
13	127	0.874	2.2373
113	45	0.9027	2.234
115	96	0.8776	2.2245
50	51	0.8729	2.2214
95	10	0.8874	2.216
95	27	0.8874	2.216
95	65	0.8874	2.216
114	127	0.889	2.2145
3	92	0.8702	2.2054
118	127	0.8789	2.198
119	87	0.8831	2.1929
94	40	0.8789	2.1913
87	45	0.8869	2.1799
123	117	0.8705	2.1797
108	123	0.8921	2.1773
103	46	0.9001	2.1728
104	10	0.8937	2.165
104	27	0.8937	2.165
104	65	0.8937	2.165
114	46	0.902	2.1642
40	112	0.8697	2.1466
136	109	0.9009	2.1426
115	46	0.8924	2.1418
109	91	0.8705	2.1391
101	123	0.8945	2.1342
64	127	0.889	2.128
116	127	0.889	2.128
3	51	0.8719	2.125
64	46	0.903	2.1178
116	46	0.903	2.1178
141	112	0.8712	2.1158
79	108	0.8712	2.1081
64	53	0.9034	2.1026
116	53	0.9034	2.1026
87	121	0.8716	2.0917
128	53	0.8778	2.0819
121	24	0.8712	2.0738
4	51	0.8692	2.0709
31	89	0.8693	2.0573
109	96	0.8751	2.0497
96	123	0.8706	2.0376
95	127	0.8771	2.0372
133	46	0.9011	2.035
121	2	0.8712	2.0327
121	59	0.8712	2.0327
121	68	0.8712	2.0327
13	121	0.8691	2.0315
114	45	0.9038	2.0289
133	53	0.9014	2.016
136	87	0.8873	2.013
64	87	0.8881	2.0108
116	87	0.8881	2.0108
43	2	0.8789	2.0075
43	59	0.8789	2.0075
43	68	0.8789	2.0075
125	46	0.8939	2.0075
117	45	0.9046	2.0068
118	8	0.8729	2.0048
118	58	0.8729	2.0048
118	99	0.8729	2.0048
118	115	0.8729	2.0048
113	119	0.9027	1.9982
108	53	0.894	1.9978
114	53	0.8997	1.9945
133	127	0.8871	1.9865
119	126	0.8796	1.9792
64	109	0.8996	1.9737
116	109	0.8996	1.9737
115	91	0.8705	1.9717
128	112	0.8695	1.9713
106	4	0.8729	1.9711
110	4	0.8729	1.9711
95	3	0.8689	1.9667
43	84	0.8789	1.9595
113	53	0.8955	1.9556
114	87	0.8865	1.9548
141	71	0.8726	1.9543
79	40	0.8697	1.9526
45	71	0.8712	1.9476
46	71	0.8712	1.9476
104	113	0.8894	1.9473
109	119	0.8902	1.9441
94	119	0.9021	1.9436
128	93	0.8734	1.9402
118	51	0.8729	1.9386
68	123	0.8769	1.9375
106	126	0.8726	1.9165
110	126	0.8726	1.9165
13	3	0.8678	1.9146
89	123	0.8681	1.9116
80	53	0.8771	1.9108
135	53	0.8771	1.9108
123	8	0.8705	1.9042
123	58	0.8705	1.9042
123	99	0.8705	1.9042
123	115	0.8705	1.9042
95	45	0.8805	1.901
34	70	0.8704	1.9002
68	119	0.8804	1.891
101	108	0.8805	1.8818
108	3	0.8694	1.8815
119	46	0.8866	1.8815
117	71	0.8768	1.8807
4	109	0.8711	1.8804
133	87	0.8863	1.88
122	104	0.8801	1.8775
95	119	0.8816	1.877
101	93	0.8831	1.8753
114	126	0.8834	1.8707
45	28	0.8712	1.8641
46	28	0.8712	1.8641
68	45	0.879	1.8611
141	109	0.8788	1.858
50	112	0.8697	1.8571
114	40	0.877	1.845
122	119	0.8783	1.8307
109	126	0.877	1.8254
123	84	0.8721	1.8253
109	70	0.8788	1.8201
40	10	0.8755	1.8131
40	27	0.8755	1.8131
40	65	0.8755	1.8131
117	53	0.8975	1.7989
136	46	0.8961	1.7963
125	109	0.8898	1.7933
119	119	0.8892	1.792
113	87	0.8833	1.7898
108	109	0.8891	1.7856
64	45	0.9012	1.7835
116	45	0.9012	1.7835
40	108	0.8712	1.7813
113	127	0.8828	1.7778
123	104	0.8779	1.7777
113	71	0.8752	1.7762
3	112	0.8688	1.7713
3	118	0.8696	1.7685
117	127	0.8847	1.7647
117	87	0.885	1.7627
88	71	0.8712	1.7616
115	70	0.8804	1.761
96	89	0.8672	1.7585
100	104	0.8763	1.7529
115	119	0.8917	1.7467
94	126	0.8813	1.7454
105	89	0.8677	1.7433
125	108	0.8782	1.7406
113	126	0.8807	1.7331
31	92	0.8677	1.7326
123	100	0.8746	1.732
122	93	0.8719	1.7299
117	126	0.8824	1.7263
50	28	0.8712	1.7236
125	93	0.8801	1.7234
114	70	0.8847	1.722
115	28	0.8739	1.7184
133	45	0.8993	1.7172
121	96	0.8691	1.7115
94	2	0.8789	1.7082
94	59	0.8789	1.7082
94	68	0.8789	1.7082
124	93	0.8694	1.7044
128	87	0.8729	1.693
101	4	0.8795	1.6847
109	108	0.8749	1.6838
68	113	0.8797	1.6817
88	28	0.8712	1.6782
40	40	0.8697	1.6763
31	121	0.8677	1.676
101	71	0.8744	1.6668
87	113	0.8847	1.6631
119	10	0.8912	1.6621
119	27	0.8912	1.6621
119	65	0.8912	1.6621
111	87	0.8708	1.6566
143	87	0.8708	1.6566
79	4	0.8697	1.6507
13	71	0.8691	1.6489
118	112	0.8697	1.6426
79	126	0.8695	1.6335
136	127	0.8828	1.6314
101	127	0.8814	1.6263
43	96	0.874	1.6194
96	118	0.8672	1.6185
117	40	0.8756	1.6169
120	109	0.878	1.6086
103	49	0.8765	1.6073
109	113	0.8877	1.6017
126	84	0.8692	1.6017
118	109	0.8777	1.5966
13	28	0.8691	1.5845
94	4	0.8789	1.5813
43	42	0.874	1.5754
103	24	0.8773	1.575
64	40	0.8755	1.572
116	40	0.8755	1.572
141	40	0.8712	1.5674
125	87	0.8799	1.5668
103	53	0.8912	1.5654
105	16	0.8677	1.563
105	50	0.8677	1.563
120	2	0.8726	1.5627
120	59	0.8726	1.5627
120	68	0.8726	1.5627
118	71	0.8712	1.5606
120	84	0.8726	1.5604
115	100	0.8816	1.5569
100	3	0.8651	1.5557
113	123	0.8849	1.5523
40	49	0.8697	1.5458
121	93	0.8694	1.5452
109	46	0.881	1.5427
125	4	0.8771	1.5389
103	109	0.8892	1.536
115	53	0.8846	1.5337
95	104	0.8794	1.5325
123	71	0.869	1.5295
136	70	0.8825	1.5294
95	113	0.8794	1.5269
43	113	0.8898	1.522
45	10	0.8755	1.5143
45	27	0.8755	1.5143
45	65	0.8755	1.5143
46	10	0.8755	1.5143
46	27	0.8755	1.5143
46	65	0.8755	1.5143
68	104	0.8781	1.5142
103	100	0.8857	1.5057
113	40	0.874	1.5026
136	45	0.8941	1.5012
114	24	0.877	1.4985
103	2	0.8773	1.4957
103	59	0.8773	1.4957
103	68	0.8773	1.4957
141	127	0.8736	1.4831
94	71	0.8736	1.4776
108	100	0.8816	1.469
109	4	0.8738	1.4666
123	28	0.869	1.466
106	46	0.8725	1.4626
110	46	0.8725	1.4626
126	42	0.8678	1.4613
114	93	0.8797	1.4502
3	53	0.8737	1.4399
50	108	0.8712	1.436
125	126	0.8767	1.4316
141	49	0.8712	1.4209
109	10	0.886	1.42
109	27	0.886	1.42
109	65	0.886	1.42
124	10	0.8707	1.4181
124	27	0.8707	1.4181
124	65	0.8707	1.4181
119	104	0.8866	1.4178
136	40	0.874	1.4151
3	108	0.8702	1.412
45	119	0.8737	1.4045
46	119	0.8737	1.4045
101	40	0.8732	1.4002
115	121	0.8688	1.3988
43	10	0.889	1.3942
43	27	0.889	1.3942
43	65	0.889	1.3942
94	96	0.874	1.3937
88	108	0.8712	1.3905
117	49	0.8754	1.3902
68	86	0.8721	1.3882
128	49	0.8695	1.3858
4	112	0.866	1.3846
96	92	0.8656	1.3794
64	49	0.8755	1.3781
116	49	0.8755	1.3781
4	108	0.8675	1.3755
40	4	0.8697	1.3744
45	49	0.8697	1.3728
46	49	0.8697	1.3728
45	113	0.8741	1.3725
46	113	0.8741	1.3725
120	113	0.8795	1.3709
114	49	0.8749	1.3666
133	40	0.8738	1.3647
40	126	0.8695	1.3638
109	45	0.8795	1.3574
119	113	0.8855	1.3566
106	87	0.8708	1.3535
110	87	0.8708	1.3535
88	40	0.8697	1.3414
115	109	0.8806	1.3375
111	93	0.8688	1.3324
143	93	0.8688	1.3324
103	51	0.8724	1.3305
45	24	0.8697	1.3257
46	24	0.8697	1.3257
101	2	0.8753	1.3242
101	59	0.8753	1.3242
101	68	0.8753	1.3242
117	93	0.8788	1.3229
117	108	0.8768	1.3224
117	8	0.8722	1.3142
117	58	0.8722	1.3142
117	99	0.8722	1.3142
117	115	0.8722	1.3142
111	119	0.8706	1.3115
143	119	0.8706	1.3115
121	70	0.8688	1.3101
87	46	0.8769	1.309
79	46	0.8695	1.3078
115	24	0.8727	1.3069
120	117	0.8679	1.3052
50	10	0.8755	1.3028
50	27	0.8755	1.3028
50	65	0.8755	1.3028
89	3	0.8645	1.3015
64	93	0.8789	1.3013
116	93	0.8789	1.3013
43	104	0.8865	1.2997
113	49	0.8737	1.2928
119	45	0.8805	1.2919
87	3	0.8666	1.2907
114	108	0.8761	1.2816
113	108	0.8752	1.2735
117	24	0.8754	1.2726
136	93	0.8778	1.2691
123	70	0.87	1.2602
64	24	0.8755	1.259
116	24	0.8755	1.259
8	10	0.8755	1.2579
8	27	0.8755	1.2579
8	65	0.8755	1.2579
9	10	0.8755	1.2579
9	27	0.8755	1.2579
9	65	0.8755	1.2579
88	10	0.8755	1.2571
88	27	0.8755	1.2571
88	65	0.8755	1.2571
50	119	0.874	1.2541
108	86	0.8747	1.2488
8	49	0.8697	1.2484
9	49	0.8697	1.2484
121	10	0.8707	1.2442
121	27	0.8707	1.2442
121	65	0.8707	1.2442
3	49	0.8688	1.233
128	109	0.8712	1.2329
120	104	0.8777	1.2306
123	108	0.869	1.23
103	112	0.8694	1.2222
88	49	0.8697	1.2109
50	24	0.8697	1.2093
136	49	0.8737	1.2068
117	2	0.8754	1.205
117	59	0.8754	1.205
117	68	0.8754	1.205
108	96	0.8703	1.2012
126	70	0.8679	1.1998
120	119	0.8761	1.1992
45	126	0.8695	1.195
46	126	0.8695	1.195
141	119	0.8752	1.1929
64	2	0.8755	1.1906
64	59	0.8755	1.1906
64	68	0.8755	1.1906
116	2	0.8755	1.1906
116	59	0.8755	1.1906
116	68	0.8755	1.1906
8	119	0.8737	1.1893
9	119	0.8737	1.1893
133	49	0.8738	1.1893
103	126	0.876	1.1852
40	104	0.8712	1.1848
133	93	0.8772	1.1792
88	119	0.8737	1.177
118	40	0.8697	1.1723
106	109	0.8706	1.1722
110	109	0.8706	1.1722
124	113	0.8691	1.1666
115	127	0.8741	1.1648
88	24	0.8697	1.1639
103	96	0.8723	1.1624
119	53	0.8786	1.156
113	8	0.8706	1.154
113	58	0.8706	1.154
113	99	0.8706	1.154
113	115	0.8706	1.154
40	45	0.8701	1.1514
5	93	0.8657	1.1499
8	113	0.8741	1.1485
9	113	0.8741	1.1485
103	28	0.8719	1.1468
109	122	0.8715	1.1432
113	2	0.8737	1.1393
113	59	0.8737	1.1393
113	68	0.8737	1.1393
128	123	0.869	1.1393
88	113	0.8741	1.1387
114	71	0.8714	1.1358
87	86	0.8717	1.1324
64	126	0.8765	1.1312
116	126	0.8765	1.1312
123	40	0.8676	1.1275
108	24	0.8711	1.1237
68	46	0.8726	1.1204
95	46	0.8729	1.1189
117	4	0.8756	1.1173
136	24	0.8737	1.1103
104	119	0.8759	1.1095
3	126	0.8686	1.0949
106	93	0.8688	1.0945
110	93	0.8688	1.0945
133	24	0.8738	1.0913
121	91	0.8649	1.0885
50	4	0.8697	1.0849
3	4	0.8688	1.0836
118	123	0.8716	1.0828
50	126	0.8695	1.0817
114	4	0.8749	1.0785
64	4	0.8755	1.0765
116	4	0.8755	1.0765
136	126	0.8752	1.0759
123	42	0.8672	1.0699
94	70	0.8765	1.0688
122	117	0.8654	1.0615
113	4	0.874	1.0596
120	51	0.8679	1.0579
13	49	0.8676	1.0567
13	10	0.8706	1.0548
13	27	0.8706	1.0548
13	65	0.8706	1.0548
136	2	0.8737	1.0533
136	59	0.8737	1.0533
136	68	0.8737	1.0533
114	28	0.8714	1.0507
105	28	0.866	1.0419
118	49	0.8697	1.0418
88	4	0.8697	1.0395
123	46	0.8701	1.0379
88	126	0.8695	1.0363
94	93	0.8748	1.0361
13	24	0.8676	1.0358
125	40	0.8701	1.0345
124	100	0.8677	1.0342
133	2	0.8738	1.0335
133	59	0.8738	1.0335
133	68	0.8738	1.0335
40	113	0.8704	1.029
94	108	0.8736	1.0269
4	49	0.866	1.0249
101	100	0.8787	1.0212
109	129	0.8688	1.0201
128	118	0.8665	1.0163
121	113	0.8691	1.0121
100	93	0.8655	1.0056
119	8	0.8688	1.0031
119	58	0.8688	1.0031
119	99	0.8688	1.0031
119	115	0.8688	1.0031
123	24	0.8676	1.0006
79	87	0.8676	0.999
121	119	0.8687	0.9986
133	126	0.8748	0.9983
126	53	0.868	0.9937
43	91	0.8662	0.9824
4	126	0.8658	0.9819
120	42	0.8676	0.9807
45	104	0.8712	0.9798
46	104	0.8712	0.9798
43	109	0.8764	0.9763
64	71	0.8707	0.9747
116	71	0.8707	0.9747
101	87	0.875	0.9709
120	96	0.8676	0.9673
118	10	0.8755	0.9617
118	27	0.8755	0.9617
118	65	0.8755	0.9617
123	126	0.8676	0.9606
13	126	0.8675	0.9572
119	51	0.8688	0.95
125	24	0.8709	0.9497
114	51	0.8701	0.9481
118	119	0.874	0.9473
136	4	0.8737	0.946
101	96	0.8703	0.9455
4	4	0.866	0.9378
79	109	0.8675	0.9338
133	4	0.8738	0.9257
106	100	0.8693	0.9187
110	100	0.8693	0.9187
103	70	0.8749	0.9144
113	100	0.8772	0.9127
99	124	0.8632	0.9126
100	119	0.8669	0.9108
125	2	0.8709	0.9107
125	59	0.8709	0.9107
125	68	0.8709	0.9107
68	129	0.8678	0.9092
128	8	0.8665	0.9091
128	58	0.8665	0.9091
128	99	0.8665	0.9091
128	115	0.8665	0.9091
125	49	0.8701	0.9002
123	4	0.8676	0.8979
121	100	0.8677	0.8964
64	28	0.8707	0.8962
116	28	0.8707	0.8962
122	51	0.8654	0.894
108	122	0.8703	0.8922
117	28	0.8703	0.8754
94	91	0.8662	0.8737
13	113	0.8692	0.8734
125	97	0.8662	0.8723
104	16	0.8663	0.8721
104	50	0.8663	0.8721
5	109	0.8652	0.871
104	100	0.8707	0.8695
109	53	0.873	0.8638
13	119	0.8687	0.8581
117	96	0.8705	0.8576
64	96	0.8706	0.8539
116	96	0.8706	0.8539
141	104	0.8727	0.8457
123	10	0.8702	0.8427
123	27	0.8702	0.8427
123	65	0.8702	0.8427
43	110	0.8672	0.8394
122	53	0.8676	0.8394
50	104	0.8712	0.8392
108	127	0.8707	0.838
95	123	0.868	0.8372
104	28	0.8666	0.8369
88	104	0.8715	0.8232
8	104	0.8712	0.8218
9	104	0.8712	0.8218
141	46	0.8709	0.8209
109	87	0.8697	0.816
8	93	0.868	0.8159
9	93	0.868	0.8159
101	8	0.8685	0.8132
101	58	0.8685	0.8132
101	99	0.8685	0.8132
101	115	0.8685	0.8132
111	127	0.8672	0.8111
143	127	0.8672	0.8111
125	53	0.8766	0.8056
80	123	0.8671	0.8055
135	123	0.8671	0.8055
94	87	0.874	0.8051
101	70	0.8729	0.8007
103	93	0.8723	0.799
40	87	0.8676	0.7949
104	42	0.8663	0.7899
120	28	0.8664	0.7884
125	100	0.8741	0.7801
100	118	0.8634	0.7715
133	71	0.869	0.7689
101	51	0.8685	0.7613
123	113	0.869	0.76
103	127	0.8731	0.7586
114	112	0.8671	0.7574
104	127	0.8682	0.7555
87	100	0.8707	0.7488
136	71	0.8687	0.7488
43	118	0.8672	0.7368
123	109	0.8674	0.7322
43	3	0.8649	0.7299
141	113	0.8717	0.7201
113	96	0.8687	0.72
94	110	0.8672	0.7158
50	113	0.8704	0.7157
103	108	0.8708	0.7152
88	46	0.8695	0.7139
122	107	0.8632	0.7082
133	28	0.869	0.7058
120	10	0.8717	0.6987
120	27	0.8717	0.6987
120	65	0.8717	0.6987
117	70	0.8731	0.6946
119	71	0.8672	0.6919
119	123	0.8694	0.6906
136	28	0.8687	0.6889
64	70	0.8733	0.6856
116	70	0.8733	0.6856
34	53	0.8664	0.6851
120	112	0.8649	0.6827
79	93	0.8657	0.676
115	86	0.8686	0.6723
13	42	0.8655	0.6721
45	87	0.8676	0.6674
46	87	0.8676	0.6674
124	127	0.8656	0.6673
136	96	0.8687	0.6672
53	124	0.8642	0.6658
109	86	0.8671	0.6645
113	70	0.8714	0.6624
100	8	0.8634	0.6616
100	58	0.8634	0.6616
100	99	0.8634	0.6616
100	115	0.8634	0.6616
133	96	0.8689	0.6597
124	104	0.8662	0.6541
113	93	0.8702	0.652
111	109	0.8668	0.649
143	109	0.8668	0.649
4	104	0.8653	0.6454
122	28	0.8638	0.6443
94	3	0.8649	0.6409
3	87	0.8667	0.6392
43	121	0.8656	0.6378
128	119	0.8679	0.6354
68	100	0.8686	0.6333
40	119	0.8676	0.6322
120	45	0.8683	0.6277
106	127	0.8672	0.6267
110	127	0.8672	0.6267
100	53	0.8642	0.6253
64	108	0.8707	0.621
116	108	0.8707	0.621
118	104	0.8715	0.6168
120	108	0.8664	0.6164
115	16	0.8658	0.6083
115	50	0.8658	0.6083
103	87	0.8719	0.6057
119	112	0.8657	0.6041
109	71	0.8652	0.6019
95	100	0.8682	0.6007
115	122	0.8675	0.5945
103	91	0.8645	0.5932
108	2	0.8668	0.5921
108	59	0.8668	0.5921
108	68	0.8668	0.5921
8	87	0.8676	0.5908
9	87	0.8676	0.5908
99	45	0.8639	0.5834
106	104	0.8682	0.5799
110	104	0.8682	0.5799
3	119	0.8673	0.5794
87	42	0.8661	0.5794
133	70	0.8716	0.578
104	87	0.8671	0.5775
122	118	0.8632	0.575
108	126	0.8668	0.571
111	113	0.8671	0.5693
143	113	0.8671	0.5693
79	100	0.8661	0.5688
95	129	0.8655	0.5653
141	10	0.8707	0.5619
141	27	0.8707	0.5619
141	65	0.8707	0.5619
99	86	0.8633	0.5594
86	86	0.8643	0.5576
105	24	0.8645	0.5568
87	127	0.8678	0.5535
128	71	0.8649	0.5527
87	96	0.8661	0.5525
41	86	0.8643	0.5521
120	89	0.864	0.5503
118	46	0.8695	0.55
40	93	0.8657	0.5408
94	121	0.8656	0.5382
123	87	0.866	0.5382
105	49	0.8645	0.538
122	108	0.8638	0.5342
121	104	0.8662	0.5338
108	70	0.867	0.5285
125	8	0.8662	0.5244
125	58	0.8662	0.5244
125	99	0.8662	0.5244
125	115	0.8662	0.5244
125	70	0.8687	0.5241
94	8	0.8672	0.5066
94	58	0.8672	0.5066
94	99	0.8672	0.5066
94	115	0.8672	0.5066
4	119	0.8645	0.5055
101	112	0.8654	0.4963
104	46	0.867	0.4961
118	113	0.8704	0.4875
88	109	0.8675	0.4825
103	4	0.8694	0.4818
100	42	0.8618	0.4817
125	51	0.8662	0.4797
64	3	0.8641	0.4782
116	3	0.8641	0.4782
104	24	0.8652	0.4755
108	28	0.8647	0.4729
133	108	0.869	0.4707
104	49	0.8652	0.4655
41	122	0.8639	0.463
136	108	0.8687	0.4618
141	123	0.8659	0.4617
128	127	0.8657	0.4598
94	51	0.8672	0.4588
122	113	0.8642	0.4588
43	119	0.8723	0.4577
100	71	0.8619	0.4567
102	45	0.8645	0.4536
124	46	0.8649	0.4503
108	93	0.8652	0.4473
121	109	0.8651	0.4391
103	110	0.8656	0.4388
68	96	0.8652	0.4354
123	86	0.8642	0.4295
120	126	0.8649	0.4276
64	110	0.8658	0.4236
116	110	0.8658	0.4236
125	28	0.8656	0.4212
141	100	0.8677	0.421
128	104	0.8663	0.4105
126	97	0.8627	0.4101
123	119	0.8656	0.4092
120	24	0.8649	0.4086
50	93	0.8657	0.4074
126	119	0.8642	0.4074
123	53	0.8656	0.4042
108	112	0.8637	0.4034
115	123	0.8646	0.4033
96	86	0.8635	0.4022
136	84	0.8676	0.4
124	53	0.8648	0.397
103	117	0.8656	0.3968
120	49	0.8649	0.395
100	108	0.8619	0.3924
104	93	0.8641	0.3909
120	92	0.8625	0.3905
4	87	0.8639	0.3889
13	87	0.8655	0.3873
64	117	0.8658	0.3828
116	117	0.8658	0.3828
100	109	0.8611	0.3776
103	3	0.8633	0.3751
100	46	0.8615	0.3736
43	71	0.8656	0.3651
126	114	0.8627	0.3624
88	93	0.8657	0.3622
122	112	0.8623	0.359
125	127	0.8674	0.3575
119	40	0.8657	0.3519
123	127	0.8646	0.3519
96	53	0.8642	0.3473
115	3	0.8622	0.3468
95	96	0.8644	0.3466
100	107	0.8611	0.3459
121	46	0.8649	0.3458
122	126	0.8621	0.3429
79	104	0.8652	0.3372
120	4	0.8649	0.3331
103	16	0.8656	0.3308
103	50	0.8656	0.3308
136	42	0.866	0.3259
100	45	0.8604	0.3232
125	71	0.8647	0.319
106	53	0.8664	0.3184
110	53	0.8664	0.3184
100	114	0.8611	0.3168
87	70	0.8656	0.3167
94	100	0.8705	0.3133
64	16	0.8658	0.3119
64	50	0.8658	0.3119
116	16	0.8658	0.3119
116	50	0.8658	0.3119
64	91	0.8631	0.2972
116	91	0.8631	0.2972
121	53	0.8648	0.2927
109	100	0.8654	0.2902
101	91	0.8625	0.2886
64	121	0.8642	0.2868
116	121	0.8642	0.2868
122	24	0.8623	0.2851
100	86	0.8602	0.2841
103	121	0.864	0.2839
122	10	0.8627	0.2838
122	27	0.8627	0.2838
122	65	0.8627	0.2838
87	87	0.8661	0.2784
100	127	0.8613	0.2773
122	127	0.8622	0.2712
50	100	0.8661	0.2665
119	49	0.8657	0.2662
117	3	0.8629	0.2653
117	110	0.8648	0.2651
117	91	0.8628	0.2626
64	122	0.8672	0.2563
116	122	0.8672	0.2563
111	10	0.8658	0.2543
111	27	0.8658	0.2543
111	65	0.8658	0.2543
143	10	0.8658	0.2543
143	27	0.8658	0.2543
143	65	0.8658	0.2543
100	126	0.8606	0.2531
87	129	0.8639	0.2478
64	8	0.8658	0.2472
64	58	0.8658	0.2472
64	99	0.8658	0.2472
64	115	0.8658	0.2472
116	8	0.8658	0.2472
116	58	0.8658	0.2472
116	99	0.8658	0.2472
116	115	0.8658	0.2472
122	49	0.8623	0.239
122	4	0.8623	0.2358
104	86	0.8627	0.2351
45	109	0.8652	0.235
46	109	0.8652	0.235
126	124	0.8612	0.2325
100	84	0.8604	0.2282
123	89	0.8625	0.2268
136	122	0.8661	0.2208
117	117	0.8648	0.2179
133	3	0.8626	0.2173
133	122	0.8663	0.2148
68	70	0.8646	0.2131
100	92	0.8597	0.2102
64	51	0.8658	0.204
116	51	0.8658	0.204
123	114	0.8625	0.2035
68	87	0.8652	0.1953
68	127	0.8649	0.1866
82	123	0.8626	0.1832
104	109	0.8628	0.1741
101	49	0.8654	0.1725
117	16	0.8648	0.1719
117	50	0.8648	0.1719
109	8	0.863	0.1715
109	58	0.863	0.1715
109	99	0.863	0.1715
109	115	0.863	0.1715
100	10	0.8598	0.1694
100	27	0.8598	0.1694
100	65	0.8598	0.1694
126	92	0.8612	0.1676
128	46	0.8641	0.1666
114	110	0.8641	0.1665
128	113	0.8645	0.1659
111	45	0.8645	0.1601
143	45	0.8645	0.1601
126	51	0.8627	0.1581
133	110	0.8641	0.1565
68	84	0.8639	0.1553
136	123	0.864	0.1538
3	113	0.8638	0.1487
64	86	0.8662	0.1479
116	86	0.8662	0.1479
123	118	0.8625	0.1466
3	127	0.8634	0.1448
53	123	0.8621	0.1423
95	87	0.8644	0.1377
79	127	0.864	0.1374
109	51	0.863	0.1371
87	109	0.8645	0.1314
118	100	0.8661	0.1314
117	121	0.8632	0.1311
125	112	0.8632	0.1305
4	93	0.8619	0.1258
43	127	0.8658	0.1238
100	113	0.8589	0.1238
106	10	0.8658	0.1169
106	27	0.8658	0.1169
106	65	0.8658	0.1169
110	10	0.8658	0.1169
110	27	0.8658	0.1169
110	65	0.8658	0.1169
114	117	0.8641	0.1147
128	40	0.8633	0.1087
3	109	0.8628	0.1082
133	117	0.8641	0.1051
94	112	0.864	0.1026
124	45	0.8629	0.1011
133	86	0.8652	0.0996
114	3	0.8619	0.0981
114	16	0.8641	0.0865
114	50	0.8641	0.0865
100	4	0.8604	0.0857
104	53	0.8629	0.0822
133	16	0.8641	0.0758
133	50	0.8641	0.0758
100	40	0.8604	0.0757
87	93	0.8632	0.0718
117	122	0.8647	0.0717
117	51	0.8648	0.0709
95	93	0.8627	0.0698
120	87	0.8632	0.0677
96	129	0.862	0.0651
103	71	0.864	0.0615
109	127	0.8626	0.061
95	70	0.863	0.06
100	70	0.859	0.0595
120	86	0.8616	0.0582
113	122	0.8638	0.0533
128	45	0.8629	0.0521
108	87	0.8628	0.0461
125	114	0.8624	0.038
133	121	0.8626	0.0367
105	87	0.8624	0.035
114	121	0.8625	0.0298
114	8	0.8641	0.0282
114	58	0.8641	0.0282
114	99	0.8641	0.0282
114	115	0.8641	0.0282
133	91	0.8614	0.0268
123	92	0.861	0.0233
121	45	0.8629	0.02
31	93	0.8621	0.0191
133	8	0.8641	0.0174
133	58	0.8641	0.0174
133	99	0.8641	0.0174
133	115	0.8641	0.0174
113	110	0.8632	0.0158
43	40	0.864	0.0144
94	122	0.8642	0.0135
45	127	0.864	0.0111
46	127	0.864	0.0111
40	109	0.8636	0.0107
113	3	0.8614	0.0098
141	53	0.8648	0.0095
43	126	0.864	0.0077
136	3	0.8614	0.0061
86	18	0.8621	0.0006
136	110	0.8632	0.0001
86	116	0.8621	-0.0001
43	86	0.8635	-0.0013
120	91	0.8601	-0.0027
99	10	0.8612	-0.0028
99	27	0.8612	-0.0028
99	65	0.8612	-0.0028
86	78	0.8621	-0.0031
86	95	0.8621	-0.0031
113	91	0.8611	-0.0044
41	18	0.8621	-0.0059
136	91	0.8611	-0.0065
41	116	0.8621	-0.0066
41	78	0.8621	-0.0096
41	95	0.8621	-0.0096
13	109	0.8632	-0.0098
50	127	0.864	-0.011
94	123	0.8624	-0.0126
31	122	0.8618	-0.0156
133	51	0.8641	-0.0205
144	18	0.8621	-0.0216
144	116	0.8621	-0.0223
120	100	0.8623	-0.0229
144	78	0.8621	-0.0253
144	95	0.8621	-0.0253
86	107	0.8621	-0.0268
117	86	0.8638	-0.0278
86	97	0.8621	-0.0313
103	122	0.8632	-0.0316
41	107	0.8621	-0.0333
41	97	0.8621	-0.0378
115	110	0.862	-0.0396
122	87	0.8604	-0.0418
31	3	0.8609	-0.0424
50	109	0.8636	-0.0429
102	18	0.8621	-0.0431
102	116	0.8621	-0.0438
86	89	0.8621	-0.0441
95	109	0.8623	-0.0451
115	49	0.8628	-0.0461
113	16	0.8632	-0.0463
113	50	0.8632	-0.0463
102	78	0.8621	-0.0467
102	95	0.8621	-0.0467
128	10	0.8632	-0.0481
128	27	0.8632	-0.0481
128	65	0.8632	-0.0481
144	107	0.8621	-0.0489
41	89	0.8621	-0.0506
82	18	0.8621	-0.0533
144	97	0.8621	-0.0534
82	116	0.8621	-0.054
88	127	0.864	-0.0561
126	113	0.8612	-0.0561
82	78	0.8621	-0.057
82	95	0.8621	-0.057
136	117	0.8632	-0.0578
113	86	0.8628	-0.0604
136	16	0.8632	-0.0621
136	50	0.8632	-0.0621
105	122	0.8607	-0.0637
144	89	0.8621	-0.0662
3	10	0.8623	-0.0671
3	27	0.8623	-0.0671
3	65	0.8623	-0.0671
34	18	0.8621	-0.0671
34	116	0.8621	-0.0678
94	86	0.8635	-0.0703
102	107	0.8621	-0.0704
34	78	0.8621	-0.0708
34	95	0.8621	-0.0708
68	109	0.8628	-0.071
86	114	0.8621	-0.0715
136	86	0.8628	-0.0737
102	97	0.8621	-0.0749
120	127	0.8618	-0.0757
41	114	0.8621	-0.078
125	122	0.8612	-0.0795
82	107	0.8621	-0.0807
101	110	0.8625	-0.0828
100	100	0.8584	-0.0841
87	84	0.8622	-0.0847
82	97	0.8621	-0.0851
40	46	0.8633	-0.0865
104	70	0.8604	-0.0867
102	89	0.8621	-0.0877
95	84	0.8619	-0.0889
105	113	0.8611	-0.0924
144	114	0.8621	-0.0937
79	53	0.8632	-0.0939
34	107	0.8621	-0.0945
82	89	0.8621	-0.098
34	97	0.8621	-0.099
126	91	0.86	-0.0991
114	123	0.8599	-0.0999
100	87	0.859	-0.1025
31	86	0.8614	-0.104
115	117	0.862	-0.1052
117	123	0.8602	-0.1076
126	108	0.8612	-0.1102
34	89	0.8621	-0.1118
113	121	0.8616	-0.1121
115	42	0.861	-0.1153
136	8	0.8632	-0.1168
136	58	0.8632	-0.1168
136	99	0.8632	-0.1168
136	115	0.8632	-0.1168
136	121	0.8616	-0.1173
103	86	0.8625	-0.119
45	46	0.8633	-0.1192
46	46	0.8633	-0.1192
86	118	0.8621	-0.1194
3	45	0.8608	-0.1195
53	10	0.8633	-0.1198
53	27	0.8633	-0.1198
53	65	0.8633	-0.1198
122	100	0.8591	-0.1229
82	114	0.8621	-0.1254
41	118	0.8621	-0.1259
94	49	0.864	-0.1289
141	45	0.8629	-0.1306
120	118	0.8611	-0.1317
108	71	0.8604	-0.1328
113	51	0.8632	-0.1357
125	86	0.8608	-0.1374
86	110	0.8621	-0.1375
34	114	0.8621	-0.1392
144	118	0.8621	-0.1415
99	53	0.8605	-0.1439
41	110	0.8621	-0.144
101	117	0.8625	-0.1452
40	53	0.8632	-0.1455
128	86	0.8613	-0.1487
136	51	0.8632	-0.1515
101	3	0.8604	-0.1518
53	53	0.8625	-0.154
87	2	0.8622	-0.1565
87	59	0.8622	-0.1565
87	68	0.8622	-0.1565
4	113	0.8609	-0.157
144	110	0.8621	-0.1596
68	2	0.8625	-0.1625
68	59	0.8625	-0.1625
68	68	0.8625	-0.1625
105	86	0.8603	-0.1626
102	118	0.8621	-0.163
32	18	0.8614	-0.1635
32	116	0.8614	-0.1644
103	123	0.8591	-0.169
68	40	0.8625	-0.1691
87	40	0.8622	-0.1705
87	24	0.8622	-0.1721
64	112	0.8626	-0.1724
116	112	0.8626	-0.1724
126	86	0.8601	-0.1731
82	118	0.8621	-0.1733
32	78	0.8614	-0.1751
32	95	0.8614	-0.1751
120	46	0.8601	-0.1757
68	24	0.8625	-0.1765
45	53	0.8632	-0.177
46	53	0.8632	-0.177
68	124	0.8607	-0.1792
86	16	0.8621	-0.1798
86	50	0.8621	-0.1798
102	110	0.8621	-0.1811
96	10	0.8617	-0.1825
96	27	0.8617	-0.1825
96	65	0.8617	-0.1825
5	18	0.8614	-0.1853
5	116	0.8614	-0.1861
64	123	0.8591	-0.1862
116	123	0.8591	-0.1862
41	16	0.8621	-0.1863
41	50	0.8621	-0.1863
89	18	0.8614	-0.1869
89	116	0.8614	-0.1878
80	18	0.8614	-0.1901
135	18	0.8614	-0.1901
80	116	0.8614	-0.191
135	116	0.8614	-0.191
82	110	0.8621	-0.1913
105	100	0.8609	-0.1929
114	122	0.8612	-0.1945
106	113	0.8635	-0.196
110	113	0.8635	-0.196
5	78	0.8614	-0.1968
5	95	0.8614	-0.1968
119	86	0.8612	-0.1983
89	78	0.8614	-0.1985
89	95	0.8614	-0.1985
53	113	0.8615	-0.2
80	78	0.8614	-0.2017
80	95	0.8614	-0.2017
135	78	0.8614	-0.2017
135	95	0.8614	-0.2017
144	16	0.8621	-0.2019
144	50	0.8621	-0.2019
86	117	0.8621	-0.2022
31	113	0.8614	-0.2041
34	110	0.8621	-0.2052
101	121	0.8608	-0.2079
111	18	0.8621	-0.2085
143	18	0.8621	-0.2085
41	117	0.8621	-0.2087
111	116	0.8621	-0.2092
143	116	0.8621	-0.2092
32	89	0.8614	-0.2097
53	91	0.8597	-0.2103
32	107	0.8614	-0.2121
111	78	0.8621	-0.2122
111	95	0.8621	-0.2122
143	78	0.8621	-0.2122
143	95	0.8621	-0.2122
32	97	0.8614	-0.215
87	49	0.8622	-0.2186
133	123	0.858	-0.2195
68	49	0.8625	-0.2199
87	4	0.8622	-0.2211
102	16	0.8621	-0.2234
102	50	0.8621	-0.2234
101	122	0.8603	-0.2241
144	117	0.8621	-0.2243
124	119	0.8616	-0.2261
106	18	0.8621	-0.2262
110	18	0.8621	-0.2262
53	127	0.8617	-0.2264
106	116	0.8621	-0.2269
110	116	0.8621	-0.2269
68	4	0.8625	-0.2279
106	78	0.8621	-0.2299
106	95	0.8621	-0.2299
110	78	0.8621	-0.2299
110	95	0.8621	-0.2299
86	8	0.8621	-0.2304
86	58	0.8621	-0.2304
86	99	0.8621	-0.2304
86	115	0.8621	-0.2304
79	123	0.8611	-0.2305
5	89	0.8614	-0.2314
88	53	0.8632	-0.2315
68	116	0.8613	-0.2331
89	89	0.8614	-0.2331
82	16	0.8621	-0.2337
82	50	0.8621	-0.2337
5	107	0.8614	-0.2338
89	107	0.8614	-0.2355
111	107	0.8621	-0.2359
143	107	0.8621	-0.2359
80	89	0.8614	-0.2363
135	89	0.8614	-0.2363
5	97	0.8614	-0.2367
41	8	0.8621	-0.2369
41	58	0.8621	-0.2369
41	99	0.8621	-0.2369
41	115	0.8621	-0.2369
89	97	0.8614	-0.2384
106	119	0.8632	-0.2385
110	119	0.8632	-0.2385
80	107	0.8614	-0.2387
135	107	0.8614	-0.2387
68	92	0.8607	-0.2389
111	97	0.8621	-0.2403
143	97	0.8621	-0.2403
80	97	0.8614	-0.2416
135	97	0.8614	-0.2416
122	109	0.8566	-0.2427
32	114	0.8614	-0.245
68	78	0.8613	-0.245
68	95	0.8613	-0.245
102	117	0.8621	-0.2458
34	16	0.8621	-0.2475
34	50	0.8621	-0.2475
109	117	0.8608	-0.2486
144	8	0.8621	-0.2526
144	58	0.8621	-0.2526
144	99	0.8621	-0.2526
144	115	0.8621	-0.2526
111	89	0.8621	-0.2532
143	89	0.8621	-0.2532
106	107	0.8621	-0.2536
110	107	0.8621	-0.2536
79	10	0.8626	-0.254
79	27	0.8626	-0.254
79	65	0.8626	-0.254
53	129	0.8601	-0.2553
113	28	0.8616	-0.2555
82	117	0.8621	-0.256
106	97	0.8621	-0.258
110	97	0.8621	-0.258
118	53	0.8632	-0.2584
103	40	0.8623	-0.2604
95	2	0.8613	-0.2609
95	59	0.8613	-0.2609
95	68	0.8613	-0.2609
8	18	0.8614	-0.261
9	18	0.8614	-0.261
86	51	0.8621	-0.2618
115	87	0.861	-0.2618
8	116	0.8614	-0.2619
9	116	0.8614	-0.2619
119	100	0.8621	-0.2626
109	40	0.8604	-0.2664
80	122	0.8608	-0.2665
135	122	0.8608	-0.2665
5	114	0.8614	-0.2668
41	51	0.8621	-0.2683
89	114	0.8614	-0.2684
34	117	0.8621	-0.2699
106	89	0.8621	-0.2709
110	89	0.8621	-0.2709
80	114	0.8614	-0.2716
135	114	0.8614	-0.2716
8	78	0.8614	-0.2726
8	95	0.8614	-0.2726
9	78	0.8614	-0.2726
9	95	0.8614	-0.2726
102	8	0.8621	-0.2741
102	58	0.8621	-0.2741
102	99	0.8621	-0.2741
102	115	0.8621	-0.2741
32	118	0.8614	-0.2754
68	89	0.8613	-0.2786
115	71	0.8604	-0.2802
111	114	0.8621	-0.2806
143	114	0.8621	-0.2806
114	86	0.8604	-0.281
95	24	0.8613	-0.2823
109	28	0.8596	-0.2837
144	51	0.8621	-0.2839
68	107	0.8613	-0.2841
82	8	0.8621	-0.2843
82	58	0.8621	-0.2843
82	99	0.8621	-0.2843
82	115	0.8621	-0.2843
99	113	0.8593	-0.2914
53	119	0.86	-0.294
109	49	0.8604	-0.2943
31	18	0.8607	-0.2946
31	123	0.8591	-0.2949
109	112	0.8604	-0.2953
122	45	0.8555	-0.2956
31	116	0.8607	-0.2957
5	118	0.8614	-0.2971
34	8	0.8621	-0.2981
34	58	0.8621	-0.2981
34	99	0.8621	-0.2981
34	115	0.8621	-0.2981
106	114	0.8621	-0.2983
110	114	0.8621	-0.2983
89	118	0.8614	-0.2988
95	40	0.8613	-0.3019
102	51	0.8621	-0.3054
50	18	0.8614	-0.3066
8	89	0.8614	-0.3072
9	89	0.8614	-0.3072
50	116	0.8614	-0.3074
126	126	0.8598	-0.3091
8	107	0.8614	-0.3096
9	107	0.8614	-0.3096
32	110	0.8614	-0.3113
8	97	0.8614	-0.3125
9	97	0.8614	-0.3125
31	78	0.8607	-0.3136
31	95	0.8607	-0.3136
82	51	0.8621	-0.3156
50	78	0.8614	-0.3181
50	95	0.8614	-0.3181
101	86	0.8594	-0.3205
101	28	0.8608	-0.3215
95	4	0.8613	-0.3221
53	18	0.8602	-0.3236
53	116	0.8602	-0.3247
4	122	0.8597	-0.3265
45	18	0.8614	-0.3276
46	18	0.8614	-0.3276
45	116	0.8614	-0.3285
46	116	0.8614	-0.3285
111	118	0.8621	-0.3285
143	118	0.8621	-0.3285
34	51	0.8621	-0.3295
126	100	0.86	-0.3329
5	110	0.8614	-0.333
53	46	0.8597	-0.3344
89	110	0.8614	-0.3347
40	18	0.8614	-0.3366
99	127	0.8598	-0.3373
40	116	0.8614	-0.3375
118	18	0.8614	-0.3378
80	110	0.8614	-0.3379
135	110	0.8614	-0.3379
53	104	0.8588	-0.3385
118	116	0.8614	-0.3387
45	78	0.8614	-0.3392
45	95	0.8614	-0.3392
46	78	0.8614	-0.3392
46	95	0.8614	-0.3392
32	16	0.8614	-0.3393
32	50	0.8614	-0.3393
95	49	0.8613	-0.3401
68	121	0.8607	-0.3413
8	114	0.8614	-0.3426
9	114	0.8614	-0.3426
68	118	0.8613	-0.3428
50	45	0.8613	-0.3452
106	118	0.8621	-0.3462
110	118	0.8621	-0.3462
111	110	0.8621	-0.3465
143	110	0.8621	-0.3465
53	78	0.8602	-0.3472
53	95	0.8602	-0.3472
40	78	0.8614	-0.3482
40	95	0.8614	-0.3482
68	18	0.8608	-0.3486
96	113	0.8607	-0.349
79	18	0.8614	-0.3491
118	78	0.8614	-0.3494
118	95	0.8614	-0.3494
79	116	0.8614	-0.35
53	42	0.8601	-0.3502
117	112	0.8616	-0.3505
88	18	0.8614	-0.3515
88	116	0.8614	-0.3524
53	45	0.8585	-0.3526
50	89	0.8614	-0.3527
50	107	0.8614	-0.3551
53	100	0.8605	-0.3554
4	127	0.8604	-0.3571
50	97	0.8614	-0.358
64	129	0.8601	-0.3587
116	129	0.8601	-0.3587
79	78	0.8614	-0.3607
79	95	0.8614	-0.3607
5	16	0.8614	-0.3611
5	50	0.8614	-0.3611
43	123	0.8575	-0.3615
89	16	0.8614	-0.3627
89	50	0.8614	-0.3627
31	107	0.8607	-0.3629
88	78	0.8614	-0.3631
88	95	0.8614	-0.3631
86	84	0.8614	-0.3638
95	92	0.8596	-0.3641
106	110	0.8621	-0.3642
110	110	0.8621	-0.3642
31	97	0.8607	-0.3643
80	16	0.8614	-0.3659
80	50	0.8614	-0.3659
135	16	0.8614	-0.3659
135	50	0.8614	-0.3659
45	45	0.8613	-0.3671
46	45	0.8613	-0.3671
144	84	0.8614	-0.368
53	84	0.8599	-0.3684
41	84	0.8614	-0.3706
53	89	0.8602	-0.3719
126	129	0.8591	-0.3724
8	118	0.8614	-0.3729
9	118	0.8614	-0.3729
45	89	0.8614	-0.3738
46	89	0.8614	-0.3738
118	45	0.8613	-0.3753
45	107	0.8614	-0.3762
46	107	0.8614	-0.3762
31	10	0.8605	-0.3763
31	27	0.8605	-0.3763
31	65	0.8605	-0.3763
87	126	0.8602	-0.3768
115	126	0.8588	-0.378
95	53	0.8602	-0.3783
45	97	0.8614	-0.3791
46	97	0.8614	-0.3791
32	117	0.8614	-0.3809
80	129	0.8603	-0.3823
135	129	0.8603	-0.3823
40	89	0.8614	-0.3827
118	89	0.8614	-0.384
31	114	0.8607	-0.3849
40	107	0.8614	-0.3851
118	107	0.8614	-0.3864
32	8	0.8614	-0.3871
32	58	0.8614	-0.3871
32	99	0.8614	-0.3871
32	115	0.8614	-0.3871
40	97	0.8614	-0.388
13	122	0.8608	-0.3881
50	114	0.8614	-0.3881
111	16	0.8621	-0.3889
111	50	0.8621	-0.3889
143	16	0.8621	-0.3889
143	50	0.8621	-0.3889
118	97	0.8614	-0.3893
125	91	0.8585	-0.3906
115	93	0.858	-0.3913
53	3	0.8592	-0.3924
79	89	0.8614	-0.3953
88	89	0.8614	-0.3976
79	107	0.8614	-0.3977
31	118	0.8607	-0.399
144	129	0.8609	-0.4
88	107	0.8614	-0.4001
79	97	0.8614	-0.4006
5	117	0.8614	-0.4026
88	97	0.8614	-0.403
96	93	0.8603	-0.4038
53	107	0.8602	-0.4043
89	117	0.8614	-0.4043
43	129	0.8599	-0.4044
53	97	0.8602	-0.4048
86	129	0.8609	-0.4059
102	84	0.8614	-0.4063
106	16	0.8621	-0.4066
106	50	0.8621	-0.4066
110	16	0.8621	-0.4066
110	50	0.8621	-0.4066
80	86	0.8601	-0.4067
135	86	0.8601	-0.4067
4	86	0.8594	-0.4074
80	117	0.8614	-0.4075
80	124	0.8598	-0.4075
135	117	0.8614	-0.4075
135	124	0.8598	-0.4075
5	8	0.8614	-0.4088
5	58	0.8614	-0.4088
5	99	0.8614	-0.4088
5	115	0.8614	-0.4088
8	110	0.8614	-0.4088
9	110	0.8614	-0.4088
45	114	0.8614	-0.4091
46	114	0.8614	-0.4091
13	46	0.8612	-0.4102
89	8	0.8614	-0.4105
89	58	0.8614	-0.4105
89	99	0.8614	-0.4105
89	115	0.8614	-0.4105
111	117	0.8621	-0.4112
143	117	0.8621	-0.4112
108	40	0.859	-0.4119
41	129	0.8609	-0.413
80	8	0.8614	-0.4137
80	58	0.8614	-0.4137
80	99	0.8614	-0.4137
80	115	0.8614	-0.4137
135	8	0.8614	-0.4137
135	58	0.8614	-0.4137
135	99	0.8614	-0.4137
135	115	0.8614	-0.4137
13	18	0.8609	-0.4148
13	116	0.8609	-0.4158
86	124	0.8605	-0.4158
32	51	0.8614	-0.416
68	97	0.8608	-0.416
43	18	0.8604	-0.4176
40	114	0.8614	-0.4181
94	129	0.8599	-0.4182
50	118	0.8614	-0.4184
43	116	0.8604	-0.4187
82	84	0.8614	-0.4189
118	114	0.8614	-0.4193
53	114	0.8602	-0.4194
34	124	0.8605	-0.4201
41	124	0.8605	-0.423
53	118	0.8602	-0.4232
34	129	0.8609	-0.4269
87	124	0.8591	-0.4283
106	117	0.8621	-0.4289
110	117	0.8621	-0.4289
96	127	0.8607	-0.43
96	18	0.8604	-0.4303
53	96	0.8601	-0.4305
95	124	0.8591	-0.4305
79	114	0.8614	-0.4306
13	78	0.8609	-0.4309
13	95	0.8609	-0.4309
64	18	0.8602	-0.4309
116	18	0.8602	-0.4309
96	116	0.8604	-0.4314
64	116	0.8602	-0.432
116	116	0.8602	-0.432
88	114	0.8614	-0.433
8	122	0.8602	-0.4346
9	122	0.8602	-0.4346
31	53	0.8602	-0.4363
5	51	0.8614	-0.4377
68	114	0.8608	-0.4377
94	18	0.8604	-0.4392
89	51	0.8614	-0.4394
45	118	0.8614	-0.4395
46	118	0.8614	-0.4395
111	8	0.8621	-0.4395
111	58	0.8621	-0.4395
111	99	0.8621	-0.4395
111	115	0.8621	-0.4395
124	18	0.8605	-0.4395
143	8	0.8621	-0.4395
143	58	0.8621	-0.4395
143	99	0.8621	-0.4395
143	115	0.8621	-0.4395
43	78	0.8604	-0.4397
43	95	0.8604	-0.4397
94	116	0.8604	-0.4403
124	116	0.8605	-0.4405
86	2	0.8614	-0.4417
86	59	0.8614	-0.4417
86	68	0.8614	-0.4417
80	51	0.8614	-0.4426
135	51	0.8614	-0.4426
144	2	0.8614	-0.446
144	59	0.8614	-0.446
144	68	0.8614	-0.446
68	53	0.8606	-0.4463
8	129	0.8603	-0.4468
9	129	0.8603	-0.4468
102	129	0.8609	-0.4479
40	118	0.8614	-0.4484
41	2	0.8614	-0.4486
41	59	0.8614	-0.4486
41	68	0.8614	-0.4486
118	118	0.8614	-0.4497
31	110	0.8607	-0.4514
96	78	0.8604	-0.4525
96	95	0.8604	-0.4525
13	86	0.8606	-0.4533
64	42	0.8601	-0.4536
116	42	0.8601	-0.4536
13	53	0.8613	-0.4543
50	110	0.8614	-0.4543
64	78	0.8602	-0.4545
64	95	0.8602	-0.4545
116	78	0.8602	-0.4545
116	95	0.8602	-0.4545
68	93	0.86	-0.4549
31	84	0.8601	-0.4552
53	2	0.8599	-0.4568
53	59	0.8599	-0.4568
53	68	0.8599	-0.4568
102	124	0.8605	-0.4571
86	112	0.8614	-0.4576
53	92	0.8588	-0.4579
144	92	0.8605	-0.4581
80	92	0.8598	-0.4589
135	92	0.8598	-0.4589
124	78	0.8605	-0.46
124	95	0.8605	-0.46
79	118	0.8614	-0.461
133	112	0.8609	-0.461
94	78	0.8604	-0.4613
94	95	0.8604	-0.4613
108	108	0.8576	-0.4615
13	89	0.8609	-0.4618
82	129	0.8609	-0.4618
144	112	0.8614	-0.4618
43	100	0.8606	-0.4621
86	24	0.8614	-0.4628
88	118	0.8614	-0.4634
41	112	0.8614	-0.4645
43	89	0.8604	-0.4657
31	16	0.8607	-0.4662
31	50	0.8607	-0.4662
144	24	0.8614	-0.467
53	87	0.8601	-0.4674
64	84	0.8599	-0.468
116	84	0.8599	-0.468
8	124	0.8598	-0.469
9	124	0.8598	-0.469
68	126	0.8603	-0.469
41	24	0.8614	-0.4696
8	86	0.8601	-0.4703
9	86	0.8601	-0.4703
8	84	0.8607	-0.471
9	84	0.8607	-0.471
82	124	0.8605	-0.4724
86	92	0.8605	-0.4741
13	107	0.8609	-0.4755
13	97	0.8609	-0.4775
144	42	0.8609	-0.4776
34	92	0.8605	-0.4784
64	89	0.8602	-0.4793
116	89	0.8602	-0.4793
34	2	0.8614	-0.4797
34	59	0.8614	-0.4797
34	68	0.8614	-0.4797
141	18	0.8605	-0.4801
141	116	0.8605	-0.4812
41	92	0.8605	-0.4814
86	40	0.8614	-0.4814
133	129	0.8586	-0.4826
86	42	0.8609	-0.4836
40	110	0.8614	-0.4843
102	2	0.8614	-0.4843
102	59	0.8614	-0.4843
102	68	0.8614	-0.4843
8	8	0.8614	-0.4846
8	58	0.8614	-0.4846
8	99	0.8614	-0.4846
8	115	0.8614	-0.4846
9	8	0.8614	-0.4846
9	58	0.8614	-0.4846
9	99	0.8614	-0.4846
9	115	0.8614	-0.4846
118	110	0.8614	-0.4856
144	40	0.8614	-0.4856
53	110	0.8602	-0.4861
53	24	0.8599	-0.487
94	89	0.8604	-0.4873
124	89	0.8605	-0.4873
80	2	0.8607	-0.4874
80	59	0.8607	-0.4874
80	68	0.8607	-0.4874
135	2	0.8607	-0.4874
135	59	0.8607	-0.4874
135	68	0.8607	-0.4874
50	122	0.8602	-0.4875
64	124	0.8588	-0.4878
116	124	0.8588	-0.4878
41	40	0.8614	-0.4882
106	51	0.8621	-0.4885
110	51	0.8621	-0.4885
41	42	0.8609	-0.4906
32	84	0.8607	-0.4909
121	18	0.8605	-0.4922
53	16	0.8602	-0.4925
53	50	0.8602	-0.4925
121	116	0.8605	-0.4932
118	122	0.8602	-0.4935
68	28	0.8604	-0.4939
43	107	0.8604	-0.4943
43	97	0.8604	-0.4951
34	112	0.8614	-0.4955
79	110	0.8614	-0.4969
82	2	0.8614	-0.4969
82	59	0.8614	-0.4969
82	68	0.8614	-0.4969
99	129	0.8584	-0.4986
50	129	0.8603	-0.4993
88	110	0.8614	-0.4993
102	112	0.8614	-0.5001
87	92	0.859	-0.5003
34	24	0.8614	-0.5007
141	78	0.8605	-0.5007
141	95	0.8605	-0.5007
4	10	0.8592	-0.501
4	27	0.8592	-0.501
4	65	0.8592	-0.501
105	53	0.8589	-0.5016
13	114	0.8609	-0.5017
3	122	0.8582	-0.502
106	124	0.8605	-0.5021
110	124	0.8605	-0.5021
89	84	0.8607	-0.5028
86	4	0.8614	-0.5031
5	84	0.8607	-0.5032
53	109	0.8572	-0.5039
68	110	0.8608	-0.5042
102	24	0.8614	-0.5053
87	28	0.8598	-0.5058
94	84	0.8599	-0.5061
118	129	0.8603	-0.5067
96	107	0.8604	-0.5071
144	4	0.8614	-0.5073
96	97	0.8604	-0.5079
31	42	0.8598	-0.5095
41	4	0.8614	-0.5099
68	71	0.8604	-0.5101
53	70	0.8583	-0.5106
31	8	0.8607	-0.5113
31	58	0.8607	-0.5113
31	99	0.8607	-0.5113
31	115	0.8607	-0.5113
43	114	0.8604	-0.5116
64	107	0.8602	-0.5116
116	107	0.8602	-0.5116
124	107	0.8605	-0.512
64	97	0.8602	-0.5121
116	97	0.8602	-0.5121
[truncated: 1,479 more rows]
