# Supplementary material for: Did α-Synuclein and Glucocerebrosidase Coevolve? Implications for Parkinson’s Disease
Source: PLoS One. 2015 Jul 27;10(7):e0133863. doi: 10.1371/journal.pone.0133863 (PMC4516260; doi:10.1371/journal.pone.0133863)
Supplement: S6 Table — (TXT) [file pone.0133863.s006.txt]

DI values for alpha synuclein and GCase (note residue numbering includes gaps)
res1 res2 MI Z-value 
32 209 0.051837 0.291582
108 276 0.492469 0.263222
109 338 0.691921 0.249923
115 28 0.220959 0.229176
115 423 0.242233 0.227857
96 460 0.039687 0.194236
104 289 0.077603 0.179833
109 245 0.318159 0.172396
41 289 0.07319 0.171448
100 209 0.022464 0.170927
89 230 0.021148 0.167405
126 428 0.212756 0.167335
68 32 0.191114 0.164626
95 178 0.117738 0.160692
87 469 0.28481 0.153641
113 230 0.52882 0.150792
109 177 0.553405 0.149864
115 63 0.698252 0.149125
89 180 0.062251 0.149088
68 108 0.406754 0.143569
126 286 0.134935 0.142927
104 92 0.293822 0.141734
96 470 0.065982 0.141494
41 58 0.03844 0.141364
96 492 0.07493 0.140544
87 176 0.221291 0.140481
95 523 0.150136 0.140006
126 32 0.038445 0.139773
53 469 0.080543 0.139616
89 105 0.078051 0.138675
95 522 0.207943 0.134859
68 162 0.325997 0.131874
95 77 0.213942 0.127581
104 171 0.165792 0.127448
120 467 0.277347 0.126655
104 372 0.364238 0.126534
104 475 0.195608 0.125706
95 482 0.185917 0.125233
68 212 0.424754 0.123863
109 342 0.371746 0.122947
136 65 0.533847 0.12278
123 208 0.173451 0.122221
53 123 0.235427 0.12184
120 36 0.197735 0.121088
109 140 0.566415 0.120749
128 85 0.162219 0.120723
122 175 0.125242 0.119951
123 510 0.065628 0.118985
126 232 0.040095 0.118899
87 175 0.268047 0.118259
95 108 0.387347 0.11809
96 42 0.048932 0.117511
100 302 0.120615 0.115572
87 262 0.180183 0.114727
123 492 0.115824 0.114436
5 517 0.03663 0.11418
105 109 0.102188 0.113755
34 54 0.018047 0.113442
32 460 0.002453 0.112988
123 171 0.133417 0.111545
123 309 0.115483 0.111143
4 198 0.149359 0.11053
123 42 0.170292 0.110124
100 460 0.048598 0.108715
101 58 0.561053 0.108242
100 281 0.105799 0.108115
126 302 0.083767 0.107707
123 372 0.136392 0.10544
109 230 0.386936 0.104924
100 107 0.159503 0.103232
96 209 0.018744 0.103184
122 85 0.14514 0.103157
87 461 0.156191 0.103043
68 231 0.055745 0.102862
120 342 0.323284 0.102168
95 174 0.405646 0.10127
99 106 0.219328 0.099321
109 458 0.458021 0.098706
53 212 0.116172 0.09858
96 510 0.025686 0.09769
95 162 0.308439 0.097356
41 30 0.046669 0.095997
99 315 0.119209 0.095577
133 283 0.24359 0.094775
99 289 0.061806 0.094119
99 180 0.05692 0.094007
99 231 0.036688 0.093933
100 504 0.238422 0.093876
109 105 0.511474 0.093509
104 428 0.499111 0.093009
95 276 0.174041 0.092647
31 118 0.055877 0.09257
126 216 0.046253 0.092467
53 312 0.041086 0.092389
122 342 0.138516 0.091913
95 306 0.345706 0.091492
119 335 0.210778 0.090745
133 150 0.229441 0.090378
109 109 0.373 0.089736
108 144 0.194915 0.089357
100 470 0.170637 0.089126
96 372 0.046011 0.088988
99 109 0.06418 0.088929
126 54 0.098569 0.088367
104 509 0.245784 0.08811
100 109 0.224715 0.086319
95 517 0.109477 0.086226
87 67 0.247313 0.084454
4 289 0.086862 0.084342
104 342 0.157572 0.083583
100 183 0.137672 0.083219
95 118 0.068901 0.083156
126 219 0.090938 0.083054
99 510 0.164654 0.081396
100 373 0.082529 0.081074
41 27 0.001217 0.081057
95 510 0.172634 0.080985
108 286 0.608264 0.08078
79 179 0.11504 0.080542
87 283 0.194181 0.079617
95 342 0.045769 0.079194
102 348 0.016691 0.079043
96 171 0.060012 0.078923
113 105 0.420446 0.078128
31 127 0.114418 0.078002
122 204 0.076552 0.07797
53 302 0.110216 0.077594
119 481 0.226185 0.077584
136 466 0.454178 0.077242
87 76 0.357162 0.076762
104 58 0.365959 0.076562
104 232 0.262355 0.076472
87 77 0.212521 0.076277
123 475 0.1024 0.076081
5 109 0.03663 0.075538
99 208 0.11666 0.075486
126 58 0.148034 0.075455
115 177 0.467725 0.075177
113 180 0.351753 0.075099
126 466 0.023698 0.074963
133 284 0.304538 0.074958
123 31 0.119245 0.074921
68 5 0.183024 0.074445
32 470 0.015255 0.073885
99 342 0.070595 0.073426
34 281 0.053936 0.073391
100 54 0.207543 0.073328
87 315 0.140805 0.073286
105 127 0.159212 0.073093
133 171 0.182848 0.073081
95 37 0.230743 0.072617
87 458 0.094313 0.071695
87 59 0.111282 0.07159
104 85 0.058819 0.07157
68 475 0.02041 0.07147
100 21 0.070814 0.07128
120 250 0.133955 0.071144
96 475 0.01578 0.071084
100 106 0.315652 0.07097
32 21 0.100409 0.070835
100 158 0.244599 0.07048
115 276 0.27477 0.070478
120 144 0.058486 0.070147
87 158 0.391883 0.070087
115 482 0.518702 0.070036
99 302 0.073591 0.070003
100 76 0.221232 0.069986
120 299 0.162701 0.069787
123 509 0.063764 0.069436
100 74 0.125553 0.069426
87 499 0.311109 0.069376
123 174 0.10936 0.06933
53 211 0.032779 0.069206
104 110 0.335181 0.069034
104 5 0.291491 0.068851
53 372 0.080543 0.068847
123 469 0.023315 0.068782
99 163 0.087978 0.068716
34 302 0.031327 0.06854
41 470 0.007556 0.068521
96 21 0.044334 0.068448
105 118 0.047421 0.068307
53 496 0.053642 0.06815
104 204 0.131479 0.068111
100 288 0.163893 0.067715
104 123 0.04845 0.067539
95 107 0.115958 0.067421
96 509 0.031622 0.067278
87 163 0.067693 0.067179
87 123 0.051129 0.067119
87 148 0.283725 0.067087
104 106 0.368689 0.066731
99 105 0.107667 0.066671
87 85 0.061294 0.066515
123 314 0.038655 0.066096
109 30 0.198282 0.065902
109 467 0.373003 0.065895
128 202 0.038709 0.065219
126 484 0.01315 0.065097
68 183 0.267361 0.065031
43 8 0.503578 0.064565
119 39 0.26335 0.064408
53 140 0.075243 0.064281
109 343 0.452142 0.063749
104 423 0.179771 0.063477
95 32 0.163026 0.063312
99 176 0.044919 0.063291
104 302 0.257367 0.063187
133 517 0.483094 0.062762
31 109 0.031506 0.062645
120 127 0.340432 0.062363
100 212 0.188178 0.062208
113 150 0.241422 0.062107
109 106 0.482505 0.061953
108 28 0.114614 0.06178
109 219 0.240044 0.061776
120 289 0.220071 0.061752
104 234 0.49418 0.061747
68 467 0.131731 0.06146
119 308 0.248354 0.061375
99 85 0.024297 0.061292
99 27 0.043036 0.060763
100 342 0.142304 0.060756
109 179 0.304762 0.060679
120 369 0.245436 0.060673
115 30 0.286498 0.060562
120 314 0.098593 0.060496
96 219 0.043887 0.060342
105 92 0.061474 0.060203
105 372 0.049156 0.060055
53 177 0.071495 0.059914
101 150 0.239573 0.059886
126 281 0.091854 0.059294
105 474 0.103561 0.059191
120 118 0.145546 0.059129
100 251 0.181593 0.059053
34 466 0.011385 0.058874
101 405 0.436392 0.058752
104 406 0.184236 0.058276
34 470 0.02804 0.058246
126 372 0.106752 0.058224
128 342 0.061555 0.058013
120 204 0.136184 0.057826
31 342 0.071141 0.057819
105 59 0.071016 0.057787
104 56 0.391197 0.057169
119 30 0.065161 0.057095
43 41 0.448949 0.057049
3 85 0.148263 0.056969
86 287 0.07319 0.056919
68 289 0.014413 0.056901
53 461 0.186884 0.056813
113 173 0.369774 0.056805
108 219 0.572237 0.056775
108 423 0.17674 0.056756
99 348 0.051618 0.056749
99 299 0.148206 0.056732
104 42 0.35853 0.056591
104 245 0.218285 0.056566
100 32 0.117155 0.056458
99 240 0.091754 0.056439
32 373 0.073888 0.0564
108 234 0.961361 0.056386
104 484 0.197107 0.056354
100 475 0.155696 0.05625
126 138 0.099948 0.056173
96 31 0.014934 0.056144
133 8 0.516297 0.055949
99 174 0.108922 0.055859
68 176 0.156901 0.055765
101 504 0.263654 0.055719
87 504 0.147011 0.055689
104 338 0.362888 0.055637
53 520 0.010741 0.055404
120 174 0.29548 0.05539
99 250 0.088083 0.055347
104 467 0.214832 0.05514
101 222 0.229792 0.055122
31 208 0.06778 0.055109
136 54 0.538817 0.055082
4 306 0.102947 0.055038
32 461 0.038133 0.054879
96 373 0.006414 0.054668
109 281 0.43633 0.054638
3 504 0.082298 0.054585
105 475 0.029317 0.054482
3 63 0.1676 0.054449
99 284 0.106258 0.054433
104 276 0.156813 0.05434
109 474 0.400451 0.054237
120 481 0.267949 0.05399
99 504 0.124235 0.053879
120 474 0.178364 0.053823
87 284 0.220523 0.053763
122 475 0.129298 0.053682
53 283 0.148419 0.053676
115 470 0.71022 0.05367
87 183 0.235958 0.053666
87 286 0.308459 0.053622
95 499 0.25879 0.053594
102 39 0.035643 0.05342
101 173 0.388921 0.053134
104 491 0.22333 0.053071
34 474 0.01955 0.052745
104 284 0.261542 0.052711
109 174 0.501656 0.052663
113 84 0.256425 0.052368
43 202 0.107895 0.05227
101 314 0.203262 0.052213
113 58 0.422042 0.05219
68 56 0.432364 0.052181
122 222 0.082709 0.051994
115 522 0.489423 0.05199
87 151 0.141511 0.051921
108 106 0.628684 0.051781
31 140 0.048992 0.051551
109 118 0.126139 0.051498
34 65 0.004557 0.051247
79 232 0.039244 0.051172
108 285 0.321593 0.05113
133 84 0.125465 0.050982
79 39 0.126468 0.050925
79 204 0.002483 0.050901
99 59 0.070616 0.050887
119 106 0.218827 0.050885
100 428 0.221686 0.050846
95 335 0.253284 0.050814
109 286 0.317671 0.05079
104 461 0.26632 0.050789
119 458 0.208218 0.050787
99 309 0.108115 0.05074
3 176 0.057253 0.050681
122 230 0.08746 0.050661
104 59 0.166866 0.05066
136 428 0.52874 0.050611
100 284 0.293079 0.050607
123 348 0.032169 0.050591
100 466 0.193339 0.050433
99 153 0.28413 0.050396
122 67 0.11454 0.050392
108 462 0.597986 0.050388
104 31 0.310755 0.050303
104 28 0.052837 0.050183
87 216 0.024551 0.050182
43 469 0.253041 0.050158
43 175 0.193568 0.050112
100 474 0.186766 0.049978
86 240 0.053936 0.049939
126 36 0.068288 0.049514
122 284 0.156258 0.04951
109 43 0.166632 0.049495
4 517 0.075784 0.049454
68 511 0.071261 0.049406
87 211 0.018107 0.049281
109 28 0.121928 0.049197
99 179 0.121271 0.049156
119 498 0.127344 0.049037
104 27 0.10803 0.048979
113 314 0.146084 0.048765
86 343 0.041949 0.048734
104 510 0.188344 0.048676
126 231 0.058362 0.048591
120 219 0.098529 0.048471
99 118 0.092725 0.04844
104 153 0.586376 0.048428
108 85 0.149535 0.048277
123 288 0.115563 0.048191
109 231 0.198343 0.047971
119 138 0.178936 0.047918
120 41 0.455459 0.047865
120 335 0.264692 0.047703
41 56 0.023156 0.047666
109 127 0.387573 0.047632
96 5 0.065174 0.047572
53 474 0.177092 0.047312
102 107 0.035643 0.047311
104 299 0.365435 0.047252
99 158 0.10634 0.047171
125 151 0.592392 0.047117
53 470 0.040097 0.047029
120 245 0.135027 0.046967
79 245 0.049512 0.046824
136 474 0.325143 0.046686
133 299 0.22532 0.04667
133 522 0.315798 0.04667
105 509 0.018666 0.046587
31 507 0.083939 0.046489
87 520 0.045521 0.046441
122 306 0.181648 0.046441
123 245 0.082875 0.046434
108 283 0.615845 0.046413
126 458 0.046901 0.046409
4 428 0.047448 0.046392
4 314 0.074607 0.046352
126 481 0.0463 0.046304
95 123 0.083505 0.046283
99 215 0.053655 0.046194
123 92 0.08767 0.046136
102 309 0.046669 0.046062
101 171 0.241236 0.046006
68 174 0.362952 0.045847
122 140 0.204931 0.045642
128 513 0.075634 0.045583
136 470 0.520288 0.0455
105 78 0.056478 0.045461
123 232 0.099979 0.045436
113 118 0.080965 0.045432
123 497 0.163624 0.04533
100 289 0.05695 0.045312
126 76 0.147761 0.045218
126 175 0.03885 0.045138
68 262 0.088578 0.045041
125 364 0.575155 0.045038
95 179 0.06174 0.045021
96 202 0.021105 0.045021
86 176 0.013786 0.044956
101 84 0.241948 0.044938
113 204 0.170847 0.044882
104 315 0.195432 0.044877
53 289 0.086005 0.044802
126 462 0.071454 0.044779
109 289 0.270348 0.044763
34 428 0.015455 0.044727
125 323 0.28695 0.044705
123 331 0.126097 0.044273
120 308 0.299341 0.044147
31 144 0.028393 0.043969
68 76 0.397505 0.043952
126 474 0.090815 0.043925
87 281 0.265024 0.043851
108 240 0.362139 0.043796
68 510 0.122042 0.043641
120 499 0.385807 0.043623
104 492 0.315993 0.043584
100 262 0.055169 0.043527
125 175 0.325634 0.043508
108 43 0.153682 0.043388
104 175 0.151927 0.043364
95 474 0.19717 0.043086
100 65 0.164662 0.042957
96 175 0.048042 0.042942
87 466 0.182469 0.042806
31 148 0.025893 0.042799
95 159 0.032096 0.042788
99 74 0.078546 0.04277
113 5 0.442146 0.042639
31 474 0.094967 0.042628
113 461 0.372466 0.042561
5 306 0.041908 0.042552
95 30 0.189836 0.042463
87 496 0.202279 0.042388
109 499 0.591756 0.042357
109 27 0.092357 0.042286
120 153 0.411271 0.042285
104 140 0.295985 0.042278
87 513 0.177401 0.042277
120 212 0.348049 0.042207
104 215 0.238708 0.042194
119 462 0.21662 0.042122
109 522 0.425239 0.041982
133 118 0.057761 0.041897
105 507 0.083514 0.041716
108 499 0.816544 0.04171
133 56 0.589945 0.041699
100 216 0.094722 0.041669
122 151 0.203279 0.041661
105 284 0.089769 0.041618
68 106 0.171251 0.041548
95 27 0.045488 0.041531
144 202 0.025384 0.041422
100 286 0.336455 0.041344
95 76 0.401999 0.041189
133 176 0.065808 0.041137
123 495 0.111599 0.041125
87 8 0.245765 0.041096
123 215 0.084325 0.041071
122 202 0.120462 0.040977
115 338 0.685996 0.040931
99 7 0.056809 0.040923
101 67 0.579624 0.040916
4 475 0.093688 0.040694
99 283 0.143457 0.040646
119 6 0.094154 0.040639
87 428 0.27656 0.040635
108 469 0.468059 0.040588
96 85 0.045012 0.040585
119 216 0.114942 0.040439
125 354 0.298878 0.040436
31 232 0.036964 0.040391
13 189 0.054285 0.040359
87 484 0.086965 0.040359
113 222 0.206592 0.040191
87 27 0.058376 0.04017
95 283 0.188602 0.040133
99 183 0.079945 0.040092
113 171 0.2753 0.040065
126 331 0.072221 0.040046
53 250 0.10407 0.040033
100 84 0.213556 0.039942
53 59 0.087526 0.039907
122 212 0.168952 0.039879
104 174 0.327596 0.039874
101 204 0.174094 0.039809
68 59 0.069713 0.039601
109 146 0.568045 0.039575
109 68 0.32224 0.039564
99 245 0.04948 0.039499
108 230 0.844572 0.039497
126 77 0.110328 0.039485
109 470 0.511626 0.039456
5 466 0.028098 0.039444
87 153 0.386456 0.039381
121 441 0.156249 0.039345
133 198 0.260294 0.039289
136 281 0.372945 0.039233
4 510 0.047106 0.039191
115 523 0.33663 0.039154
32 5 0.043204 0.039137
119 423 0.046053 0.039112
96 109 0.013941 0.039064
5 342 0.023023 0.03879
109 325 0.257149 0.038752
5 140 0.047186 0.038744
68 219 0.170792 0.038597
105 208 0.131829 0.038464
86 180 0.020368 0.038451
53 32 0.20489 0.038422
125 144 0.121555 0.03835
96 204 0.003283 0.038348
104 36 0.130192 0.038328
122 504 0.141594 0.038239
108 60 0.20362 0.038215
120 140 0.321009 0.038196
32 251 0.045123 0.038186
87 234 0.343203 0.038166
68 37 0.20365 0.038116
43 63 0.475719 0.038089
101 36 0.293656 0.038026
87 105 0.16093 0.038013
108 56 0.984106 0.038013
96 467 0.079702 0.037964
108 36 0.310757 0.037962
99 462 0.045804 0.037941
108 523 0.280538 0.037914
5 198 0.030489 0.03786
144 238 0.07319 0.037838
104 470 0.357238 0.037803
79 109 0.067567 0.037784
32 474 0.023934 0.037715
113 37 0.231114 0.037591
31 179 0.011417 0.037549
80 8 0.064449 0.037534
135 8 0.064449 0.037534
133 250 0.191093 0.037477
123 59 0.082461 0.037292
31 197 0.007856 0.037285
123 107 0.119207 0.037241
87 5 0.236289 0.037223
120 177 0.34616 0.037194
101 231 0.154682 0.037151
68 180 0.123036 0.036972
108 387 0.573715 0.036957
144 484 0.025384 0.036945
121 522 0.194034 0.036927
119 172 0.064363 0.036916
104 109 0.197171 0.036856
119 140 0.19826 0.036844
101 2 0.26842 0.03669
68 77 0.14108 0.036674
123 109 0.146823 0.036652
108 284 0.607791 0.036639
53 109 0.0648 0.036627
100 233 0.07513 0.036486
87 289 0.029973 0.036348
87 41 0.25679 0.036339
82 197 0.033318 0.036173
126 56 0.215408 0.036131
5 467 0.08178 0.036125
119 286 0.075604 0.036043
126 276 0.041726 0.03602
126 504 0.13644 0.036017
31 458 0.029732 0.03601
100 461 0.248126 0.035914
125 281 0.455921 0.035899
53 306 0.194799 0.035843
100 508 0.198101 0.035801
119 372 0.251483 0.035789
105 171 0.024109 0.035726
126 61 0.08189 0.035724
122 405 0.058317 0.035687
109 39 0.282037 0.035637
122 2 0.169229 0.035613
126 510 0.099547 0.035521
108 510 0.625001 0.035494
100 250 0.203826 0.03546
99 150 0.034145 0.035444
79 230 0.059575 0.035442
99 287 0.031942 0.035419
105 481 0.056478 0.035369
3 41 0.151769 0.035363
104 469 0.14319 0.035317
41 63 0.029586 0.035188
133 140 0.439128 0.035107
126 148 0.153758 0.035077
123 30 0.131152 0.035001
115 56 0.722342 0.034992
87 108 0.199502 0.034958
126 2 0.215452 0.034922
123 284 0.139551 0.034916
100 215 0.07002 0.03491
113 198 0.275065 0.034867
113 504 0.187382 0.034829
133 174 0.486409 0.0348
87 141 0.027438 0.034774
43 176 0.064558 0.034714
128 162 0.084301 0.034672
4 140 0.116202 0.034644
100 141 0.117614 0.034503
87 32 0.092746 0.034471
68 306 0.298345 0.034398
104 177 0.367938 0.034374
108 482 0.386624 0.03437
99 140 0.110207 0.034363
126 67 0.038464 0.034311
102 174 0.016691 0.034257
95 58 0.263967 0.03417
123 474 0.069557 0.03413
104 474 0.319336 0.034122
31 475 0.022365 0.034114
4 8 0.088467 0.034026
119 153 0.283437 0.033953
43 510 0.33931 0.033876
100 477 0.083326 0.033763
122 173 0.095542 0.033762
115 150 0.332917 0.033698
136 63 0.606829 0.033654
96 232 0.013741 0.033639
136 302 0.237055 0.03363
80 41 0.100409 0.033627
135 41 0.100409 0.033627
3 8 0.104783 0.033625
120 56 0.372143 0.033609
120 43 0.06135 0.033554
99 233 0.027474 0.033524
104 156 0.195769 0.033515
109 287 0.126931 0.033471
104 163 0.132318 0.033469
104 39 0.183199 0.033417
68 62 0.03157 0.033334
3 78 0.052075 0.033322
104 494 0.1249 0.033279
4 173 0.038238 0.033251
100 524 0.08024 0.03325
133 289 0.141633 0.033226
68 171 0.21723 0.033134
68 372 0.216713 0.033106
53 174 0.177092 0.033097
108 250 0.47935 0.032965
101 5 0.371386 0.032898
115 27 0.143859 0.032896
101 198 0.336074 0.03289
100 513 0.103072 0.03288
43 504 0.106566 0.032852
99 232 0.076795 0.032817
125 189 0.072049 0.032803
99 95 0.032974 0.032797
86 58 0.03844 0.032782
119 504 0.113187 0.032775
121 67 0.093157 0.032773
119 205 0.07319 0.032695
108 467 0.592269 0.032693
125 513 0.39185 0.032659
89 204 0.032277 0.032648
113 179 0.142734 0.032647
109 180 0.436849 0.032597
120 147 0.122076 0.032565
108 289 0.368748 0.032534
31 466 0.047106 0.032526
123 173 0.118708 0.032504
105 510 0.031404 0.032426
121 2 0.165007 0.032411
80 202 0.051837 0.032392
135 202 0.051837 0.032392
104 520 0.068043 0.032371
104 41 0.292763 0.032363
125 2 0.463365 0.032352
43 5 0.43112 0.032245
99 230 0.136623 0.032237
126 151 0.069119 0.03221
104 283 0.280959 0.032179
87 405 0.192735 0.032165
43 475 0.151461 0.032088
99 144 0.044472 0.032073
87 462 0.219271 0.032053
100 462 0.170977 0.032048
95 63 0.185309 0.032004
126 162 0.062886 0.031963
109 153 0.669152 0.031926
101 461 0.33385 0.031925
104 466 0.261841 0.031884
53 231 0.023609 0.031878
125 352 0.520735 0.031843
109 58 0.516825 0.031837
123 315 0.064227 0.031814
120 37 0.318364 0.031802
68 250 0.167387 0.031797
104 499 0.349882 0.031793
100 56 0.309002 0.031742
5 8 0.059421 0.031739
122 461 0.181164 0.031706
122 105 0.16044 0.031696
95 262 0.101632 0.031675
68 223 0.141703 0.031606
120 109 0.240954 0.031583
115 232 0.369461 0.031545
86 106 0.021236 0.031543
108 77 0.590482 0.03153
13 385 0.050538 0.031519
133 344 0.590414 0.031516
122 144 0.079075 0.031489
122 180 0.098982 0.031478
123 63 0.175827 0.031434
53 63 0.080916 0.031423
100 174 0.170348 0.031407
31 284 0.033585 0.031375
34 63 0.053936 0.031352
108 63 0.701009 0.031248
119 510 0.108232 0.031203
121 405 0.039038 0.031196
32 97 0.001611 0.031169
53 183 0.216654 0.031136
125 355 0.583593 0.030959
126 498 0.045047 0.030795
86 387 0.024225 0.030766
122 299 0.126743 0.030762
120 504 0.154484 0.030761
95 302 0.197972 0.03075
109 158 0.533 0.030721
109 141 0.055755 0.030719
104 159 0.117646 0.030716
120 285 0.090041 0.030596
120 458 0.267976 0.030593
104 144 0.04218 0.030549
100 97 0.033422 0.030511
104 54 0.254231 0.030493
120 507 0.355796 0.030425
109 240 0.197776 0.030388
86 458 0.03844 0.030381
144 511 0.01955 0.030373
68 202 0.000751 0.030371
108 153 1.06628 0.030356
126 106 0.075122 0.030355
108 140 0.614851 0.030333
104 66 0.305757 0.030311
31 325 0.027792 0.030282
125 467 0.28544 0.030259
87 54 0.242213 0.030252
120 173 0.258152 0.030204
109 504 0.286047 0.030186
99 177 0.228931 0.030152
108 37 0.488884 0.030148
41 177 0.011385 0.030127
95 175 0.141877 0.030126
105 428 0.142955 0.030101
96 286 0.049348 0.030098
122 314 0.090136 0.030042
87 118 0.078225 0.030018
123 499 0.099047 0.030004
100 219 0.107637 0.029979
99 286 0.08486 0.029963
5 293 0.007563 0.029957
126 176 0.060404 0.029891
108 31 0.750714 0.029882
108 113 0.509683 0.029874
125 96 0.21944 0.029863
68 284 0.09993 0.029835
101 140 0.505618 0.029827
100 144 0.096953 0.029815
123 5 0.108632 0.029805
87 240 0.11099 0.029795
123 162 0.101023 0.029762
128 289 0.08101 0.029748
100 59 0.147494 0.029709
109 423 0.151449 0.029701
125 499 0.558381 0.029688
104 508 0.165445 0.029673
31 494 0.048423 0.029643
104 458 0.254323 0.029643
125 406 0.489063 0.02964
31 43 0.054169 0.029639
119 148 0.122288 0.02963
109 147 0.263693 0.029626
113 177 0.535212 0.029611
79 475 0.059568 0.029448
108 475 0.316555 0.029289
122 205 0.046669 0.029279
123 286 0.128012 0.029252
104 230 0.434792 0.029234
9 40 0.00997 0.02922
102 331 0.026648 0.029211
128 284 0.122568 0.029168
126 215 0.108686 0.029166
104 32 0.185327 0.029134
100 387 0.125713 0.029122
95 176 0.147542 0.02912
128 8 0.100655 0.029077
125 113 0.377365 0.029063
102 215 0.006586 0.029046
68 517 0.15765 0.028998
126 63 0.144178 0.02896
128 406 0.066805 0.02891
113 176 0.093355 0.028902
96 97 0.005839 0.02886
109 276 0.286602 0.028852
115 286 0.324904 0.028768
113 153 0.545588 0.028754
125 290 0.039723 0.028751
100 175 0.110284 0.02874
100 499 0.204033 0.028657
96 251 0.029692 0.028621
87 179 0.049113 0.028602
105 37 0.075194 0.028494
105 36 0.06408 0.028489
144 524 0.031327 0.028472
144 179 0.03844 0.028463
43 513 0.285973 0.028445
100 331 0.181621 0.028296
104 158 0.265486 0.028289
120 178 0.11724 0.028271
100 62 0.081661 0.02826
100 37 0.160161 0.028207
120 172 0.034616 0.02819
115 176 0.103876 0.028162
5 344 0.023096 0.028087
13 226 0.046669 0.02808
123 511 0.075651 0.028069
125 264 0.254955 0.028056
104 202 0.04166 0.02803
101 311 0.005391 0.027963
109 60 0.213088 0.027955
109 176 0.119845 0.027943
100 42 0.216238 0.027935
126 140 0.10768 0.027879
104 251 0.427733 0.027819
105 31 0.043402 0.027756
104 281 0.225551 0.027751
3 481 0.052075 0.027742
115 499 0.635912 0.027598
87 107 0.11655 0.027596
125 100 0.039723 0.027581
115 262 0.168753 0.027524
53 284 0.155011 0.027515
95 240 0.088428 0.027507
109 481 0.461572 0.027499
101 153 0.484431 0.027381
31 372 0.028143 0.02737
120 61 0.41467 0.027365
123 32 0.064687 0.027337
120 65 0.479598 0.027335
100 153 0.398408 0.027278
108 58 0.851126 0.027274
126 470 0.071225 0.027196
99 58 0.123595 0.027175
3 76 0.069974 0.027041
105 330 0.068573 0.02704
82 325 0.053936 0.027037
120 8 0.413799 0.027031
113 148 0.429032 0.027025
104 74 0.373392 0.026966
102 158 0.008242 0.02694
4 76 0.069092 0.026914
96 179 0.05763 0.026886
104 84 0.129451 0.026878
95 5 0.191466 0.02687
68 342 0.033411 0.026856
108 306 0.801835 0.026845
120 208 0.307306 0.026828
104 154 0.272004 0.026757
100 315 0.084692 0.026752
120 406 0.24427 0.026693
122 37 0.126272 0.026658
99 63 0.113286 0.026639
120 251 0.216075 0.026635
128 475 0.136908 0.026607
113 140 0.479358 0.026579
68 293 0.096514 0.026539
108 491 0.475009 0.026537
96 513 0.034398 0.026445
128 174 0.118754 0.026396
96 428 0.076348 0.026378
125 219 0.25178 0.026374
123 285 0.03704 0.026371
126 205 0.024225 0.026344
68 151 0.112257 0.02634
123 148 0.078815 0.026304
100 108 0.098146 0.026259
122 441 0.068845 0.02624
128 54 0.154978 0.026214
53 37 0.131169 0.026201
9 85 0.075668 0.026112
120 466 0.232077 0.026076
126 174 0.153245 0.026071
104 273 0.010122 0.026059
31 177 0.047106 0.026029
13 285 0.030847 0.026026
100 162 0.075806 0.026008
80 504 0.049414 0.026002
135 504 0.049414 0.026002
113 146 0.389166 0.02596
31 504 0.029732 0.025959
120 428 0.359494 0.02595
4 222 0.023492 0.025913
120 484 0.115284 0.025912
122 499 0.205655 0.025861
109 387 0.363529 0.025806
43 76 0.435631 0.025799
3 231 0.151009 0.025765
100 92 0.081865 0.025755
108 484 0.252534 0.025755
87 517 0.111453 0.025723
104 67 0.370997 0.025722
109 513 0.321052 0.025701
101 522 0.343442 0.0257
109 283 0.390288 0.025675
108 428 0.89538 0.025632
123 484 0.043567 0.025587
68 148 0.171461 0.02557
120 286 0.202422 0.025468
87 441 0.124468 0.025436
87 212 0.251395 0.025408
101 179 0.157371 0.025363
108 461 0.564912 0.025358
119 475 0.1332 0.025353
123 506 0.156504 0.025348
126 342 0.029884 0.02534
108 154 0.565098 0.025308
120 234 0.261164 0.025299
100 234 0.266522 0.025256
89 276 0.070445 0.025252
95 338 0.213942 0.025239
80 469 0.021286 0.025208
135 469 0.021286 0.025208
108 403 0.133879 0.025153
125 106 0.332316 0.02515
115 178 0.294238 0.025033
125 118 0.224811 0.025018
43 65 0.349986 0.025015
95 56 0.437511 0.024981
82 175 0.012297 0.024969
105 508 0.07173 0.024966
86 219 0.022163 0.024948
87 311 0.011385 0.024936
41 338 0.005391 0.024917
108 288 0.594551 0.024913
100 63 0.2412 0.024903
120 146 0.431933 0.024888
3 484 0.074467 0.02486
119 369 0.123041 0.024774
108 522 0.53121 0.024756
113 342 0.206555 0.024744
105 289 0.00962 0.024735
99 219 0.088322 0.024698
122 507 0.112055 0.024696
13 176 0.026311 0.024694
128 372 0.103204 0.024693
117 215 0.369791 0.024642
31 306 0.061896 0.024628
95 492 0.234189 0.024592
108 149 0.066037 0.024584
108 155 0.066037 0.024584
120 39 0.18636 0.024584
126 78 0.03428 0.024567
122 32 0.097001 0.024546
99 484 0.177091 0.024532
105 461 0.097011 0.024504
144 222 0.07319 0.024504
109 56 0.612248 0.02448
108 128 0.012297 0.024457
108 388 0.012297 0.024457
108 404 0.012297 0.024457
109 406 0.456537 0.024407
122 45 0.082853 0.024405
102 233 0.002093 0.024395
80 175 0.024876 0.024371
135 175 0.024876 0.024371
108 178 0.278242 0.024366
13 373 0.076558 0.024315
126 108 0.048962 0.024315
126 514 0.054486 0.024308
87 6 0.084371 0.024278
99 466 0.122032 0.024251
122 6 0.058607 0.024242
89 148 0.058668 0.02424
87 475 0.119315 0.024148
126 323 0.131899 0.024138
99 211 0.031942 0.024108
105 43 0.042205 0.024103
79 286 0.06152 0.024087
43 284 0.357789 0.024086
95 511 0.085316 0.024062
108 2 0.616626 0.024039
68 78 0.204687 0.024025
87 222 0.035199 0.02402
104 146 0.23609 0.024003
100 208 0.130447 0.023858
119 289 0.12741 0.023813
99 428 0.119381 0.023769
120 284 0.357138 0.023765
108 431 0.782721 0.023726
122 58 0.250943 0.023704
121 231 0.041491 0.023654
100 348 0.045773 0.023618
115 458 0.347998 0.02361
5 289 0.001378 0.023582
4 283 0.042227 0.023568
86 510 0.018778 0.023515
109 36 0.36355 0.023498
87 159 0.063398 0.02346
122 474 0.128906 0.023458
104 212 0.342173 0.023456
95 315 0.145771 0.023439
31 5 0.045081 0.023406
122 39 0.098299 0.023367
5 174 0.085067 0.023343
87 481 0.127522 0.023336
95 461 0.139396 0.023334
108 511 0.478311 0.023316
43 212 0.402766 0.023312
108 281 0.652016 0.023312
79 219 0.015354 0.023304
82 147 0.07319 0.023294
133 387 0.295186 0.023275
68 499 0.232666 0.023273
99 312 0.110841 0.023243
104 176 0.02795 0.023238
122 153 0.226293 0.023224
68 461 0.127346 0.023222
95 62 0.040366 0.023201
125 232 0.360232 0.023197
79 231 0.059198 0.023157
108 466 0.586207 0.023139
105 234 0.052464 0.023128
13 67 0.093862 0.023085
105 144 0.013864 0.02308
104 513 0.194499 0.023059
117 302 0.258134 0.022985
31 174 0.069683 0.022981
13 427 0.09665 0.022969
123 177 0.115929 0.022951
119 36 0.212831 0.022921
122 216 0.076263 0.02291
122 491 0.107418 0.022898
101 146 0.425423 0.022852
126 461 0.087097 0.02278
101 37 0.172867 0.02277
115 250 0.315052 0.022766
104 306 0.374992 0.022744
3 202 0.056187 0.022735
82 148 0.035643 0.022714
68 205 0.013786 0.022708
109 475 0.28383 0.022701
125 59 0.204642 0.02269
104 108 0.103567 0.022678
3 330 0.129172 0.022665
3 37 0.07628 0.022659
87 325 0.110243 0.022648
101 284 0.45309 0.022631
123 406 0.164441 0.022618
99 21 0.095597 0.022551
122 110 0.124615 0.022545
126 6 0.021185 0.022545
133 276 0.254234 0.02239
113 250 0.217377 0.022348
122 41 0.222338 0.02234
101 118 0.059369 0.022337
125 208 0.327017 0.022336
121 311 0.046669 0.022313
120 283 0.248979 0.022295
104 504 0.159651 0.022207
53 148 0.061903 0.0222
104 197 0.144464 0.022161
53 30 0.121632 0.022141
109 63 0.673557 0.022113
123 507 0.110194 0.022096
108 376 0.243936 0.022074
126 495 0.053975 0.022068
3 59 0.041804 0.02205
5 78 0.006598 0.02205
87 312 0.196658 0.022028
113 522 0.303051 0.022026
115 197 0.265014 0.022017
121 41 0.1708 0.022008
13 474 0.023459 0.022004
126 62 0.071915 0.022002
115 37 0.345932 0.021995
123 458 0.172364 0.02199
125 32 0.193538 0.021975
5 475 0.031319 0.021956
4 162 0.069064 0.021929
100 481 0.120689 0.021923
126 105 0.061021 0.02189
105 479 0.020208 0.021863
113 36 0.197765 0.021816
123 144 0.100677 0.021783
4 458 0.033409 0.021757
104 179 0.166989 0.021719
95 164 0.043676 0.02168
89 197 0.017887 0.021671
136 41 0.679352 0.021649
123 481 0.126373 0.021642
123 212 0.181494 0.021611
99 5 0.124882 0.021531
136 8 0.611634 0.021527
122 513 0.108615 0.021522
4 344 0.060504 0.021521
109 212 0.576603 0.021475
108 110 0.699352 0.021466
117 504 0.195438 0.021445
31 147 0.050579 0.021434
104 222 0.099849 0.02142
119 151 0.254281 0.021407
109 232 0.300456 0.02137
109 510 0.397474 0.021352
82 494 0.07319 0.02133
4 177 0.073968 0.021315
119 299 0.096888 0.021294
108 180 0.594622 0.021287
123 344 0.107671 0.021279
128 281 0.099046 0.021279
108 175 0.419361 0.021278
4 56 0.094521 0.021243
119 5 0.201796 0.021226
87 140 0.19215 0.021186
87 205 0.011385 0.021179
101 215 0.308567 0.02116
119 522 0.127183 0.021149
117 498 0.180641 0.021124
4 276 0.0566 0.021088
96 474 0.01096 0.021083
87 494 0.150609 0.021066
31 286 0.047314 0.021063
108 176 0.299035 0.021028
133 306 0.398426 0.021021
100 278 0.062194 0.021001
99 461 0.092326 0.020984
122 63 0.248156 0.020979
95 153 0.307302 0.020971
4 204 0.014499 0.020969
120 461 0.396796 0.020959
87 342 0.127228 0.020922
113 466 0.441372 0.020913
109 517 0.431293 0.020895
100 176 0.161623 0.020881
43 54 0.392754 0.020869
100 264 0.050941 0.020831
102 209 0.002552 0.02082
125 101 0.112916 0.020813
53 504 0.061903 0.020811
87 56 0.302135 0.020799
96 146 0.034551 0.02076
4 474 0.045282 0.020757
53 517 0.05102 0.020744
99 37 0.112498 0.0207
108 299 0.40183 0.020666
126 84 0.044164 0.020646
104 369 0.201681 0.020637
3 479 0.05454 0.020612
125 78 0.416441 0.020605
125 270 0.212704 0.020585
68 58 0.230634 0.020577
104 286 0.205673 0.020561
108 474 0.526274 0.020516
82 245 0.016059 0.020514
68 302 0.174498 0.02049
125 466 0.362702 0.020469
128 504 0.055374 0.02044
101 176 0.090804 0.020421
13 482 0.009264 0.02042
100 232 0.037666 0.020415
53 342 0.098905 0.020409
126 150 0.011584 0.020408
125 502 0.513713 0.020372
4 372 0.074669 0.020358
133 37 0.200512 0.020326
96 39 0.036893 0.020293
31 59 0.034821 0.02028
104 250 0.102641 0.020269
125 154 0.516027 0.020258
87 147 0.152918 0.020257
68 164 0.079904 0.020224
123 467 0.109095 0.020189
108 344 0.738505 0.020167
105 299 0.06329 0.020164
128 204 0.026023 0.020132
87 36 0.185618 0.020123
95 183 0.254867 0.020123
108 27 0.098716 0.020101
86 475 0.015455 0.020083
109 250 0.27255 0.02008
99 343 0.057276 0.020058
133 286 0.162956 0.020034
133 148 0.368197 0.020001
108 102 0.50526 0.01999
109 507 0.482245 0.019946
68 6 0.072267 0.019939
128 402 0.093004 0.019937
99 385 0.068183 0.01989
123 113 0.067684 0.019887
89 342 0.073193 0.01988
144 74 0.07319 0.019874
100 61 0.257218 0.019863
136 469 0.323352 0.019857
80 76 0.023023 0.019837
135 76 0.023023 0.019837
122 147 0.080722 0.019827
4 108 0.031579 0.01981
115 403 0.130844 0.019801
5 56 0.045656 0.019791
99 458 0.123398 0.019786
125 295 0.216159 0.019777
109 85 0.125452 0.019763
105 177 0.040167 0.019759
99 271 0.036688 0.019734
68 470 0.1937 0.019719
123 233 0.051527 0.019719
115 289 0.193948 0.019718
5 481 0.006598 0.019715
80 510 0.038133 0.019708
135 510 0.038133 0.019708
100 479 0.081155 0.019705
120 509 0.276017 0.019705
89 461 0.072421 0.019682
99 123 0.021603 0.019671
68 240 0.080095 0.019662
109 248 0.287531 0.01965
53 423 0.009275 0.019636
5 153 0.032554 0.019629
4 179 0.058497 0.019621
105 492 0.104398 0.019587
108 174 0.782682 0.019575
86 250 0.01432 0.019559
95 250 0.156645 0.01954
105 342 0.056921 0.019513
122 7 0.147689 0.0195
115 59 0.398535 0.019487
102 231 0.002787 0.019452
122 311 0.046669 0.019445
87 271 0.135248 0.019444
100 151 0.171466 0.019444
68 42 0.238605 0.019424
133 109 0.155222 0.019405
117 462 0.28154 0.01939
126 65 0.065676 0.019383
68 61 0.228501 0.01935
4 146 0.081972 0.019347
86 372 0.029586 0.019291
5 479 0.03488 0.019286
115 149 0.114944 0.019278
115 155 0.114944 0.019278
144 59 0.013272 0.019264
104 344 0.324137 0.019234
80 63 0.064072 0.019188
135 63 0.064072 0.019188
115 385 0.55658 0.019169
100 39 0.132228 0.019141
101 262 0.092234 0.019123
108 507 0.655088 0.019094
68 481 0.14896 0.019081
119 95 0.010886 0.019059
104 65 0.24447 0.019057
100 77 0.167916 0.019052
104 172 0.098787 0.019019
104 502 0.252279 0.019015
79 30 0.052022 0.018991
87 470 0.196164 0.018986
89 245 0.019184 0.018975
109 144 0.243222 0.018964
104 507 0.395017 0.018918
104 37 0.174894 0.018909
13 109 0.082904 0.018902
109 154 0.491896 0.018891
4 507 0.021557 0.018881
104 211 0.032554 0.018871
99 212 0.12603 0.018867
5 250 0.033311 0.018855
104 150 0.159736 0.018848
109 76 0.687224 0.018789
133 372 0.523329 0.018786
119 215 0.11421 0.018785
128 466 0.056712 0.018769
95 234 0.374113 0.018761
100 510 0.218148 0.018749
89 175 0.012299 0.018746
53 428 0.161884 0.018738
126 271 0.018604 0.018731
4 37 0.110652 0.018712
95 146 0.098107 0.018711
31 36 0.056406 0.018697
53 77 0.045954 0.018693
80 513 0.039723 0.018684
135 513 0.039723 0.018684
108 262 0.201114 0.018679
41 276 0.013272 0.018676
119 302 0.149199 0.018656
123 504 0.078452 0.018655
108 517 0.566703 0.018651
99 507 0.157418 0.01864
95 59 0.109449 0.018625
108 59 0.454767 0.018603
120 59 0.250045 0.018587
125 66 0.47003 0.018581
86 466 0.022163 0.018557
133 458 0.16115 0.018555
122 481 0.080737 0.018531
102 278 0.07319 0.018483
3 508 0.120251 0.018467
108 302 0.452714 0.018463
87 106 0.217746 0.018415
100 230 0.192961 0.018388
108 158 0.810955 0.018342
101 240 0.19024 0.018338
96 158 0.074266 0.018337
3 293 0.032124 0.018329
86 212 0.03844 0.018315
126 299 0.031267 0.018276
125 428 0.644948 0.01827
115 128 0.041949 0.018269
115 388 0.041949 0.018269
115 404 0.041949 0.018269
108 171 0.363647 0.018261
87 232 0.2138 0.018256
120 162 0.186498 0.018252
126 183 0.047595 0.018244
4 461 0.068897 0.018214
144 230 0.07319 0.018212
123 276 0.035475 0.018168
31 499 0.040184 0.018116
3 140 0.101167 0.018108
79 2 0.073064 0.018091
123 342 0.101614 0.018069
87 1 0.188414 0.018068
109 92 0.46779 0.018066
120 5 0.422355 0.018033
126 385 0.038477 0.01802
126 520 0.025651 0.01802
4 106 0.026397 0.018012
144 462 0.07319 0.018006
126 85 0.05363 0.017983
109 148 0.416842 0.017974
95 7 0.100348 0.017967
89 232 0.030488 0.017958
121 520 0.008496 0.017928
53 27 0.076384 0.01792
117 138 0.529423 0.017917
126 511 0.02827 0.017915
89 325 0.038053 0.017908
105 174 0.042566 0.017901
79 158 0.109137 0.017883
120 67 0.234027 0.017815
82 286 0.053936 0.017803
79 285 0.006326 0.017795
113 240 0.097503 0.017791
100 120 0.072605 0.017769
100 231 0.188918 0.017767
120 198 0.262659 0.017766
117 58 0.385288 0.017763
133 153 0.485774 0.017757
125 369 0.338078 0.017712
43 281 0.300421 0.017646
68 299 0.064138 0.017643
122 5 0.192916 0.017627
53 28 0.070579 0.01762
120 482 0.300866 0.017612
100 344 0.152078 0.01761
120 276 0.09174 0.017584
105 216 0.026676 0.017569
125 193 0.32977 0.017559
43 466 0.323532 0.017547
105 469 0.054454 0.017502
123 183 0.091664 0.017461
87 372 0.237185 0.017455
125 174 0.483222 0.017445
5 458 0.014585 0.017427
3 216 0.05836 0.017421
117 510 0.387061 0.017342
109 178 0.192245 0.017332
123 43 0.022856 0.01733
104 118 0.167467 0.017322
96 461 0.050046 0.017317
109 197 0.260324 0.01729
128 469 0.028594 0.017284
123 283 0.115892 0.017262
99 331 0.099078 0.017239
108 212 0.772974 0.01723
96 284 0.080538 0.017229
43 289 0.048683 0.017205
100 102 0.068323 0.017186
80 176 0.027911 0.017184
135 176 0.027911 0.017184
104 148 0.358669 0.017173
125 250 0.277496 0.017172
68 234 0.343867 0.01717
31 467 0.031105 0.017138
115 427 0.734355 0.017109
126 153 0.194007 0.017103
126 158 0.059199 0.017102
115 144 0.10525 0.017085
86 140 0.029586 0.017083
86 153 0.016059 0.017082
79 32 0.064416 0.017064
68 315 0.132202 0.017045
117 92 0.568069 0.017018
100 58 0.141283 0.016996
121 284 0.137013 0.016996
87 250 0.13182 0.016991
80 5 0.073888 0.016976
135 5 0.073888 0.016976
80 65 0.027057 0.01697
135 65 0.027057 0.01697
101 271 0.245754 0.016939
115 344 0.622397 0.016932
128 189 0.047951 0.01693
115 240 0.193426 0.016904
125 216 0.131676 0.016889
133 32 0.202107 0.016878
100 127 0.107173 0.016861
119 7 0.228289 0.01686
9 6 0.00997 0.016856
125 177 0.471977 0.016847
125 306 0.565683 0.016841
125 202 0.087597 0.016838
125 496 0.42518 0.016823
115 469 0.352453 0.016805
53 510 0.098905 0.016795
122 510 0.150436 0.016773
119 344 0.169019 0.016771
87 506 0.145268 0.016757
126 250 0.122443 0.016756
144 204 0.009339 0.016755
87 376 0.066807 0.016752
68 8 0.136983 0.016737
68 153 0.314855 0.016729
125 458 0.301636 0.016723
99 97 0.026559 0.016722
119 492 0.261547 0.01672
13 175 0.078499 0.016715
122 8 0.170116 0.016691
122 281 0.144266 0.016691
115 335 0.581523 0.01669
87 474 0.175401 0.016627
99 222 0.064162 0.016613
115 85 0.088817 0.016602
115 102 0.413562 0.016584
121 387 0.129656 0.016579
128 58 0.090271 0.016577
43 180 0.285922 0.016573
96 151 0.008966 0.016573
82 232 0.008964 0.016559
99 491 0.100704 0.016557
101 177 0.430699 0.016552
123 139 0.047377 0.016507
119 175 0.105578 0.016455
109 372 0.547391 0.016454
122 514 0.110187 0.016452
119 342 0.098105 0.01644
121 1 0.167264 0.016434
96 245 0.006491 0.016433
133 262 0.064273 0.016425
105 175 0.118726 0.016414
105 85 0.057867 0.016386
101 289 0.190848 0.016382
89 494 0.058218 0.016378
113 262 0.073598 0.016342
122 398 0.061703 0.016339
133 231 0.048155 0.016337
87 511 0.249092 0.016324
108 118 0.425607 0.016308
95 496 0.166908 0.016304
53 299 0.067774 0.016299
108 342 0.351807 0.016281
13 193 0.010728 0.016255
43 463 0.458277 0.016245
109 461 0.531512 0.016243
87 245 0.090982 0.016239
79 240 0.036589 0.016237
119 170 0.078924 0.016231
68 286 0.181142 0.016229
100 132 0.091093 0.016208
53 458 0.061903 0.016196
115 147 0.355446 0.016167
125 251 0.457856 0.016164
95 106 0.182849 0.016152
95 105 0.149629 0.01614
104 78 0.300852 0.016137
122 496 0.088025 0.016129
115 475 0.193304 0.016122
104 2 0.273549 0.016119
99 285 0.043127 0.016109
4 171 0.059526 0.016096
104 60 0.063196 0.016087
122 23 0.055833 0.016086
115 306 0.53676 0.016079
128 158 0.123507 0.016071
126 373 0.053948 0.016067
89 146 0.096546 0.01606
13 276 0.023127 0.016045
115 494 0.271484 0.016033
104 522 0.224616 0.016024
68 344 0.19063 0.016016
95 403 0.029732 0.01601
95 28 0.070882 0.016004
128 62 0.063075 0.016
101 342 0.169779 0.01597
100 163 0.041408 0.01595
80 85 0.049414 0.015943
135 85 0.049414 0.015943
125 387 0.315835 0.015928
3 513 0.066872 0.0159
128 140 0.103092 0.015886
68 31 0.18079 0.015879
144 219 0.015455 0.015877
68 7 0.092494 0.015873
95 466 0.135825 0.015873
89 153 0.048248 0.015845
125 148 0.483291 0.015828
104 335 0.236188 0.015789
125 76 0.540008 0.015783
126 497 0.084714 0.015775
86 342 0.009725 0.01577
68 140 0.144691 0.015759
119 204 0.100332 0.015749
122 469 0.054556 0.015748
4 466 0.040831 0.015743
121 156 0.025079 0.015743
121 513 0.093487 0.015727
99 171 0.097823 0.015716
117 170 0.353634 0.015716
109 477 0.047186 0.015701
122 343 0.080858 0.015697
125 7 0.331435 0.015694
128 299 0.047989 0.01564
68 84 0.052644 0.015639
3 5 0.125799 0.015626
95 423 0.13489 0.015592
109 428 0.530164 0.015592
126 317 0.01563 0.01559
9 73 0.141964 0.015583
13 204 0.065143 0.015581
133 499 0.454225 0.015566
123 8 0.105737 0.015559
99 107 0.063812 0.015558
101 41 0.51713 0.01555
121 309 0.139884 0.01555
95 458 0.079839 0.015522
117 60 0.13093 0.015521
87 95 0.043582 0.0155
95 372 0.24653 0.015499
53 219 0.09498 0.015497
125 222 0.138911 0.015477
125 91 0.461257 0.015463
109 482 0.458844 0.015439
96 299 0.007161 0.015427
9 176 0.026311 0.015422
126 270 0.063828 0.015421
120 179 0.093429 0.015396
95 288 0.267361 0.015394
100 306 0.285516 0.015381
122 148 0.086553 0.015375
123 231 0.107775 0.015367
119 406 0.163379 0.015366
53 171 0.080543 0.01535
95 219 0.142447 0.015348
100 369 0.178473 0.015338
115 174 0.595387 0.015321
120 66 0.354228 0.015321
101 466 0.323012 0.015314
144 284 0.017352 0.015294
144 387 0.024225 0.015281
96 309 0.062371 0.015269
133 58 0.326297 0.015268
115 281 0.467565 0.015266
120 58 0.33135 0.015264
96 342 0.055661 0.01524
68 387 0.158964 0.015238
122 59 0.133891 0.015232
123 58 0.162843 0.015224
115 153 0.628265 0.015211
128 59 0.022921 0.015196
108 30 0.368222 0.015189
87 197 0.100053 0.015184
31 219 0.045282 0.015172
5 484 0.026528 0.015163
101 230 0.477656 0.015152
5 330 0.032326 0.01515
133 59 0.171635 0.015146
102 369 0.07319 0.015143
120 84 0.22462 0.015142
105 42 0.058542 0.015141
80 475 0.013293 0.015111
135 475 0.013293 0.015111
144 251 0.053936 0.015104
122 189 0.058848 0.015094
4 63 0.070218 0.015083
4 109 0.078981 0.015065
96 230 0.033235 0.015063
136 180 0.468103 0.015055
122 458 0.205906 0.015043
133 466 0.352916 0.015024
126 293 0.00439 0.015002
102 264 0.026648 0.014983
86 299 0.020368 0.01497
101 423 0.18793 0.01497
87 84 0.057567 0.014969
86 467 0.02804 0.014954
133 240 0.039437 0.014939
104 231 0.090514 0.014926
128 113 0.021496 0.014918
79 58 0.026422 0.014911
120 519 0.22942 0.014875
133 106 0.297144 0.014852
120 180 0.24032 0.014829
126 423 0.005591 0.014819
108 177 0.730839 0.014812
120 156 0.271103 0.014804
109 162 0.266753 0.014789
79 469 0.032277 0.014783
5 106 0.021286 0.014772
121 110 0.120413 0.014768
120 475 0.136072 0.014762
87 174 0.198753 0.014759
68 330 0.182436 0.014757
104 481 0.322962 0.014757
122 177 0.131994 0.014752
5 428 0.071787 0.01475
126 427 0.039438 0.014746
32 119 0.053936 0.014744
32 487 0.053936 0.014744
32 488 0.053936 0.014744
96 315 0.027765 0.014721
101 251 0.439178 0.014712
95 85 0.020058 0.014689
122 56 0.180283 0.014689
125 62 0.247181 0.014689
99 517 0.053873 0.014671
68 524 0.067931 0.014655
79 376 0.049158 0.014653
123 402 0.03515 0.014649
99 431 0.069081 0.014642
68 281 0.167919 0.014639
95 171 0.210759 0.014629
121 285 0.036742 0.014628
126 285 0.022059 0.014611
99 41 0.065797 0.014607
126 502 0.082718 0.014571
113 109 0.214263 0.014568
5 508 0.056767 0.014561
126 59 0.037409 0.014558
99 407 0.061116 0.014551
122 76 0.173679 0.014548
144 461 0.018778 0.014521
102 212 0.013272 0.014519
136 85 0.100471 0.014487
104 462 0.193181 0.014482
128 5 0.099385 0.014482
120 60 0.125718 0.014478
5 179 0.021777 0.014473
100 299 0.151941 0.014466
104 330 0.318318 0.014463
115 283 0.415205 0.014455
95 467 0.145092 0.014453
128 364 0.140245 0.014445
108 159 0.284452 0.014441
3 180 0.046083 0.014401
100 502 0.178708 0.014398
126 453 0.022253 0.01438
125 372 0.461158 0.014372
87 288 0.247385 0.014368
104 233 0.171352 0.014356
105 286 0.069344 0.014311
32 489 0.054336 0.014305
121 510 0.116326 0.014265
95 289 0.03152 0.014249
3 153 0.074301 0.014242
108 215 0.411388 0.014237
100 140 0.194102 0.014225
125 474 0.318167 0.014222
104 308 0.196451 0.014215
126 492 0.087721 0.014183
120 309 0.336956 0.01418
89 289 0.034024 0.01415
100 177 0.177673 0.014132
100 113 0.049941 0.014094
109 31 0.576993 0.01409
3 299 0.048934 0.014082
144 276 0.010122 0.014082
109 215 0.273124 0.014068
121 153 0.159438 0.014065
125 158 0.474976 0.014061
41 423 0.00327 0.014059
5 510 0.023023 0.014056
109 484 0.249338 0.014031
122 517 0.122755 0.014029
102 74 0.006586 0.014028
126 496 0.036405 0.014018
128 109 0.121675 0.014013
100 85 0.106224 0.014011
122 176 0.107493 0.014009
43 208 0.181044 0.013997
113 286 0.218769 0.013985
133 474 0.268693 0.013983
13 462 0.032968 0.01395
13 372 0.052988 0.01391
100 240 0.09959 0.013871
115 58 0.628631 0.013871
5 461 0.023023 0.013869
5 37 0.065126 0.013868
95 387 0.182606 0.013868
123 299 0.074761 0.013852
126 238 0.024225 0.013846
87 467 0.210129 0.013836
120 76 0.407325 0.013836
99 381 0.056665 0.013829
117 522 0.418443 0.013826
3 222 0.015461 0.013816
125 233 0.234624 0.013802
108 156 0.364603 0.013793
121 283 0.114617 0.013786
43 458 0.153581 0.013769
99 506 0.085221 0.013756
40 68 0.013403 0.013676
99 198 0.028889 0.013657
104 162 0.109948 0.013655
119 212 0.181159 0.013641
122 234 0.112213 0.013631
128 354 0.101507 0.013626
82 146 0.07319 0.013622
105 293 0.002857 0.01362
115 148 0.474319 0.01361
3 466 0.061649 0.013594
100 150 0.050941 0.013589
108 458 0.471304 0.013587
119 108 0.085985 0.013577
95 508 0.118681 0.01356
101 148 0.396756 0.013552
45 193 0.000128 0.013546
46 193 0.000128 0.013546
104 30 0.142161 0.013546
119 127 0.059506 0.013527
109 42 0.584998 0.013525
95 223 0.101632 0.013518
100 78 0.080639 0.013517
104 293 0.057716 0.013514
96 497 0.039401 0.013508
113 467 0.300938 0.013498
100 467 0.196927 0.013484
108 183 0.606465 0.013482
128 139 0.005205 0.013481
86 204 0.01053 0.013476
100 148 0.288442 0.013475
122 154 0.035181 0.013461
126 469 0.013405 0.013459
4 174 0.110853 0.013456
104 63 0.350101 0.013451
144 474 0.011833 0.013435
108 151 0.646904 0.013424
87 30 0.147771 0.013421
113 43 0.031382 0.013421
125 276 0.268164 0.013404
104 285 0.078052 0.013402
128 41 0.115479 0.013398
99 76 0.124564 0.013387
68 428 0.202439 0.013376
43 465 0.458277 0.01337
115 299 0.361185 0.013365
122 60 0.08924 0.013362
125 153 0.59258 0.013354
5 183 0.014585 0.013345
101 1 0.45353 0.013345
99 276 0.125491 0.01334
104 105 0.24782 0.013337
82 499 0.03844 0.0133
108 335 0.662751 0.013284
94 481 0.50532 0.013271
123 278 0.03515 0.013261
95 74 0.230788 0.013246
119 219 0.091285 0.013242
104 102 0.303074 0.013224
115 474 0.368618 0.013217
102 183 0.007225 0.013201
105 250 0.035102 0.013197
100 68 0.103986 0.013193
99 496 0.058544 0.013188
119 61 0.284633 0.01318
108 96 0.235923 0.013177
109 491 0.431575 0.01316
68 238 0.013786 0.013154
103 348 0.547138 0.013153
125 84 0.214592 0.013141
119 283 0.115738 0.013125
104 524 0.148369 0.013121
122 219 0.094415 0.013119
50 270 0.153951 0.013113
119 56 0.262122 0.013111
99 474 0.157106 0.013101
123 262 0.008139 0.013101
104 496 0.284962 0.0131
113 251 0.416677 0.013066
113 208 0.299918 0.013065
136 175 0.235674 0.013051
87 43 0.141501 0.013047
31 42 0.070319 0.013045
125 164 0.188247 0.01304
120 106 0.370032 0.013039
108 323 0.255709 0.013031
113 283 0.233941 0.013024
119 63 0.195157 0.012981
120 215 0.105598 0.012979
136 510 0.431418 0.012969
53 118 0.03422 0.012968
122 428 0.181535 0.012943
53 406 0.056328 0.012941
115 284 0.540963 0.012941
68 276 0.126686 0.012921
101 509 0.397233 0.01292
126 43 0.036221 0.012919
87 65 0.248723 0.012911
105 204 0.054454 0.012898
109 65 0.653699 0.012891
99 61 0.128375 0.012889
68 85 0.020145 0.01288
101 59 0.291086 0.012873
82 299 0.07319 0.012871
104 198 0.248014 0.012868
5 372 0.018868 0.012856
121 467 0.14211 0.012852
87 248 0.081462 0.012847
82 153 0.016059 0.012846
119 92 0.162796 0.012839
99 387 0.095109 0.012828
3 208 0.071591 0.012825
89 59 0.042857 0.012824
9 315 0.073177 0.012819
104 223 0.170045 0.012814
95 484 0.102419 0.012805
94 46 0.559601 0.012799
125 230 0.534826 0.012792
119 77 0.162423 0.012788
120 72 0.156851 0.012772
115 373 0.350178 0.012755
3 250 0.098409 0.012753
108 524 0.340837 0.012749
123 146 0.089412 0.012749
109 40 0.356902 0.012745
31 469 0.038531 0.012743
100 1 0.13289 0.01274
32 477 0.054135 0.012734
43 60 0.012868 0.012725
115 175 0.386078 0.012723
32 453 0.035917 0.012721
13 101 0.101446 0.012714
99 522 0.145568 0.01271
100 43 0.025922 0.012707
100 119 0.029586 0.012703
100 487 0.029586 0.012703
100 488 0.029586 0.012703
120 159 0.158658 0.012702
95 286 0.220547 0.012698
100 309 0.188708 0.012698
108 132 0.08367 0.012697
87 525 0.107774 0.012696
87 31 0.164015 0.012691
95 344 0.236499 0.012685
100 276 0.102422 0.012681
120 517 0.254458 0.012681
105 106 0.05089 0.012668
99 39 0.072493 0.012665
53 179 0.023609 0.012664
126 202 0.025385 0.012658
94 102 0.401577 0.012654
119 524 0.047416 0.012639
128 325 0.084572 0.012634
4 58 0.147981 0.012625
126 30 0.022847 0.012619
79 308 0.146684 0.012618
128 132 0.054496 0.012618
43 306 0.264986 0.012598
87 58 0.304299 0.012586
115 325 0.166261 0.012586
80 284 0.060717 0.012574
135 284 0.060717 0.012574
53 286 0.070831 0.012569
128 250 0.104216 0.012566
104 43 0.048414 0.012534
105 306 0.050213 0.01253
103 48 0.603637 0.012528
100 6 0.075792 0.012512
95 149 0.014585 0.012495
95 155 0.014585 0.012495
109 204 0.256151 0.012488
101 276 0.299309 0.012481
119 262 0.036374 0.012473
79 148 0.014318 0.01247
108 107 0.239609 0.012455
53 204 0.09119 0.012453
43 464 0.458277 0.012435
68 30 0.17181 0.012434
95 128 0.007225 0.012424
95 388 0.007225 0.012424
95 404 0.007225 0.012424
125 283 0.361556 0.012401
133 251 0.42522 0.012395
113 387 0.292546 0.012394
133 342 0.149753 0.012384
123 466 0.101062 0.012356
115 212 0.576213 0.012353
108 293 0.169764 0.012341
123 264 0.007429 0.012331
126 315 0.041055 0.012328
122 31 0.185145 0.012313
105 276 0.027178 0.012303
101 163 0.099206 0.0123
96 295 0.01413 0.012295
104 164 0.079541 0.012293
126 522 0.078163 0.012292
95 431 0.186383 0.012289
87 132 0.027438 0.012283
126 499 0.097169 0.012249
5 216 0.036134 0.012241
68 163 0.068466 0.012237
3 499 0.106175 0.012226
123 39 0.089768 0.01222
4 284 0.053073 0.012211
109 492 0.642556 0.012183
109 234 0.476761 0.012177
4 212 0.054839 0.012164
68 175 0.091719 0.012147
122 276 0.105224 0.012139
121 330 0.08474 0.012136
87 302 0.075759 0.012128
53 276 0.067078 0.01212
94 40 0.355536 0.012112
120 469 0.131202 0.012111
119 387 0.145638 0.012109
119 84 0.16952 0.0121
144 510 0.018778 0.012096
125 507 0.3915 0.012095
136 223 0.381896 0.012095
95 6 0.125502 0.012089
4 118 0.01652 0.012081
43 179 0.062152 0.012074
94 50 0.590842 0.012072
82 276 0.029586 0.01207
100 5 0.174955 0.012065
125 285 0.056862 0.012063
87 180 0.158647 0.012059
119 171 0.089224 0.012044
128 153 0.106342 0.012039
40 36 0.130275 0.012032
87 343 0.197152 0.012029
104 183 0.299309 0.012001
144 176 0.035643 0.012001
53 76 0.098905 0.011982
113 499 0.421429 0.011966
113 289 0.15132 0.011965
43 346 0.405167 0.011959
104 376 0.131432 0.011956
104 343 0.391494 0.011953
121 507 0.144557 0.01195
125 289 0.22972 0.011946
113 59 0.224276 0.011944
68 492 0.212793 0.011932
68 466 0.10856 0.011931
99 146 0.130779 0.011926
128 231 0.116068 0.011926
68 105 0.134436 0.011913
4 504 0.056036 0.011905
100 484 0.093184 0.011905
41 28 0.001007 0.011898
99 306 0.134272 0.011895
119 3 0.132717 0.011887
68 469 0.117428 0.011883
122 466 0.101812 0.01188
31 204 0.00729 0.011876
96 495 0.025893 0.011872
9 191 0.098583 0.011869
32 92 0.012668 0.011867
108 526 0.282117 0.011865
53 467 0.0648 0.011863
45 188 0.141964 0.011845
46 188 0.141964 0.011845
68 288 0.240931 0.011833
99 92 0.072737 0.011833
100 469 0.035958 0.01183
119 162 0.087348 0.01183
125 215 0.328334 0.011805
5 284 0.035204 0.011795
126 230 0.102193 0.011795
120 202 0.080785 0.01179
99 499 0.11971 0.011786
53 335 0.0648 0.011784
100 7 0.160463 0.011783
4 250 0.07429 0.011778
87 331 0.25643 0.011771
108 504 0.394123 0.011771
13 5 0.077896 0.011761
102 230 0.07319 0.011761
53 108 0.043506 0.01176
119 146 0.105186 0.011743
104 482 0.192005 0.011738
126 309 0.052014 0.011727
123 496 0.053842 0.011722
104 317 0.035847 0.011721
122 97 0.028475 0.011715
133 227 0.55894 0.011712
68 123 0.056328 0.011707
123 151 0.137682 0.011705
126 482 0.024996 0.011703
126 208 0.070231 0.011697
100 283 0.239894 0.01169
108 492 0.736362 0.011682
105 8 0.066871 0.011678
3 60 0.059032 0.011645
126 96 0.10534 0.01164
94 212 0.590842 0.011638
31 215 0.027084 0.011637
108 150 0.267789 0.011628
108 251 0.715996 0.011622
13 102 0.052022 0.011619
123 118 0.080839 0.011618
68 458 0.089664 0.011595
119 37 0.176096 0.011594
41 123 0.031327 0.011591
115 146 0.538964 0.01159
79 293 0.025286 0.011588
117 106 0.425628 0.011584
125 278 0.173205 0.011584
113 85 0.063311 0.011569
122 369 0.085546 0.011558
133 77 0.11929 0.011533
100 458 0.240918 0.011531
87 66 0.199812 0.011513
122 65 0.171217 0.011507
126 467 0.067938 0.011497
101 491 0.371277 0.011491
124 494 0.115443 0.011491
87 39 0.126695 0.011489
89 369 0.00997 0.011489
105 231 0.051822 0.011484
126 330 0.058516 0.011468
115 461 0.571331 0.011451
102 78 0.020368 0.011439
94 75 0.590842 0.01142
9 95 0.03567 0.011415
123 369 0.060933 0.011412
136 497 0.746123 0.011405
115 245 0.253765 0.011397
99 175 0.084575 0.011392
43 91 0.363344 0.011378
45 178 0.104729 0.011376
46 178 0.104729 0.011376
136 5 0.533639 0.011373
108 65 0.599295 0.011369
5 58 0.020456 0.011345
105 245 0.012865 0.011345
115 180 0.476833 0.011341
125 140 0.484817 0.011334
126 479 0.007802 0.011333
68 109 0.078043 0.011328
125 495 0.448247 0.011298
31 299 0.065499 0.011288
125 107 0.188364 0.011286
9 474 0.065112 0.011278
117 423 0.170591 0.011268
45 113 0.042666 0.011262
46 113 0.042666 0.011262
31 484 0.01652 0.011258
82 342 0.07319 0.011249
95 212 0.359161 0.011248
3 306 0.111122 0.011244
95 150 0.096962 0.011242
120 511 0.230506 0.011238
115 108 0.173258 0.011226
120 54 0.338379 0.011225
31 175 0.010247 0.011222
117 481 0.532538 0.011219
122 113 0.051316 0.011216
126 226 0.003027 0.011207
86 474 0.01955 0.011201
115 323 0.032563 0.011201
133 177 0.327399 0.011201
119 441 0.123318 0.011198
128 76 0.075662 0.011192
96 58 0.035859 0.011186
120 273 0.00568 0.011182
43 84 0.096843 0.011178
68 27 0.041414 0.011148
43 442 0.022191 0.01114
108 238 0.03844 0.01114
119 284 0.241299 0.011118
87 78 0.190523 0.011116
87 431 0.198334 0.011112
9 314 0.023297 0.0111
108 406 0.56769 0.011074
4 299 0.034182 0.011067
45 32 0.14953 0.011062
46 32 0.14953 0.011062
99 84 0.084944 0.011062
136 76 0.680782 0.01106
105 458 0.073565 0.011029
89 85 0.010728 0.011024
99 56 0.171779 0.011023
108 84 0.267755 0.011018
95 299 0.123691 0.011007
4 219 0.021919 0.011003
99 262 0.050119 0.010988
109 41 0.610039 0.010985
104 21 0.089009 0.010983
99 449 0.029586 0.010975
87 110 0.21242 0.010971
126 245 0.020966 0.01097
109 369 0.286215 0.010929
136 513 0.472981 0.010923
13 58 0.111934 0.010908
122 494 0.105696 0.010908
68 132 0.007582 0.010907
123 306 0.114346 0.010894
99 40 0.059013 0.010893
105 517 0.025487 0.010886
122 74 0.145204 0.010886
3 469 0.041021 0.010873
5 175 0.019651 0.010864
121 494 0.092399 0.010864
40 459 0.010451 0.010851
43 6 0.298175 0.010845
123 513 0.047596 0.010844
108 308 0.403877 0.010841
128 100 0.039462 0.010834
3 174 0.097502 0.010815
101 441 0.272272 0.010814
119 276 0.076317 0.010799
68 494 0.088164 0.010798
95 231 0.047239 0.010793
31 461 0.057025 0.010792
31 39 0.016574 0.010783
128 101 0.044809 0.010776
101 481 0.450189 0.010772
13 250 0.044062 0.010771
119 288 0.112608 0.010763
101 76 0.617547 0.010749
104 138 0.22626 0.010746
89 147 0.059643 0.010742
99 413 0.018744 0.01073
121 502 0.218565 0.010727
68 385 0.193387 0.010724
144 286 0.046669 0.010724
121 509 0.15252 0.010716
136 202 0.134685 0.010692
79 504 0.023525 0.010687
101 43 0.102928 0.010682
40 508 0.164064 0.010668
87 491 0.140134 0.010667
101 110 0.48618 0.01065
121 61 0.236455 0.010646
128 271 0.113896 0.010635
5 283 0.011262 0.010631
5 231 0.056528 0.010627
105 467 0.113009 0.010615
117 36 0.229594 0.010613
87 172 0.018974 0.010604
119 461 0.175902 0.010604
4 175 0.040143 0.010602
13 219 0.015354 0.010599
122 508 0.11802 0.010588
136 504 0.264551 0.010583
124 526 0.173205 0.010582
120 520 0.131644 0.01058
122 431 0.09809 0.010575
13 112 0.046669 0.010566
87 526 0.100479 0.010566
100 180 0.171868 0.010566
95 84 0.043703 0.010561
13 231 0.008289 0.010559
115 106 0.504518 0.010559
100 147 0.10433 0.010548
5 32 0.010875 0.010533
108 162 0.307138 0.01052
128 208 0.10678 0.010496
117 153 0.548289 0.010494
99 8 0.103344 0.010487
105 470 0.076702 0.010476
87 92 0.175966 0.010467
105 232 0.014468 0.01045
109 7 0.431269 0.010446
109 172 0.052227 0.010436
105 60 0.027815 0.010434
119 232 0.134394 0.010426
119 281 0.152698 0.010424
128 290 0.039462 0.010423
105 153 0.079948 0.010422
13 313 0.047068 0.010412
100 492 0.153613 0.010399
123 77 0.135152 0.010395
120 523 0.224362 0.010391
136 473 0.593973 0.01039
126 378 0.003027 0.010379
119 173 0.108154 0.010377
125 41 0.546258 0.010352
119 40 0.07707 0.010333
79 59 0.053883 0.010302
119 76 0.233782 0.010296
104 77 0.187523 0.010282
128 263 0.041551 0.010266
117 63 0.691361 0.010261
5 59 0.020456 0.01026
136 423 0.168676 0.010252
96 208 0.08533 0.010248
109 271 0.308799 0.010248
96 101 0.041021 0.010247
120 494 0.167042 0.010242
45 164 0.009501 0.010228
46 164 0.009501 0.010228
87 509 0.139552 0.010226
120 100 0.059421 0.010226
103 126 0.632954 0.010218
113 481 0.506278 0.010205
108 525 0.397402 0.010204
96 2 0.057687 0.01019
103 98 0.541196 0.01019
101 306 0.437323 0.010189
119 59 0.102492 0.010188
122 146 0.157043 0.010188
104 323 0.117796 0.010186
4 176 0.01298 0.010182
87 164 0.034678 0.01018
122 364 0.149652 0.01018
121 389 0.046669 0.010161
121 390 0.046669 0.010161
121 391 0.046669 0.010161
121 392 0.046669 0.010161
121 393 0.046669 0.010161
121 394 0.046669 0.010161
121 395 0.046669 0.010161
121 396 0.046669 0.010161
133 76 0.578805 0.010154
104 385 0.318807 0.01015
109 306 0.510434 0.010146
119 380 0.155894 0.010143
126 179 0.034221 0.010142
68 482 0.113919 0.010138
87 61 0.291169 0.010133
121 36 0.064569 0.010109
95 481 0.132734 0.010104
123 222 0.045726 0.010104
101 208 0.352699 0.010099
126 525 0.040503 0.010096
114 482 0.433315 0.010088
99 369 0.087109 0.010085
104 219 0.109322 0.010081
13 466 0.098112 0.01007
96 276 0.029789 0.010069
9 5 0.058238 0.010068
128 37 0.109087 0.010064
68 36 0.201154 0.010058
128 36 0.10927 0.010051
105 5 0.089875 0.010043
109 138 0.519554 0.010042
120 230 0.240547 0.010037
115 467 0.370081 0.010036
9 168 0.033302 0.010026
101 283 0.240806 0.010025
120 32 0.163658 0.010015
128 175 0.018992 0.010006
133 428 0.489082 0.009997
53 344 0.05908 0.009981
104 479 0.020456 0.009959
126 211 0.006101 0.009958
5 469 0.018868 0.009954
128 307 0.00787 0.009947
122 92 0.103012 0.009943
122 215 0.084325 0.009934
123 84 0.078858 0.009934
100 36 0.119897 0.009914
4 127 0.017599 0.009905
101 344 0.517033 0.0099
104 96 0.117796 0.009898
68 177 0.116115 0.009894
96 32 0.017115 0.009885
99 2 0.091203 0.009877
101 281 0.361633 0.009872
126 376 0.063015 0.00987
104 387 0.151681 0.009862
122 231 0.123117 0.009859
100 313 0.050763 0.009856
31 509 0.005477 0.00985
115 372 0.634939 0.00985
87 387 0.204246 0.00984
108 481 0.590117 0.00984
120 510 0.26541 0.009828
121 23 0.04748 0.009824
115 84 0.27561 0.009812
136 284 0.412826 0.009811
99 278 0.077939 0.009805
115 204 0.274199 0.009805
31 510 0.036029 0.009803
108 245 0.255116 0.009803
120 325 0.088122 0.009802
31 245 0.0034 0.009795
96 289 0.019783 0.00979
109 67 0.436414 0.009789
86 174 0.016691 0.009786
101 77 0.191157 0.009785
13 106 0.070224 0.009781
4 85 0.007836 0.009779
99 202 0.053552 0.009762
100 118 0.124838 0.009761
68 211 0.013293 0.009755
125 234 0.4827 0.009751
95 177 0.138929 0.009747
31 212 0.044613 0.009744
68 97 0.017143 0.009742
125 176 0.133527 0.009737
115 428 0.645987 0.009735
96 60 0.013708 0.009734
100 376 0.060329 0.009732
144 56 0.026648 0.009727
128 507 0.043807 0.009677
119 58 0.145169 0.009676
99 43 0.070725 0.009668
87 223 0.08513 0.009666
95 202 0.004142 0.009665
120 18 0.247633 0.009662
119 168 0.092723 0.009656
122 132 0.031238 0.009649
108 331 0.747777 0.009626
87 276 0.15515 0.009624
120 423 0.110723 0.009618
109 302 0.22744 0.009612
125 231 0.192607 0.009598
126 27 0.018913 0.009585
31 428 0.033826 0.009573
126 60 0.028975 0.009569
120 372 0.320139 0.009566
99 384 0.058985 0.009542
109 211 0.031924 0.009542
96 153 0.048442 0.009539
101 109 0.238194 0.009537
43 302 0.116845 0.009535
45 129 0.075304 0.009532
46 129 0.075304 0.009532
82 372 0.03844 0.009529
121 58 0.105309 0.009527
122 376 0.046522 0.009515
3 517 0.102306 0.009514
100 343 0.113505 0.009511
126 524 0.013544 0.009504
123 335 0.13517 0.009497
80 212 0.041409 0.009489
135 212 0.041409 0.009489
95 163 0.073527 0.009483
128 233 0.020756 0.00947
89 7 0.064836 0.009467
119 318 0.036374 0.009466
87 177 0.129848 0.00945
87 406 0.12508 0.009448
3 284 0.088914 0.009446
96 148 0.053609 0.009444
117 156 0.269878 0.00944
105 513 0.019767 0.00943
104 517 0.240626 0.009427
68 520 0.029909 0.009426
104 8 0.299798 0.00941
113 344 0.526304 0.009399
125 212 0.496456 0.009375
126 95 0.029111 0.009371
128 43 0.014483 0.009371
100 494 0.123504 0.009365
9 1 0.033731 0.00936
45 154 0.054441 0.009359
46 154 0.054441 0.009359
108 208 0.514496 0.009357
41 250 0.016691 0.009355
108 211 0.024876 0.009347
125 20 0.183761 0.009337
115 369 0.266722 0.009336
121 180 0.109164 0.009332
108 313 0.083703 0.009329
82 250 0.016691 0.009322
109 183 0.471961 0.00932
87 306 0.27442 0.009318
105 140 0.032584 0.009315
68 67 0.183901 0.009311
128 352 0.073287 0.00931
119 315 0.048329 0.009309
100 380 0.06858 0.009308
99 467 0.092374 0.009295
101 499 0.497961 0.00929
115 342 0.380401 0.009289
43 40 0.228886 0.009287
31 62 0.006294 0.009279
108 216 0.128954 0.009272
3 179 0.046339 0.009271
13 304 0.020952 0.009268
68 60 0.033364 0.009264
3 510 0.060362 0.00926
133 383 0.558367 0.009255
125 296 0.452962 0.009253
99 335 0.103709 0.009246
105 179 0.086414 0.009245
53 262 0.03422 0.009238
68 479 0.013293 0.009234
125 178 0.068944 0.009233
109 347 0.132801 0.009229
89 250 0.030718 0.009221
9 289 0.040789 0.009217
108 402 0.121346 0.009211
119 250 0.091643 0.009209
117 271 0.261316 0.009208
119 467 0.206324 0.009206
87 299 0.109221 0.009202
122 295 0.081539 0.009201
115 285 0.216227 0.009198
109 151 0.543728 0.009196
82 39 0.03844 0.009193
87 204 0.058253 0.009186
119 105 0.161307 0.009185
121 3 0.122284 0.009181
121 385 0.103831 0.009175
87 202 0.023369 0.009161
82 289 0.013272 0.009124
120 17 0.07319 0.009119
133 467 0.265829 0.009119
119 32 0.104177 0.009116
136 342 0.277322 0.009114
119 208 0.116292 0.009113
125 271 0.240596 0.00911
108 1 0.684007 0.009105
122 95 0.04667 0.009103
115 140 0.66811 0.009093
109 5 0.532626 0.009087
32 120 0.054747 0.00908
89 469 0.029004 0.009068
108 127 0.39675 0.009067
105 285 0.020443 0.009066
13 286 0.056096 0.009063
115 2 0.326068 0.009053
13 456 0.081561 0.009044
101 56 0.58007 0.009041
117 351 0.188256 0.009041
53 175 0.083979 0.009037
13 245 0.001812 0.009024
124 460 0.173205 0.009016
108 496 0.592889 0.009015
87 510 0.139184 0.009014
99 189 0.01317 0.009012
119 245 0.085778 0.009011
117 405 0.486624 0.008998
79 511 0.01825 0.008989
123 491 0.052375 0.008988
109 84 0.316098 0.008986
126 234 0.120541 0.008986
89 140 0.060016 0.008981
113 507 0.52538 0.008977
79 462 0.126664 0.008967
128 180 0.040939 0.008967
122 1 0.142005 0.008965
144 162 0.007225 0.008961
95 230 0.239589 0.008941
123 230 0.093657 0.008937
100 245 0.072792 0.008931
87 402 0.027438 0.008922
95 42 0.254447 0.008921
96 107 0.010487 0.008913
125 288 0.457443 0.008909
101 372 0.608821 0.008891
126 39 0.07207 0.008887
103 384 0.590842 0.008885
123 234 0.122581 0.008885
96 466 0.035907 0.008884
82 461 0.053936 0.008881
115 76 0.7208 0.008872
120 524 0.218566 0.008863
101 407 0.113906 0.00886
9 508 0.009226 0.008858
5 60 0.036355 0.008857
96 176 0.014736 0.008852
122 492 0.1096 0.008852
101 61 0.636867 0.008845
115 226 0.053936 0.008839
103 41 0.606432 0.008832
13 140 0.046558 0.008823
128 355 0.148381 0.008817
105 251 0.062996 0.008812
13 230 0.116074 0.008809
126 173 0.034574 0.008803
108 78 0.5949 0.0088
126 306 0.109697 0.008793
100 205 0.053936 0.008783
94 309 0.42061 0.008779
95 180 0.141597 0.008779
119 271 0.16985 0.008777
13 469 0.046694 0.008746
113 56 0.54984 0.008742
113 276 0.260938 0.00874
100 41 0.171194 0.008738
105 212 0.033354 0.008734
104 189 0.088594 0.008712
122 179 0.081227 0.008707
86 108 0.017352 0.008702
113 510 0.27969 0.0087
122 251 0.119358 0.008696
120 526 0.101621 0.008687
101 92 0.427117 0.008683
31 92 0.027859 0.008681
95 61 0.246872 0.008674
4 36 0.085475 0.008673
101 513 0.386088 0.00867
95 479 0.001047 0.008668
99 1 0.089174 0.008666
136 26 0.635688 0.008665
96 484 0.026071 0.008661
117 492 0.527818 0.008659
120 40 0.212737 0.008648
108 204 0.291867 0.008643
121 17 0.001007 0.008643
133 204 0.17229 0.008638
43 250 0.118939 0.008633
122 198 0.105566 0.008628
3 204 0.041021 0.008624
40 2 0.176051 0.008618
87 369 0.153627 0.008616
115 41 0.681302 0.008609
133 52 0.558367 0.008605
104 62 0.169642 0.008596
122 36 0.118033 0.008596
133 96 0.038595 0.008596
41 302 0.018778 0.008591
5 204 0.021286 0.008586
3 56 0.102249 0.008581
68 43 0.174034 0.00858
120 384 0.292987 0.008579
101 105 0.443869 0.008574
125 85 0.073821 0.008572
109 202 0.044991 0.008568
108 470 0.698206 0.008565
119 430 0.056228 0.008539
100 511 0.087313 0.008529
43 140 0.35937 0.008511
128 347 0.008218 0.008504
99 470 0.094118 0.008489
13 499 0.063178 0.008487
120 42 0.345298 0.008474
108 139 0.177809 0.008473
125 30 0.247909 0.008469
9 173 0.093305 0.008455
31 61 0.030237 0.008442
128 159 0.113862 0.00844
100 270 0.076706 0.008439
43 467 0.116285 0.008437
96 290 0.034553 0.008435
50 509 0.097719 0.008432
102 513 0.035643 0.008426
109 315 0.241221 0.008426
122 100 0.048566 0.008419
125 69 0.203483 0.008419
34 8 0.031327 0.008417
43 108 0.040195 0.008415
109 431 0.527497 0.008413
50 280 0.046669 0.008409
120 92 0.287595 0.008401
128 63 0.169789 0.008397
119 431 0.164874 0.008373
133 175 0.200708 0.008373
100 312 0.105444 0.00837
113 106 0.347957 0.008367
120 193 0.172214 0.008366
104 180 0.220105 0.008358
13 129 0.033951 0.008339
80 208 0.012058 0.008336
95 205 0.007225 0.008336
135 208 0.012058 0.008336
117 180 0.384603 0.008332
119 181 0.121749 0.008332
87 7 0.182287 0.00833
43 231 0.029432 0.008328
123 76 0.16718 0.008325
43 118 0.053158 0.008317
53 162 0.061903 0.008316
104 113 0.160969 0.008314
43 162 0.026118 0.008304
122 302 0.144683 0.008304
89 151 0.017344 0.008303
31 7 0.019691 0.0083
120 407 0.150619 0.008295
80 108 0.035204 0.008294
135 108 0.035204 0.008294
86 56 0.018778 0.008293
68 118 0.054494 0.008288
101 219 0.304131 0.008284
108 74 0.769607 0.008282
144 140 0.029586 0.008276
3 65 0.036005 0.008274
86 76 0.01955 0.008274
5 499 0.022141 0.008271
100 449 0.00429 0.008265
3 458 0.05993 0.008264
104 427 0.386401 0.008264
96 354 0.02296 0.008263
94 507 0.474662 0.008259
113 513 0.317545 0.008258
119 85 0.073399 0.008253
101 458 0.183567 0.008252
100 66 0.124578 0.008247
126 37 0.05417 0.008245
120 27 0.043859 0.008239
41 171 0.009339 0.008237
121 30 0.045198 0.008237
103 78 0.499413 0.008233
43 107 0.030485 0.008232
128 118 0.025212 0.008231
89 286 0.050932 0.00823
126 314 0.004402 0.008228
96 469 0.003283 0.008227
95 385 0.213942 0.008226
121 37 0.117461 0.008212
128 65 0.058775 0.008202
144 5 0.046669 0.008199
133 219 0.236386 0.008197
121 176 0.032038 0.008188
99 156 0.070118 0.008183
101 106 0.352273 0.00818
104 262 0.059275 0.008171
100 271 0.115712 0.00817
115 288 0.390603 0.008169
86 85 0.003518 0.00815
86 234 0.016059 0.00815
68 222 0.03511 0.008144
108 147 0.381308 0.008144
126 308 0.049505 0.008144
87 492 0.259491 0.008142
126 113 0.011104 0.008139
89 107 0.056791 0.008135
119 109 0.130342 0.008135
126 343 0.033998 0.008132
105 491 0.018661 0.00813
68 92 0.087335 0.008128
109 284 0.470844 0.008123
109 198 0.350815 0.008105
144 108 0.005107 0.008099
96 100 0.034553 0.008097
115 123 0.097954 0.008089
96 198 0.024056 0.008088
125 209 0.135283 0.008085
123 102 0.065187 0.008084
32 59 0.020456 0.008082
109 61 0.656433 0.008077
122 27 0.013057 0.008073
120 28 0.099848 0.008065
124 40 0.00997 0.008051
53 176 0.034512 0.00805
101 175 0.238921 0.008046
125 319 0.311804 0.008041
104 61 0.342877 0.008034
101 381 0.183615 0.008032
114 490 0.472235 0.008032
124 77 0.119982 0.008032
82 204 0.01053 0.008029
102 288 0.046669 0.008025
104 373 0.258083 0.008025
31 234 0.040832 0.008022
109 384 0.463523 0.008018
136 522 0.488514 0.008016
113 463 0.472034 0.008015
41 183 0.029586 0.008013
99 494 0.030489 0.00801
122 522 0.144292 0.008001
80 162 0.032554 0.007999
133 183 0.425576 0.007999
135 162 0.032554 0.007999
101 474 0.304438 0.007988
122 141 0.057759 0.007988
4 59 0.020003 0.00798
117 513 0.419809 0.00798
126 5 0.110283 0.007978
113 462 0.257195 0.007975
136 60 0.08371 0.007967
117 427 0.674256 0.007952
68 373 0.08858 0.00795
119 233 0.090251 0.00795
13 387 0.008265 0.007947
119 398 0.010794 0.007947
13 171 0.038622 0.007936
96 140 0.037414 0.007934
101 367 0.525665 0.007932
104 45 0.031014 0.007932
125 484 0.119768 0.007928
89 299 0.069483 0.007927
100 314 0.038917 0.007927
119 464 0.137781 0.007927
125 348 0.379476 0.007925
108 513 0.463629 0.007921
123 36 0.087088 0.007917
13 522 0.015593 0.007916
136 50 0.657263 0.00791
117 191 0.450364 0.007908
124 31 0.065002 0.007903
119 330 0.191724 0.007898
136 176 0.096985 0.007892
136 31 0.579807 0.007891
109 524 0.299529 0.007888
64 383 0.615498 0.007886
116 383 0.615498 0.007886
125 39 0.251572 0.007886
119 16 0.088422 0.007885
79 315 0.011499 0.00788
125 77 0.288074 0.00788
125 343 0.465147 0.00788
103 82 0.444916 0.007878
113 306 0.430318 0.007868
13 284 0.026605 0.007862
117 285 0.108344 0.007862
120 134 0.166644 0.007856
94 281 0.392547 0.007849
34 41 0.046669 0.007847
13 251 0.080315 0.007846
124 448 0.173205 0.007844
101 510 0.27567 0.007835
125 342 0.178157 0.007834
5 302 0.016644 0.007832
121 148 0.102503 0.007832
122 509 0.170759 0.007824
100 67 0.157837 0.00781
3 62 0.0187 0.007805
64 227 0.615498 0.007782
116 227 0.615498 0.007782
119 491 0.13917 0.007777
123 56 0.166108 0.007773
13 113 0.001312 0.007768
113 91 0.472034 0.007766
119 147 0.054399 0.00776
128 56 0.146803 0.007752
136 138 0.528658 0.007751
133 5 0.380213 0.007749
125 469 0.220421 0.007748
68 462 0.15523 0.00774
68 427 0.193387 0.007739
31 250 0.045419 0.007734
108 520 0.121687 0.007732
45 495 0.014422 0.007729
46 495 0.014422 0.007729
136 227 0.615782 0.007727
3 58 0.068858 0.007721
120 209 0.123154 0.007719
122 315 0.079569 0.007714
144 174 0.07319 0.007701
117 41 0.60616 0.007694
105 159 0.053063 0.007691
100 372 0.138501 0.007687
4 43 0.031854 0.007682
31 335 0.031105 0.007681
124 164 0.083685 0.007681
86 5 0.021236 0.007675
121 380 0.069128 0.007673
121 406 0.161899 0.007671
64 52 0.615498 0.007668
116 52 0.615498 0.007668
100 248 0.125551 0.007666
123 216 0.017698 0.007663
103 12 0.590842 0.00766
128 177 0.06656 0.007642
133 212 0.506608 0.007639
96 59 0.029461 0.007627
100 522 0.098853 0.007624
80 54 0.004875 0.007623
135 54 0.004875 0.007623
96 113 0.039829 0.00762
102 344 0.035643 0.007604
104 460 0.11205 0.007602
109 314 0.113267 0.007602
80 306 0.030136 0.007601
135 306 0.030136 0.007601
68 251 0.166897 0.00759
99 520 0.015658 0.00759
40 314 0.098229 0.007588
122 158 0.178216 0.007585
100 453 0.052994 0.007581
120 62 0.140159 0.00758
133 26 0.558367 0.007577
109 191 0.479303 0.007575
119 234 0.149494 0.007542
3 289 0.095698 0.007541
45 20 0.006744 0.007537
46 20 0.006744 0.007537
99 168 0.039638 0.007526
101 508 0.301884 0.007524
128 387 0.04272 0.007516
108 138 0.621614 0.007515
100 171 0.143839 0.007514
133 47 0.558367 0.007511
64 215 0.312026 0.00751
116 215 0.312026 0.00751
133 323 0.038595 0.007509
31 511 0.033083 0.007494
144 37 0.011385 0.007494
115 42 0.651393 0.007493
5 286 0.042728 0.007489
99 264 0.034145 0.007484
3 283 0.053834 0.007482
125 335 0.409676 0.007478
87 230 0.273731 0.007477
136 191 0.415015 0.007477
113 76 0.656943 0.007459
128 123 0.004066 0.007448
5 180 0.017366 0.007445
95 198 0.129975 0.007438
104 240 0.07701 0.007438
3 42 0.093688 0.007437
119 69 0.113768 0.007437
100 179 0.093158 0.007431
122 290 0.048566 0.007429
117 100 0.046861 0.007419
124 492 0.01825 0.007419
125 431 0.462035 0.007415
122 163 0.112884 0.007407
122 285 0.056255 0.007406
4 467 0.049101 0.007405
94 6 0.280846 0.007395
125 37 0.288919 0.007387
40 59 0.079194 0.00738
68 504 0.073807 0.00738
128 107 0.047977 0.007378
94 427 0.564321 0.007376
119 42 0.224262 0.007375
128 286 0.053193 0.007374
95 43 0.166938 0.007371
119 362 0.260449 0.007366
120 107 0.123793 0.007363
68 68 0.113919 0.007359
109 502 0.594482 0.007359
43 153 0.264164 0.007358
115 162 0.184067 0.007357
122 352 0.135144 0.007348
96 376 0.041021 0.007343
122 109 0.157826 0.007334
117 171 0.326058 0.007327
104 325 0.125405 0.007317
109 37 0.396483 0.007311
120 232 0.156226 0.007307
95 494 0.093474 0.007302
43 379 0.370009 0.007298
136 516 0.252671 0.007297
68 431 0.164987 0.007289
109 462 0.456164 0.007288
43 482 0.267089 0.007284
136 467 0.365287 0.007275
126 506 0.045787 0.007272
133 43 0.068652 0.007272
87 215 0.097984 0.007267
53 234 0.142442 0.007264
126 189 0.001077 0.007264
109 46 0.537831 0.007258
100 60 0.109894 0.007255
99 66 0.082093 0.007254
109 508 0.382767 0.007251
122 354 0.100079 0.007246
109 8 0.573118 0.007244
136 169 0.553243 0.007219
122 127 0.061119 0.00721
3 54 0.083662 0.007209
99 508 0.039876 0.007204
125 344 0.474027 0.007202
105 146 0.031552 0.0072
31 153 0.063706 0.007196
95 158 0.289453 0.007195
101 384 0.521484 0.007194
128 461 0.055976 0.007187
115 384 0.717087 0.007181
115 219 0.320505 0.007178
125 482 0.286763 0.007174
108 338 0.700833 0.007172
43 37 0.084639 0.00717
108 6 0.333735 0.007165
136 183 0.525377 0.007161
144 180 0.020368 0.007157
80 180 0.017366 0.007154
125 98 0.398088 0.007154
135 180 0.017366 0.007154
5 208 0.012058 0.007152
32 289 0.015255 0.007149
122 467 0.122248 0.007144
126 475 0.058083 0.007142
125 72 0.050389 0.00714
136 459 0.291433 0.00714
108 42 0.801222 0.007132
120 63 0.404206 0.00713
117 348 0.528161 0.007129
101 406 0.433394 0.007127
40 180 0.019473 0.007122
117 39 0.208138 0.007118
115 502 0.61955 0.007111
113 465 0.472034 0.007103
96 84 0.061871 0.007096
120 506 0.365744 0.007094
122 355 0.173652 0.007094
87 373 0.078606 0.007093
119 306 0.175785 0.007093
43 234 0.318943 0.007084
115 179 0.182818 0.007079
13 458 0.06086 0.007077
43 354 0.116522 0.007073
32 179 0.068765 0.007068
53 56 0.177536 0.007068
121 431 0.157449 0.007068
109 427 0.64847 0.007054
43 77 0.090185 0.007052
125 180 0.407819 0.007051
128 285 0.020443 0.007043
99 148 0.146745 0.00704
126 526 0.038848 0.00704
3 175 0.043734 0.007036
31 85 0.014422 0.007034
68 248 0.088114 0.007033
113 39 0.187358 0.007032
86 284 0.017352 0.007031
96 231 0.005906 0.007031
109 494 0.197241 0.00703
108 231 0.196491 0.007029
122 289 0.122258 0.007026
104 216 0.068172 0.007025
109 495 0.460579 0.007024
68 343 0.18274 0.007015
100 173 0.134857 0.007012
101 46 0.54596 0.007009
117 383 0.640757 0.007002
121 65 0.199063 0.007001
40 77 0.096306 0.006997
108 5 0.645745 0.006997
109 208 0.363684 0.006997
117 166 0.041949 0.006992
117 167 0.041949 0.006992
133 60 0.038279 0.00699
64 26 0.615498 0.006985
116 26 0.615498 0.006985
122 406 0.106689 0.00698
128 262 0.025212 0.006979
133 234 0.590577 0.006975
99 102 0.045962 0.006962
100 45 0.065797 0.006962
120 48 0.214011 0.006959
45 105 0.028737 0.006958
46 105 0.028737 0.006958
105 66 0.034119 0.006958
96 177 0.035945 0.006957
99 492 0.112933 0.006948
82 458 0.007225 0.006947
96 120 0.007376 0.006946
13 105 0.013905 0.006944
119 493 0.046207 0.006944
89 511 0.086737 0.006943
133 245 0.202927 0.006937
5 299 0.008813 0.006935
128 470 0.031552 0.006931
120 427 0.394479 0.006926
109 32 0.272864 0.006922
122 470 0.140541 0.006921
125 63 0.631105 0.006919
126 7 0.064336 0.006913
87 330 0.18381 0.006909
123 502 0.108711 0.006908
68 63 0.172281 0.006903
115 171 0.381458 0.006903
109 263 0.102043 0.006902
117 312 0.586804 0.006896
31 146 0.064457 0.006894
122 462 0.169564 0.006892
120 496 0.205962 0.00689
109 273 0.008964 0.006889
5 118 0.008123 0.006887
108 148 0.694069 0.00688
123 60 0.158659 0.006877
50 127 0.023686 0.006861
113 234 0.516811 0.006859
109 164 0.149277 0.006857
94 463 0.429923 0.006856
108 502 0.758748 0.006856
101 174 0.503618 0.00685
123 106 0.168103 0.006846
103 379 0.521942 0.006844
115 158 0.584916 0.006843
122 208 0.219581 0.006841
120 344 0.297382 0.00684
115 96 0.098197 0.006835
117 283 0.29891 0.006828
34 513 0.01955 0.006819
120 222 0.09729 0.006818
133 513 0.325427 0.006818
105 283 0.067825 0.006817
100 489 0.037844 0.006816
104 347 0.143757 0.006811
87 287 0.020153 0.006808
120 97 0.027457 0.006808
45 72 0.089239 0.006807
46 72 0.089239 0.006807
89 499 0.049915 0.006801
31 308 0.014422 0.0068
101 65 0.390879 0.006799
144 475 0.015455 0.006798
122 43 0.051551 0.006795
86 499 0.010951 0.006791
125 198 0.289612 0.006791
125 313 0.01146 0.006784
94 67 0.497106 0.006778
104 307 0.062202 0.006775
120 31 0.326495 0.006775
109 100 0.081958 0.006774
94 367 0.482337 0.006773
119 191 0.114515 0.00676
94 491 0.372624 0.006759
79 144 0.074186 0.006753
3 286 0.086943 0.006746
100 517 0.07573 0.006743
117 47 0.68053 0.006742
115 62 0.260664 0.00674
113 464 0.472034 0.006736
117 208 0.441513 0.006733
125 58 0.384113 0.006733
126 180 0.060623 0.006733
105 466 0.036682 0.006732
96 41 0.127712 0.006729
126 406 0.042492 0.006724
43 56 0.329464 0.006723
95 48 0.201697 0.006719
108 223 0.327442 0.006717
99 308 0.046444 0.006714
122 262 0.037277 0.006711
108 372 0.765359 0.00671
99 127 0.053113 0.006709
104 139 0.072186 0.006701
122 101 0.077933 0.006698
133 497 0.55894 0.006691
133 31 0.45253 0.00669
96 431 0.021826 0.006688
100 335 0.184847 0.006687
3 511 0.024557 0.006676
136 490 0.39586 0.006673
95 78 0.169 0.006672
40 178 0.111997 0.006668
120 306 0.280888 0.006663
100 482 0.088989 0.006656
43 481 0.332794 0.006652
86 517 0.005976 0.006651
31 251 0.03544 0.00665
3 234 0.065608 0.006638
123 158 0.098442 0.006628
40 240 0.124902 0.006626
119 470 0.116753 0.006626
123 74 0.15715 0.006623
122 286 0.127425 0.006622
95 462 0.172206 0.006621
120 158 0.287957 0.00662
108 67 0.614648 0.006618
4 5 0.057816 0.006616
108 141 0.081071 0.006615
43 299 0.119637 0.006614
115 32 0.260752 0.006612
125 48 0.435975 0.006609
109 344 0.496363 0.006608
108 41 0.693461 0.006606
9 2 0.013087 0.006603
9 462 0.100767 0.006601
9 506 0.12743 0.006595
80 219 0.022141 0.00659
135 219 0.022141 0.00659
133 50 0.558367 0.006586
94 66 0.559601 0.006585
117 169 0.50514 0.006577
99 373 0.092345 0.006576
45 490 0.188038 0.006575
46 490 0.188038 0.006575
89 173 0.085414 0.006575
136 458 0.27669 0.006574
136 46 0.606492 0.006572
68 313 0.020177 0.00657
101 428 0.468225 0.006565
123 48 0.064897 0.006565
68 189 0.005321 0.00655
123 387 0.057867 0.006545
99 406 0.060684 0.006544
121 413 0.045403 0.006538
45 295 0.098476 0.006534
46 295 0.098476 0.006534
109 66 0.596428 0.006534
86 43 0.00232 0.006531
100 525 0.086208 0.00653
43 462 0.112501 0.006527
100 325 0.119279 0.006526
68 230 0.211283 0.006523
32 372 0.018868 0.006521
136 398 0.131942 0.006512
82 335 0.007556 0.006511
105 219 0.015102 0.006511
3 219 0.05877 0.006501
31 302 0.033958 0.0065
101 288 0.377392 0.006494
43 75 0.408869 0.006493
113 212 0.546699 0.006484
40 56 0.214559 0.006482
125 213 0.066023 0.006479
3 467 0.120773 0.006473
95 60 0.022491 0.006473
122 106 0.200005 0.006473
144 250 0.01955 0.006473
123 198 0.062339 0.006465
108 248 0.374171 0.006462
53 481 0.048458 0.006455
120 441 0.166775 0.006455
13 164 0.007069 0.006451
120 290 0.01146 0.006446
115 118 0.096191 0.006444
133 48 0.510111 0.006444
43 169 0.373285 0.00644
80 153 0.032554 0.006439
133 11 0.558367 0.006439
135 153 0.032554 0.006439
9 493 0.048303 0.006436
31 283 0.031105 0.006436
5 76 0.011486 0.006434
121 62 0.037628 0.006434
109 2 0.380344 0.006427
3 151 0.089939 0.006424
122 77 0.146656 0.006424
125 61 0.592991 0.006422
120 132 0.017344 0.006421
3 118 0.01652 0.006413
123 209 0.027474 0.006409
99 209 0.018739 0.006408
113 458 0.241437 0.006407
80 140 0.047186 0.006405
135 140 0.047186 0.006405
133 414 0.558367 0.006395
94 31 0.456118 0.00639
104 151 0.275072 0.006387
94 428 0.478695 0.006386
113 107 0.112929 0.006381
128 84 0.089923 0.006375
115 189 0.069719 0.006372
128 219 0.018865 0.006369
133 338 0.517077 0.006365
101 490 0.31489 0.006363
117 227 0.615498 0.006359
120 354 0.223266 0.006343
40 20 0.076623 0.006341
136 496 0.593007 0.006338
122 28 0.049716 0.006337
5 5 0.012738 0.006334
89 458 0.022086 0.006334
133 46 0.509261 0.006328
43 39 0.077996 0.006322
115 154 0.543372 0.006322
115 163 0.158683 0.006318
123 180 0.070643 0.006318
136 475 0.201791 0.006315
128 234 0.037924 0.006311
117 458 0.282264 0.006309
34 250 0.01955 0.006308
119 82 0.034885 0.006297
101 32 0.21408 0.006296
108 68 0.323296 0.006294
89 198 0.103285 0.006293
95 524 0.076056 0.006291
43 7 0.139098 0.006287
113 40 0.322801 0.006285
109 496 0.393188 0.006281
108 76 0.847562 0.006279
104 449 0.025384 0.006276
68 147 0.088706 0.006274
100 226 0.029586 0.006273
99 513 0.110905 0.006268
136 173 0.352806 0.006267
123 270 0.013057 0.006266
122 107 0.141816 0.006263
128 141 0.021245 0.006263
41 140 0.011833 0.00626
43 148 0.325823 0.006257
87 477 0.020153 0.006246
99 423 0.032589 0.006244
99 67 0.058652 0.006242
100 526 0.067852 0.006239
125 12 0.472239 0.006236
105 56 0.050461 0.006233
87 28 0.020592 0.006229
53 198 0.027732 0.006226
117 441 0.33197 0.006225
9 306 0.066158 0.006223
53 107 0.021603 0.006216
40 516 0.090081 0.006209
43 474 0.152934 0.006207
101 387 0.359644 0.006205
94 70 0.365223 0.006203
119 428 0.123891 0.006202
119 499 0.232571 0.006201
96 283 0.079702 0.006199
101 189 0.041812 0.006198
95 312 0.201697 0.006192
64 50 0.615498 0.006189
116 50 0.615498 0.006189
68 526 0.046959 0.006188
87 146 0.195826 0.006178
126 464 0.06047 0.006176
68 204 0.013725 0.006175
126 170 0.011458 0.006175
108 222 0.26598 0.00617
64 47 0.615498 0.006169
116 47 0.615498 0.006169
113 50 0.552274 0.006168
113 346 0.473686 0.006164
104 511 0.17457 0.006159
99 511 0.056966 0.006157
43 46 0.335866 0.006156
45 40 0.040389 0.006148
46 40 0.040389 0.006148
87 68 0.093688 0.006143
122 71 0.147883 0.006142
101 507 0.40901 0.006132
50 506 0.12743 0.006131
133 215 0.2857 0.006129
121 82 0.05884 0.006126
8 457 0.126931 0.006125
101 66 0.606679 0.006125
87 385 0.202008 0.006124
87 479 0.000899 0.006124
43 427 0.46103 0.006123
101 75 0.580915 0.006116
136 42 0.713469 0.006116
115 67 0.539947 0.006111
99 18 0.072957 0.006108
82 62 0.024225 0.006099
128 66 0.129127 0.006099
87 150 0.115018 0.006096
108 477 0.024876 0.006096
82 140 0.011833 0.006093
115 183 0.655924 0.006089
133 482 0.215776 0.006078
40 491 0.098229 0.006076
121 106 0.181953 0.006072
100 2 0.214467 0.006064
120 191 0.2951 0.006063
80 222 0.007603 0.006062
135 222 0.007603 0.006062
31 97 0.00327 0.006056
119 4 0.046747 0.006052
79 342 0.065926 0.00605
8 512 0.126931 0.006039
9 471 0.073177 0.006038
120 364 0.326799 0.006035
115 12 0.742022 0.006026
109 102 0.342388 0.006025
108 109 0.403767 0.006016
108 264 0.300394 0.006016
128 108 0.068884 0.006016
87 522 0.133987 0.006007
125 5 0.424546 0.006005
109 251 0.397986 0.006004
122 174 0.135827 0.006003
86 469 0.009339 0.006001
109 385 0.411972 0.005995
125 510 0.334475 0.00599
109 459 0.325844 0.005989
144 504 0.007225 0.005989
99 62 0.033141 0.005988
80 406 0.013293 0.005987
135 406 0.013293 0.005987
89 208 0.049036 0.005984
109 134 0.205737 0.005981
94 495 0.356823 0.005979
3 428 0.105031 0.005977
119 512 0.010794 0.005974
109 526 0.11225 0.005972
104 208 0.233214 0.005968
119 60 0.05449 0.005967
133 362 0.467149 0.005966
40 102 0.085738 0.005962
117 67 0.567263 0.005961
43 219 0.12159 0.00596
109 173 0.327422 0.005958
95 506 0.115753 0.005957
109 222 0.125346 0.005957
115 216 0.094006 0.005955
94 144 0.087759 0.005946
101 234 0.523409 0.005946
43 126 0.406256 0.005943
13 289 0.001611 0.00594
102 502 0.031327 0.00594
87 295 0.078836 0.005939
133 208 0.311222 0.005939
117 175 0.263769 0.005937
103 169 0.521942 0.005936
115 208 0.479358 0.005936
105 180 0.009247 0.005931
133 63 0.499413 0.005931
120 170 0.169818 0.005926
9 430 0.003066 0.005924
128 151 0.114882 0.005917
103 346 0.521942 0.005916
119 62 0.110507 0.005914
95 427 0.213942 0.005908
82 306 0.014876 0.005906
108 506 0.424468 0.005906
100 496 0.05887 0.005903
125 120 0.111519 0.005902
144 171 0.009339 0.0059
103 174 0.561774 0.005895
133 180 0.342035 0.005893
96 76 0.048762 0.005889
43 470 0.466301 0.005888
86 109 0.007556 0.005884
104 514 0.320498 0.005879
103 42 0.659475 0.005877
124 69 0.146684 0.005876
104 226 0.07319 0.005875
43 499 0.274295 0.005872
89 466 0.048013 0.005869
68 312 0.182436 0.005864
43 342 0.129697 0.005863
120 175 0.199898 0.00586
117 48 0.584661 0.005859
125 524 0.172038 0.005853
136 383 0.618358 0.005852
114 215 0.336195 0.005848
124 193 0.065966 0.005848
136 52 0.618358 0.005848
5 85 0.057259 0.005836
115 77 0.343398 0.005836
125 471 0.365536 0.005836
94 457 0.009191 0.005835
119 231 0.100482 0.005832
109 490 0.38941 0.005826
86 428 0.015455 0.005821
87 313 0.020153 0.005821
45 101 0.090512 0.005819
46 101 0.090512 0.005819
9 245 0.001812 0.005815
95 8 0.153405 0.005803
8 73 0.126931 0.005801
94 512 0.063778 0.005801
68 348 0.182436 0.0058
80 302 0.020119 0.005796
135 302 0.020119 0.005796
3 109 0.105503 0.005795
109 519 0.287767 0.005791
133 42 0.561996 0.00579
4 342 0.040577 0.005785
108 514 0.6867 0.005785
136 212 0.545155 0.005782
120 343 0.259682 0.005781
9 457 0.100409 0.00578
121 66 0.192851 0.005779
13 335 0.01999 0.005777
115 490 0.498084 0.005777
114 154 0.519252 0.005775
114 283 0.441122 0.005773
104 147 0.186098 0.005766
79 106 0.06005 0.005761
128 474 0.031045 0.005761
68 127 0.157769 0.00576
43 58 0.283755 0.005748
50 519 0.040612 0.005747
45 313 0.042553 0.005743
46 313 0.042553 0.005743
126 102 0.022 0.00574
13 153 0.09715 0.005738
108 164 0.164899 0.005738
64 517 0.498079 0.005737
116 517 0.498079 0.005737
5 276 0.026862 0.005735
119 469 0.071987 0.005735
123 41 0.100554 0.005735
115 504 0.270434 0.005734
96 189 0.003623 0.005732
40 127 0.0232 0.005729
94 484 0.156374 0.005729
109 175 0.333085 0.005727
121 72 0.07566 0.005724
126 42 0.08311 0.005721
40 70 0.144434 0.005718
68 48 0.182436 0.005718
122 335 0.117126 0.005714
40 65 0.0187 0.005708
108 39 0.28553 0.005707
128 67 0.090084 0.005698
40 31 0.027013 0.005697
100 509 0.084322 0.005697
82 511 0.046669 0.005696
121 28 0.11681 0.005693
32 32 0.010875 0.005689
133 361 0.558367 0.005687
89 308 0.010728 0.005686
94 36 0.174173 0.005684
89 251 0.05029 0.005683
121 113 0.063264 0.005682
45 112 0.041949 0.005681
46 112 0.041949 0.005681
31 222 0.015461 0.005679
95 36 0.198764 0.005675
128 198 0.020443 0.005673
109 216 0.109369 0.005659
94 154 0.393883 0.00565
119 520 0.059557 0.005639
101 484 0.14559 0.005635
80 499 0.022141 0.005632
115 379 0.577085 0.005632
135 499 0.022141 0.005632
126 141 0.009226 0.005631
125 405 0.374407 0.00563
8 71 0.126931 0.005629
80 458 0.014585 0.005629
135 458 0.014585 0.005629
94 227 0.497759 0.005627
106 277 0.126931 0.005627
109 229 0.09615 0.005627
110 277 0.126931 0.005627
121 4 0.049874 0.005622
43 174 0.341986 0.00562
115 513 0.391249 0.00562
82 59 0.035643 0.005616
96 511 0.044209 0.005615
89 284 0.053126 0.005612
117 26 0.624855 0.005611
109 309 0.488876 0.00561
122 84 0.089456 0.005606
113 219 0.195808 0.005605
124 101 0.004358 0.005599
100 105 0.145386 0.005596
40 176 0.057253 0.005595
80 42 0.013932 0.005592
135 42 0.013932 0.005592
122 325 0.062719 0.005591
119 73 0.016986 0.005589
53 232 0.07721 0.005588
101 147 0.167145 0.005587
133 200 0.558367 0.005586
108 314 0.128731 0.005585
113 202 0.047953 0.005584
31 513 0.028393 0.005583
50 522 0.106811 0.005583
64 414 0.615498 0.00558
116 414 0.615498 0.00558
113 231 0.101974 0.005577
79 176 0.042393 0.005576
9 286 0.090846 0.005575
115 511 0.486166 0.005573
102 171 0.009339 0.005568
121 18 0.111633 0.005568
99 191 0.061733 0.005563
68 423 0.113919 0.005558
119 177 0.146896 0.005549
80 467 0.015255 0.005548
115 346 0.596747 0.005548
135 467 0.015255 0.005548
43 154 0.380126 0.005545
109 189 0.058626 0.005544
109 331 0.505782 0.005544
9 510 0.058107 0.005543
13 118 0.007856 0.005539
68 502 0.17093 0.005539
95 147 0.095095 0.005539
114 52 0.671998 0.005537
68 283 0.158847 0.005533
87 308 0.131061 0.005532
103 52 0.603637 0.005532
109 466 0.370956 0.005532
119 255 0.041949 0.005531
119 382 0.041949 0.005531
109 376 0.093011 0.005527
100 3 0.11118 0.005523
105 63 0.048238 0.005523
109 149 0.018107 0.005521
109 155 0.018107 0.005521
40 248 0.161516 0.00552
100 507 0.123847 0.005519
108 45 0.08367 0.005513
128 92 0.036799 0.005509
82 369 0.00327 0.005506
105 215 0.010055 0.005505
141 55 0.199727 0.005504
128 179 0.011949 0.005503
123 2 0.047102 0.005499
108 369 0.354435 0.005494
124 20 0.141562 0.005494
9 284 0.012407 0.005493
120 77 0.264516 0.005491
125 109 0.270775 0.005488
128 517 0.079238 0.005488
79 208 0.066118 0.005486
113 96 0.076472 0.005485
123 153 0.148568 0.005482
120 490 0.22934 0.005481
34 202 0.025384 0.005475
113 372 0.499111 0.005475
120 7 0.296387 0.005475
133 475 0.204687 0.005472
43 329 0.307706 0.005471
41 92 0.006278 0.005468
126 508 0.052906 0.005465
104 309 0.274302 0.005462
94 113 0.332771 0.00546
95 313 0.020301 0.00546
117 282 0.065966 0.005457
133 312 0.48359 0.005456
90 117 0.07319 0.005455
90 454 0.07319 0.005455
90 468 0.07319 0.005455
117 95 0.171994 0.005452
119 466 0.10129 0.005449
100 159 0.104774 0.005446
115 302 0.333424 0.005433
79 277 0.100409 0.005432
121 501 0.013302 0.005431
109 170 0.258245 0.005429
133 75 0.509261 0.005429
125 105 0.451411 0.005425
45 12 0.188038 0.005422
46 12 0.188038 0.005422
125 67 0.380804 0.005419
123 219 0.043581 0.005418
120 78 0.276178 0.005416
101 95 0.122655 0.00541
9 3 0.005019 0.005408
9 82 0.060565 0.005402
99 30 0.045962 0.005402
13 22 0.02822 0.005401
4 208 0.093118 0.0054
120 151 0.299111 0.005398
125 414 0.56286 0.005398
113 428 0.492737 0.005397
100 493 0.063469 0.005391
108 232 0.50475 0.005391
124 7 0.126468 0.005391
113 227 0.493714 0.005388
118 55 0.180473 0.005387
117 523 0.255547 0.005386
122 162 0.148008 0.005386
108 8 0.637677 0.005385
119 107 0.09825 0.005384
125 204 0.201844 0.005383
133 308 0.207575 0.005378
117 126 0.589033 0.005377
102 289 0.007556 0.005375
136 492 0.538675 0.005371
79 54 0.106293 0.005367
87 139 0.087634 0.005367
64 348 0.490916 0.005366
116 348 0.490916 0.005366
101 286 0.194592 0.005364
117 229 0.06299 0.005361
5 43 0.004676 0.005357
87 514 0.201978 0.005352
99 493 0.039237 0.005352
87 285 0.041427 0.005348
3 496 0.035934 0.005347
96 453 0.01049 0.005346
95 140 0.167434 0.005337
122 240 0.078858 0.005337
121 504 0.075602 0.005336
128 2 0.094374 0.005334
104 314 0.066313 0.00533
121 175 0.151498 0.00533
50 247 0.081356 0.005328
136 234 0.62645 0.005327
109 351 0.092573 0.005326
96 352 0.075409 0.005325
128 283 0.092544 0.005325
119 158 0.184539 0.005318
133 281 0.317321 0.005311
108 66 0.68501 0.00531
50 423 0.021478 0.005308
133 2 0.203961 0.005306
136 82 0.430441 0.005301
86 251 0.008598 0.005299
100 330 0.097978 0.005298
115 278 0.019177 0.005298
82 56 0.023156 0.005297
117 464 0.515726 0.005296
120 282 0.096746 0.005287
103 11 0.640221 0.005286
103 47 0.605063 0.005284
144 153 0.016059 0.005284
120 387 0.166944 0.005283
122 118 0.077499 0.00528
136 36 0.247732 0.00528
31 406 0.027084 0.005279
121 215 0.043638 0.005276
120 30 0.093132 0.005274
50 484 0.02895 0.005271
115 462 0.360249 0.005271
109 497 0.66395 0.00527
126 1 0.086903 0.005268
53 482 0.053951 0.005267
121 245 0.045921 0.005267
64 507 0.511399 0.005264
116 507 0.511399 0.005264
99 15 0.110054 0.005263
5 123 0.003321 0.005259
117 8 0.558213 0.005259
117 105 0.454154 0.005258
45 144 0.017459 0.005257
46 144 0.017459 0.005257
119 314 0.012093 0.005257
94 47 0.53643 0.005255
125 284 0.395759 0.005253
89 372 0.055975 0.005248
105 198 0.054326 0.005244
115 61 0.723941 0.005238
86 36 0.004557 0.005235
99 524 0.071184 0.005235
124 516 0.127754 0.005235
50 286 0.054957 0.005234
31 481 0.023335 0.00523
136 289 0.194145 0.00523
128 510 0.051373 0.005229
115 91 0.502326 0.005228
122 271 0.102404 0.005225
101 30 0.222127 0.005224
50 356 0.12743 0.00522
103 295 0.279572 0.00522
117 245 0.259186 0.00522
50 279 0.153951 0.005219
123 189 0.010794 0.005219
136 215 0.323209 0.005219
117 517 0.50915 0.005218
113 288 0.350911 0.005213
3 474 0.074628 0.005211
80 59 0.020456 0.00521
135 59 0.020456 0.00521
113 75 0.591965 0.005209
103 318 0.472034 0.005202
136 68 0.335839 0.005202
31 58 0.041804 0.005199
122 42 0.146543 0.005199
119 494 0.054863 0.005196
64 110 0.588977 0.005194
116 110 0.588977 0.005194
115 234 0.562923 0.005191
120 281 0.262714 0.005191
101 250 0.26477 0.005186
125 56 0.555453 0.005186
117 309 0.51679 0.005182
113 491 0.3972 0.005177
79 288 0.030848 0.005172
99 110 0.068453 0.005166
4 234 0.039086 0.005163
82 107 0.03844 0.005162
103 414 0.640221 0.005161
113 474 0.250696 0.005159
45 456 0.069985 0.005148
46 456 0.069985 0.005148
64 11 0.615498 0.005148
101 126 0.534306 0.005148
108 54 0.672861 0.005148
116 11 0.615498 0.005148
136 344 0.668418 0.005148
3 212 0.072469 0.005147
101 48 0.488728 0.005146
136 100 0.059131 0.00514
136 484 0.184364 0.005139
114 113 0.406993 0.005136
119 129 0.039118 0.005136
100 285 0.040901 0.005135
43 283 0.084884 0.005131
94 465 0.429923 0.00513
117 52 0.620044 0.005126
104 271 0.21112 0.005125
119 429 0.059342 0.005118
68 369 0.099553 0.005114
50 472 0.100409 0.005111
68 270 0.041414 0.005111
119 270 0.028973 0.005106
109 168 0.275272 0.005105
9 71 0.10061 0.005099
64 46 0.547138 0.005099
116 46 0.547138 0.005099
125 331 0.505813 0.005099
50 162 0.080719 0.005097
95 102 0.167794 0.005095
94 91 0.377101 0.005091
95 222 0.042657 0.005086
114 134 0.194319 0.005086
133 504 0.103239 0.005086
122 61 0.212485 0.005083
45 69 0.007648 0.005082
46 69 0.007648 0.005082
109 307 0.044216 0.005082
126 222 0.042144 0.005082
95 428 0.230262 0.00508
13 91 0.001575 0.005078
103 183 0.508622 0.005078
123 179 0.06676 0.005076
125 40 0.188817 0.005076
136 110 0.700496 0.005075
114 519 0.265324 0.005071
31 285 0.013403 0.00507
126 118 0.097462 0.00507
124 46 0.141964 0.005067
122 250 0.130236 0.005065
45 271 0.134995 0.005061
46 271 0.134995 0.005061
50 373 0.120162 0.005059
64 312 0.520894 0.005059
116 312 0.520894 0.005059
45 223 0.082133 0.005057
46 223 0.082133 0.005057
9 30 0.063178 0.005056
43 222 0.089644 0.005051
120 351 0.076692 0.005051
121 191 0.086184 0.00505
87 162 0.135425 0.005044
115 126 0.656342 0.005042
32 245 0.032554 0.005038
108 46 0.65665 0.005037
87 156 0.127491 0.005035
13 306 0.05809 0.005031
4 499 0.079654 0.005026
50 84 0.108176 0.005025
117 284 0.427232 0.005023
9 41 0.079483 0.005022
95 109 0.094517 0.005018
31 173 0.01652 0.005017
86 177 0.011385 0.005016
100 110 0.108691 0.005013
114 151 0.603861 0.005013
125 18 0.217584 0.005012
128 42 0.14103 0.005012
105 176 0.015004 0.005008
109 110 0.513257 0.005004
96 173 0.029675 0.005
82 481 0.00568 0.004992
121 173 0.056624 0.004991
117 50 0.629964 0.004987
31 492 0.059604 0.004981
109 107 0.20214 0.004974
95 497 0.213942 0.004973
108 62 0.326237 0.004973
64 330 0.520894 0.004964
116 330 0.520894 0.004964
133 126 0.509261 0.004964
89 113 0.083672 0.004963
114 523 0.257924 0.00496
119 416 0.081758 0.00496
64 48 0.547416 0.004959
116 48 0.547416 0.004959
120 69 0.194616 0.004958
114 178 0.233497 0.004945
50 495 0.057758 0.004942
133 230 0.470332 0.004941
105 524 0.031888 0.00494
68 198 0.122732 0.004938
103 91 0.498556 0.004938
108 233 0.25857 0.004936
124 223 0.027279 0.004936
64 385 0.566534 0.004935
109 123 0.099381 0.004935
116 385 0.566534 0.004935
113 77 0.182706 0.004934
115 296 0.589425 0.00493
126 519 0.022046 0.00493
120 171 0.175301 0.004925
89 222 0.027327 0.004923
99 60 0.058395 0.004921
80 342 0.019651 0.004914
135 342 0.019651 0.004914
82 7 0.03844 0.004911
133 98 0.42949 0.004911
8 403 0.100409 0.00491
43 71 0.013087 0.004909
120 46 0.287641 0.004906
100 211 0.058031 0.004903
108 32 0.354964 0.004903
68 525 0.075936 0.004901
64 497 0.615498 0.004896
68 496 0.146046 0.004896
100 308 0.117937 0.004896
116 497 0.615498 0.004896
68 474 0.123726 0.004895
114 91 0.538959 0.004893
13 20 0.005019 0.004888
115 507 0.485709 0.004887
109 74 0.562923 0.004884
13 299 0.072577 0.004883
109 520 0.177988 0.004881
43 15 0.382193 0.00488
103 40 0.342056 0.004873
43 460 0.054122 0.004871
115 5 0.567498 0.004871
101 431 0.481768 0.004869
8 442 0.080194 0.004868
13 504 0.011895 0.004868
117 30 0.275809 0.004864
50 254 0.12743 0.004862
117 76 0.689818 0.004862
94 73 0.083139 0.004861
31 106 0.021677 0.00486
104 270 0.13458 0.004859
96 355 0.075409 0.004857
100 514 0.149701 0.004851
119 15 0.125234 0.004848
128 295 0.009176 0.004841
13 240 0.008289 0.004838
115 466 0.549558 0.004838
114 46 0.637396 0.004835
117 385 0.593531 0.004834
128 74 0.082547 0.004827
68 23 0.020177 0.004825
64 234 0.615498 0.004822
116 234 0.615498 0.004822
133 226 0.00568 0.004822
94 199 0.384772 0.00482
120 229 0.059421 0.00482
45 146 0.033383 0.004815
46 146 0.033383 0.004815
125 112 0.00568 0.004813
113 60 0.068117 0.004809
117 147 0.317252 0.004803
117 168 0.323381 0.004803
125 188 0.004095 0.004801
79 56 0.095423 0.004796
123 85 0.057654 0.004793
124 525 0.199727 0.004792
121 289 0.069725 0.004783
113 67 0.517355 0.004781
64 361 0.615498 0.00478
95 151 0.131048 0.00478
116 361 0.615498 0.00478
108 202 0.109049 0.004778
109 514 0.483334 0.004778
80 250 0.039723 0.004777
135 250 0.039723 0.004777
3 84 0.049848 0.004776
125 73 0.127707 0.004775
99 32 0.033267 0.004774
94 464 0.429923 0.004773
114 8 0.679026 0.004773
101 101 0.045661 0.004772
141 380 0.173205 0.004771
100 8 0.148558 0.004769
136 502 0.512202 0.004769
4 183 0.029732 0.004765
118 380 0.173205 0.004761
122 72 0.07897 0.004759
68 325 0.073823 0.004757
114 208 0.50888 0.004756
121 497 0.148982 0.004755
99 77 0.101543 0.004754
4 513 0.013527 0.004752
9 429 0.029904 0.004751
128 458 0.063668 0.004751
113 383 0.530091 0.00475
120 502 0.446585 0.004749
109 166 0.07319 0.004741
109 167 0.07319 0.004741
80 496 0.012668 0.004739
135 496 0.012668 0.004739
114 344 0.702247 0.004738
115 169 0.588366 0.004738
31 524 0.014422 0.004735
117 414 0.664661 0.004735
87 347 0.08664 0.004733
82 176 0.035643 0.004732
13 344 0.019345 0.004731
95 406 0.107871 0.004731
123 108 0.106777 0.004728
123 67 0.167362 0.004727
80 58 0.020456 0.004725
135 58 0.020456 0.004725
125 312 0.461352 0.004724
87 2 0.173355 0.004722
101 47 0.574776 0.004721
102 251 0.022163 0.004719
120 168 0.216555 0.004718
40 497 0.214559 0.004714
68 323 0.03418 0.004714
125 504 0.268455 0.004712
125 475 0.318318 0.004711
117 46 0.572884 0.004707
101 315 0.19549 0.004701
4 230 0.021883 0.0047
122 372 0.182342 0.0047
50 9 0.063899 0.004698
50 10 0.063899 0.004698
109 113 0.373338 0.004697
99 471 0.05462 0.004695
117 387 0.389516 0.004693
117 66 0.6014 0.00469
43 334 0.390422 0.004689
68 150 0.088114 0.004687
101 216 0.035011 0.004686
124 59 0.12743 0.004685
121 430 0.055538 0.004684
122 66 0.224147 0.004684
89 387 0.0582 0.004683
53 475 0.136661 0.004682
53 248 0.021603 0.004675
80 151 0.01146 0.004674
135 151 0.01146 0.004674
45 482 0.013403 0.004666
46 482 0.013403 0.004666
32 449 0.000394 0.004665
114 383 0.630134 0.004661
128 232 0.028555 0.004657
64 223 0.330487 0.004656
116 223 0.330487 0.004656
121 73 0.09093 0.004655
89 510 0.063299 0.004652
94 52 0.499115 0.004652
101 323 0.09453 0.004652
94 508 0.267662 0.004649
121 9 0.050525 0.004649
121 10 0.050525 0.004649
101 199 0.475907 0.004648
119 141 0.006375 0.004647
108 105 0.527312 0.004646
117 252 0.63733 0.004646
126 146 0.063144 0.004645
64 200 0.615498 0.004644
116 200 0.615498 0.004644
144 234 0.016059 0.004641
31 289 0.004538 0.004637
43 286 0.120278 0.004636
86 144 0.006902 0.004633
94 326 0.294159 0.004633
115 318 0.51337 0.004633
126 123 0.025651 0.004631
113 338 0.579458 0.00463
109 282 0.086125 0.004625
103 491 0.414735 0.004621
9 308 0.053368 0.00462
117 85 0.027379 0.004617
126 28 0.01563 0.004617
9 442 0.054285 0.004615
87 173 0.136291 0.004615
136 47 0.624563 0.004613
136 509 0.451626 0.004611
53 477 0.003321 0.004608
113 6 0.281969 0.004608
121 162 0.114028 0.004608
100 91 0.074768 0.004606
100 31 0.08644 0.004603
94 148 0.406059 0.004602
115 65 0.596873 0.004602
43 102 0.234274 0.004598
133 216 0.045217 0.004598
5 177 0.023023 0.004597
119 98 0.141457 0.004596
94 383 0.499115 0.004595
104 263 0.055802 0.004593
45 127 0.136777 0.004592
46 127 0.136777 0.004592
103 329 0.429136 0.004592
96 458 0.025913 0.004585
120 470 0.348834 0.004583
109 299 0.215997 0.004582
122 62 0.060367 0.004577
123 295 0.057646 0.004575
120 101 0.104506 0.004574
121 474 0.061979 0.00457
3 251 0.047879 0.00456
119 118 0.063629 0.004559
133 405 0.42949 0.004558
114 227 0.615498 0.004557
13 150 0.051418 0.004556
5 513 0.013932 0.004555
40 510 0.091398 0.004552
133 78 0.401839 0.00455
123 461 0.141878 0.004549
126 283 0.124845 0.004547
53 74 0.056328 0.004544
123 178 0.020078 0.004544
100 385 0.070264 0.004539
100 23 0.058031 0.004538
32 219 0.022141 0.004536
31 56 0.049427 0.004535
123 517 0.084328 0.004531
3 198 0.013403 0.004527
133 108 0.162071 0.004525
88 179 0.052308 0.004523
100 406 0.139757 0.004517
79 466 0.036307 0.004516
100 491 0.065148 0.004515
53 484 0.03422 0.004507
114 284 0.474316 0.004506
125 456 0.071828 0.004506
9 512 0.101022 0.004502
99 6 0.066436 0.0045
99 429 0.018744 0.0045
41 284 0.017352 0.004496
41 372 0.009339 0.004496
53 84 0.023609 0.004494
115 48 0.538482 0.004491
120 189 0.025131 0.00449
68 398 0.040071 0.004485
109 308 0.39229 0.004485
121 84 0.126958 0.004485
104 431 0.311701 0.004482
113 129 0.236348 0.004481
123 91 0.043567 0.004481
87 62 0.155409 0.00448
79 428 0.023181 0.004478
117 15 0.525203 0.004475
50 502 0.120162 0.004473
34 108 0.017352 0.004471
79 234 0.03358 0.004468
95 251 0.189908 0.004467
128 265 0.09218 0.004466
136 335 0.610378 0.004466
120 126 0.277228 0.004462
40 181 0.088828 0.004449
40 78 0.085738 0.004447
119 309 0.227546 0.004447
123 428 0.138437 0.004447
144 306 0.014876 0.004442
101 331 0.530929 0.004439
121 398 0.005187 0.004437
94 245 0.223001 0.004436
88 460 0.100409 0.004433
100 198 0.095047 0.004432
117 1 0.563009 0.004432
122 331 0.097109 0.004432
143 181 0.146185 0.004432
9 4 0.003707 0.00443
133 252 0.509261 0.004428
34 153 0.016059 0.004427
103 215 0.285499 0.004421
114 26 0.617753 0.004421
64 473 0.547138 0.004415
116 473 0.547138 0.004415
100 293 0.069959 0.004409
3 475 0.100949 0.004406
99 344 0.094519 0.004406
101 11 0.615767 0.004406
4 343 0.013527 0.004405
125 379 0.407975 0.004405
64 362 0.497759 0.004402
116 362 0.497759 0.004402
87 502 0.204277 0.0044
79 510 0.014886 0.004399
108 7 0.450586 0.004398
113 48 0.462876 0.004398
117 413 0.130422 0.004397
117 507 0.532206 0.004392
120 514 0.289793 0.004392
68 158 0.261146 0.004391
133 352 0.55894 0.004388
114 497 0.768282 0.004386
43 509 0.282589 0.004385
136 299 0.299517 0.004381
120 14 0.156256 0.004375
128 494 0.014483 0.004372
43 318 0.328958 0.00437
136 441 0.340071 0.004363
121 271 0.089412 0.004362
45 492 0.137543 0.004361
46 492 0.137543 0.004361
105 188 0.054496 0.004359
95 31 0.195449 0.004357
133 326 0.278791 0.004352
32 504 0.014585 0.004351
89 56 0.044254 0.004346
103 517 0.520474 0.004346
117 344 0.641245 0.004346
125 183 0.372079 0.004346
120 154 0.2514 0.004342
125 146 0.396386 0.004342
43 240 0.08503 0.004341
133 510 0.254842 0.004339
115 134 0.194319 0.004335
109 364 0.514995 0.004332
79 502 0.079469 0.004331
114 431 0.66601 0.004331
126 313 0.027056 0.004331
100 431 0.115663 0.00433
124 36 0.092586 0.00433
117 110 0.598933 0.004328
90 229 0.07319 0.004326
40 168 0.145059 0.004324
94 343 0.537202 0.004324
94 406 0.387901 0.004322
68 508 0.107513 0.004317
114 526 0.182793 0.004317
121 7 0.161498 0.004316
64 344 0.615498 0.004315
116 344 0.615498 0.004315
90 525 0.07319 0.004314
90 142 0.03844 0.004312
120 2 0.289308 0.00431
50 71 0.10061 0.004308
13 59 0.006813 0.004307
126 387 0.026787 0.004306
88 377 0.126931 0.004305
109 171 0.34404 0.004305
124 240 0.129324 0.004305
82 37 0.014876 0.004302
89 43 0.011677 0.004301
50 283 0.060689 0.0043
133 343 0.561996 0.004298
95 343 0.204472 0.004297
89 117 0.07319 0.004296
89 454 0.07319 0.004296
89 468 0.07319 0.004296
64 75 0.547138 0.004294
116 75 0.547138 0.004294
109 354 0.345982 0.004293
120 166 0.053936 0.004292
120 167 0.053936 0.004292
100 204 0.037562 0.004291
114 414 0.698854 0.004288
113 70 0.40966 0.004287
43 384 0.370592 0.004286
100 156 0.056809 0.004286
80 474 0.035744 0.004276
133 271 0.193907 0.004276
135 474 0.035744 0.004276
68 513 0.068 0.004275
117 361 0.680379 0.004275
87 45 0.027438 0.004271
5 77 0.010875 0.00427
87 427 0.226835 0.00427
114 517 0.585148 0.00427
105 202 0.015933 0.004269
99 65 0.116499 0.004267
143 407 0.126931 0.004265
119 502 0.256215 0.004263
4 153 0.065769 0.004262
40 74 0.121085 0.004262
45 27 0.06356 0.00426
46 27 0.06356 0.00426
94 118 0.057862 0.004259
90 151 0.00568 0.004258
101 108 0.198314 0.004257
121 458 0.132587 0.004256
117 509 0.423026 0.004255
121 481 0.082891 0.004254
126 74 0.074729 0.004252
125 416 0.464073 0.004251
114 127 0.413152 0.004248
122 309 0.089068 0.004247
64 352 0.615498 0.004245
116 352 0.615498 0.004245
103 227 0.547138 0.004242
126 278 0.075668 0.004242
53 106 0.09119 0.004241
87 381 0.066807 0.004241
101 467 0.258842 0.004241
120 513 0.222792 0.004241
120 183 0.277096 0.004239
64 126 0.547138 0.004237
116 126 0.547138 0.004237
64 343 0.615498 0.004236
116 343 0.615498 0.004236
87 74 0.227587 0.00423
115 113 0.38189 0.004229
117 379 0.474637 0.004228
103 58 0.388313 0.004227
40 467 0.148165 0.004225
43 50 0.345359 0.004225
114 95 0.216752 0.004225
94 517 0.434638 0.004224
109 233 0.152262 0.004224
50 501 0.011181 0.004223
119 247 0.006375 0.004221
117 127 0.371122 0.004219
136 18 0.290762 0.004219
99 204 0.037749 0.004218
125 252 0.510707 0.004218
119 9 0.048317 0.004216
119 10 0.048317 0.004216
136 348 0.494059 0.004216
100 222 0.046931 0.004215
96 504 0.021843 0.004214
126 441 0.019636 0.004214
144 342 0.009725 0.004214
89 335 0.048178 0.004213
114 216 0.090418 0.00421
3 232 0.039618 0.004206
13 461 0.056989 0.004204
87 407 0.036964 0.004204
104 76 0.35526 0.004203
79 146 0.023103 0.004202
115 7 0.408472 0.004202
115 36 0.223654 0.004202
102 37 0.041949 0.004197
115 464 0.710046 0.004197
119 193 0.021374 0.004197
120 462 0.299959 0.004197
100 202 0.074638 0.004194
101 183 0.419002 0.004194
123 376 0.023912 0.004194
90 188 0.046669 0.004193
43 367 0.34438 0.004192
122 464 0.064395 0.004192
100 519 0.041408 0.004191
94 71 0.026844 0.00419
124 461 0.127289 0.004189
114 47 0.663696 0.004188
103 15 0.521942 0.004187
114 1 0.682236 0.004177
113 47 0.58666 0.004173
115 481 0.518071 0.00417
113 174 0.416087 0.004169
9 484 0.012286 0.004168
128 499 0.112681 0.004168
119 199 0.18075 0.004167
40 526 0.06356 0.00416
114 37 0.316463 0.004159
40 67 0.085738 0.004158
68 2 0.151461 0.004158
95 148 0.196842 0.004158
120 141 0.017344 0.004158
121 97 0.04442 0.004155
108 398 0.123407 0.004154
13 262 0.000757 0.004153
126 494 0.036221 0.004152
45 41 0.140232 0.004151
46 41 0.140232 0.004151
13 69 0.005692 0.004148
94 312 0.451088 0.004148
108 146 0.525214 0.004148
121 514 0.172635 0.004146
136 84 0.16748 0.004146
136 56 0.65373 0.004145
95 141 0.014439 0.004144
99 367 0.099934 0.004143
94 11 0.543036 0.004142
119 18 0.129757 0.004138
133 490 0.253538 0.004138
95 40 0.125502 0.004137
106 3 0.146185 0.004137
110 3 0.146185 0.004137
43 109 0.086851 0.004136
94 492 0.441219 0.004136
50 325 0.146684 0.004134
50 14 0.064337 0.004132
79 276 0.006813 0.004132
64 427 0.615498 0.004131
116 427 0.615498 0.004131
95 132 0.007172 0.00413
115 463 0.585331 0.004128
105 331 0.031951 0.004127
94 403 0.004835 0.004123
95 330 0.171756 0.004123
3 281 0.120814 0.004121
53 281 0.05908 0.004119
79 222 0.020059 0.004115
94 431 0.49712 0.004111
9 312 0.061661 0.004109
136 385 0.584807 0.004106
94 385 0.468175 0.004101
125 423 0.08882 0.004101
136 427 0.652361 0.004096
133 199 0.395078 0.004095
95 2 0.165565 0.004094
125 338 0.536243 0.004094
144 76 0.011385 0.004093
136 200 0.685932 0.004092
117 11 0.653455 0.004086
5 84 0.005618 0.004084
117 497 0.670481 0.004081
94 26 0.500541 0.00408
121 39 0.106302 0.004079
122 308 0.070456 0.004079
82 61 0.041949 0.004078
9 423 0.021478 0.004076
101 482 0.233901 0.004076
113 406 0.454652 0.004075
133 189 0.013036 0.004075
43 42 0.351446 0.004074
64 1 0.498309 0.004074
86 59 0.010122 0.004074
109 59 0.350792 0.004074
116 1 0.498309 0.004074
50 489 0.10061 0.004073
102 387 0.024225 0.004073
79 497 0.078884 0.004072
125 461 0.32669 0.004072
124 490 0.173205 0.00407
136 11 0.670746 0.00407
136 62 0.252689 0.004068
128 467 0.054507 0.004062
123 176 0.035071 0.004061
104 100 0.025985 0.00406
108 18 0.417198 0.004059
50 523 0.02443 0.004058
117 183 0.496615 0.004057
9 14 0.05004 0.004056
114 110 0.646239 0.004056
136 506 0.339518 0.004054
4 302 0.016875 0.004052
96 67 0.01681 0.004052
133 110 0.533004 0.004049
115 151 0.568611 0.004045
126 212 0.081654 0.00404
125 299 0.271898 0.004039
80 56 0.038133 0.004037
135 56 0.038133 0.004037
109 398 0.061032 0.004034
102 96 0.041949 0.004033
117 61 0.704729 0.004032
114 50 0.652278 0.004031
118 358 0.180473 0.00403
64 441 0.320618 0.004027
116 441 0.320618 0.004027
68 96 0.03418 0.004026
86 208 0.005976 0.004023
141 358 0.180473 0.004023
68 45 0.000164 0.004022
53 462 0.045954 0.004021
100 138 0.161876 0.004021
120 98 0.228248 0.004018
40 458 0.101609 0.004013
136 414 0.627948 0.004013
143 197 0.100409 0.004012
80 466 0.014099 0.00401
135 466 0.014099 0.00401
89 314 0.009609 0.004004
96 154 0.031622 0.004004
3 162 0.085459 0.004003
13 342 0.047935 0.004
128 147 0.029712 0.004
68 74 0.232212 0.003997
94 74 0.545692 0.003993
133 367 0.467149 0.003993
5 387 0.016644 0.003988
50 102 0.101129 0.003988
9 106 0.121252 0.003987
123 101 0.015358 0.003986
87 101 0.036449 0.003985
89 315 0.011499 0.003985
114 330 0.677741 0.003985
31 369 0.013403 0.003983
126 109 0.060815 0.003982
108 373 0.340677 0.003981
40 522 0.174687 0.00398
9 380 0.003707 0.003976
80 281 0.041388 0.003971
135 281 0.041388 0.003971
99 427 0.057939 0.00397
43 312 0.390957 0.003968
8 526 0.100409 0.003967
136 140 0.543164 0.003967
119 176 0.086597 0.003964
120 313 0.01146 0.003962
120 240 0.107801 0.003961
125 179 0.081898 0.003959
103 497 0.659475 0.003958
100 238 0.00429 0.003957
4 310 0.047273 0.003956
40 46 0.130496 0.003956
120 315 0.198975 0.003956
64 8 0.485507 0.003954
116 8 0.485507 0.003954
120 20 0.131008 0.003953
45 467 0.110309 0.003952
46 467 0.110309 0.003952
125 511 0.361649 0.003951
125 492 0.402312 0.00395
114 41 0.643651 0.003948
136 1 0.580987 0.003948
136 361 0.670187 0.003947
115 492 0.569741 0.003946
126 110 0.029796 0.003946
115 39 0.230886 0.003945
128 306 0.100305 0.003943
89 229 0.07359 0.003942
94 456 0.031356 0.003942
89 481 0.031434 0.003939
115 526 0.230949 0.003939
119 325 0.121455 0.003939
87 364 0.166478 0.003938
99 248 0.101358 0.003938
43 506 0.166555 0.003935
124 342 0.095819 0.003932
126 66 0.065499 0.003932
105 107 0.013056 0.003931
133 232 0.343571 0.003931
114 222 0.208067 0.00393
120 398 0.033359 0.003928
31 67 0.024557 0.003926
64 41 0.521467 0.003926
64 204 0.198329 0.003926
116 41 0.521467 0.003926
116 204 0.198329 0.003926
136 461 0.375713 0.003925
101 227 0.481058 0.003922
82 36 0.004557 0.003919
115 465 0.647564 0.003915
104 97 0.032991 0.003914
64 496 0.523771 0.003913
116 496 0.523771 0.003913
50 82 0.060565 0.003912
101 74 0.510203 0.003907
86 289 0.007556 0.003904
101 52 0.536689 0.003902
114 513 0.439007 0.003901
119 194 0.024592 0.003901
94 352 0.523782 0.003899
125 129 0.184657 0.003899
79 262 0.012286 0.003898
101 96 0.04089 0.003898
128 331 0.069996 0.003898
50 282 0.047474 0.003895
109 72 0.125516 0.003895
117 98 0.493586 0.003895
13 283 0.045089 0.003888
119 526 0.013057 0.003888
41 176 0.008598 0.003886
103 373 0.317171 0.003881
126 20 0.007709 0.003881
133 85 0.020109 0.003881
136 48 0.550559 0.003881
100 27 0.024248 0.00388
101 39 0.1598 0.003879
115 60 0.069199 0.003878
122 245 0.065108 0.003878
90 526 0.07319 0.003874
108 23 0.063917 0.003873
115 46 0.5654 0.003873
117 65 0.49993 0.003873
102 323 0.041949 0.003871
118 442 0.126468 0.003871
115 40 0.320574 0.00387
101 492 0.42161 0.003868
96 517 0.014489 0.003866
32 67 0.012058 0.003865
105 240 0.01741 0.003864
87 290 0.020153 0.003861
133 288 0.330658 0.003861
115 484 0.154733 0.003855
118 381 0.173205 0.003855
122 387 0.093827 0.003854
141 442 0.126468 0.003854
119 17 0.041949 0.003853
114 467 0.350013 0.00385
13 62 0.029086 0.003848
103 334 0.521942 0.003848
122 511 0.05464 0.003848
121 74 0.18352 0.003847
96 106 0.050541 0.003844
125 22 0.052055 0.003844
94 284 0.310249 0.003843
105 262 0.025212 0.003841
125 462 0.342695 0.00384
9 153 0.108176 0.003839
124 105 0.15299 0.003838
136 507 0.588767 0.003836
43 158 0.269317 0.003832
124 180 0.038208 0.003832
13 495 0.010728 0.003831
43 12 0.415742 0.003831
119 174 0.117837 0.00383
99 325 0.024513 0.003829
5 474 0.02814 0.003828
120 431 0.315663 0.003824
9 431 0.098112 0.003822
94 344 0.50327 0.003821
100 193 0.058934 0.003821
115 31 0.537701 0.00382
4 123 0.006744 0.003817
113 508 0.288936 0.003816
43 262 0.067424 0.003813
117 75 0.627165 0.003813
141 381 0.173205 0.003813
95 208 0.163715 0.00381
88 233 0.068765 0.003809
50 377 0.10061 0.003808
43 134 0.145268 0.003807
43 491 0.291888 0.003804
121 12 0.17968 0.003803
13 524 0.02692 0.003802
64 102 0.384955 0.003802
89 142 0.040074 0.003802
116 102 0.384955 0.003802
115 15 0.6362 0.003801
68 497 0.193387 0.003796
115 98 0.50643 0.003796
32 250 0.033847 0.003791
143 405 0.008652 0.00379
144 231 0.002787 0.003789
101 50 0.521953 0.003788
115 406 0.508967 0.003787
13 525 0.050492 0.003786
115 520 0.094408 0.003786
133 264 0.11905 0.003786
115 367 0.575303 0.003782
96 387 0.033071 0.003781
115 215 0.293558 0.00378
119 41 0.192451 0.00378
45 524 0.04902 0.003773
46 524 0.04902 0.003773
101 475 0.291317 0.003773
99 469 0.052042 0.003768
103 151 0.504757 0.003768
50 312 0.101533 0.003767
104 178 0.082683 0.003766
121 127 0.102008 0.003764
105 58 0.071422 0.003763
117 163 0.160238 0.003763
113 323 0.040583 0.003762
119 507 0.142362 0.003761
103 212 0.510395 0.00376
109 75 0.580125 0.00376
126 284 0.08016 0.00376
128 376 0.008921 0.00376
64 326 0.292318 0.003759
116 326 0.292318 0.003759
68 406 0.0895 0.003758
100 273 0.00429 0.003758
43 290 0.008652 0.003756
128 222 0.010317 0.003756
86 162 0.016059 0.00375
3 92 0.04523 0.003749
115 414 0.669124 0.003749
133 514 0.496054 0.003749
95 156 0.098849 0.003748
13 448 0.047885 0.003747
50 524 0.084605 0.003747
121 5 0.150712 0.003742
124 508 0.091055 0.003742
13 148 0.060699 0.003737
103 26 0.54992 0.003737
64 42 0.615498 0.003736
64 98 0.45538 0.003736
116 42 0.615498 0.003736
116 98 0.45538 0.003736
13 2 0.013087 0.003734
144 58 0.010122 0.003732
94 381 0.13909 0.003731
79 306 0.068209 0.00373
114 11 0.73104 0.00373
136 326 0.338126 0.003728
113 26 0.497131 0.003727
8 460 0.100409 0.003725
117 343 0.635411 0.003725
115 74 0.584256 0.003724
82 469 0.009339 0.003722
114 441 0.368902 0.003722
120 376 0.055675 0.003722
114 18 0.384898 0.003721
99 73 0.010508 0.00372
133 123 0.014759 0.00372
108 367 0.617102 0.003718
101 102 0.320278 0.003716
115 334 0.649149 0.003715
5 262 0.008123 0.003714
101 156 0.183008 0.003714
109 54 0.564639 0.003713
114 289 0.227599 0.003711
133 54 0.470432 0.003711
113 330 0.455226 0.00371
114 31 0.602273 0.003709
117 330 0.575221 0.003708
100 168 0.06459 0.003707
126 154 0.032563 0.003704
95 189 0.007454 0.003702
95 369 0.108234 0.003702
31 159 0.012401 0.003691
68 216 0.06115 0.00369
40 197 0.065324 0.003688
108 270 0.188323 0.003686
136 514 0.639661 0.003685
136 372 0.627528 0.003684
8 522 0.068765 0.003683
64 252 0.547138 0.003683
101 448 0.082133 0.003683
104 127 0.219421 0.003683
116 252 0.547138 0.003683
13 491 0.0251 0.003682
133 170 0.253538 0.00368
108 61 0.801597 0.003679
99 465 0.100067 0.003677
115 264 0.272659 0.003676
133 461 0.260317 0.003676
122 178 0.020078 0.00367
45 494 0.009501 0.003669
46 494 0.009501 0.003669
114 40 0.360716 0.003667
104 402 0.031721 0.003665
115 251 0.601763 0.003661
3 302 0.046506 0.00366
136 309 0.479688 0.003654
43 31 0.300339 0.003653
109 523 0.326087 0.003652
117 234 0.615498 0.003652
99 14 0.024513 0.003649
124 285 0.083685 0.003648
5 507 0.018107 0.003646
105 123 0.010277 0.003646
96 502 0.069632 0.003645
96 110 0.024152 0.003644
117 381 0.15211 0.003644
3 492 0.064324 0.003639
128 315 0.023592 0.003638
13 162 0.022086 0.003637
94 441 0.275485 0.003636
64 431 0.540405 0.003634
86 286 0.008242 0.003634
116 431 0.540405 0.003634
125 70 0.363872 0.003631
45 398 0.051149 0.003629
46 398 0.051149 0.003629
113 52 0.494933 0.003629
104 290 0.089054 0.003628
117 200 0.661932 0.003626
4 216 0.006744 0.003625
13 107 0.007776 0.003625
133 223 0.311475 0.003624
95 216 0.046196 0.003623
121 493 0.049987 0.003623
99 460 0.041749 0.00362
100 189 0.011636 0.003619
113 63 0.546893 0.003618
113 32 0.242606 0.003613
123 37 0.082666 0.003613
119 508 0.197025 0.00361
40 254 0.090081 0.003607
144 466 0.011385 0.003607
114 7 0.422838 0.003606
90 204 0.01053 0.003599
13 261 0.03567 0.003597
87 524 0.084558 0.003596
117 219 0.269004 0.003596
121 482 0.112386 0.003595
115 107 0.134194 0.003594
89 172 0.002434 0.003593
120 264 0.144439 0.003591
94 330 0.451088 0.00359
103 383 0.548494 0.00359
113 414 0.568178 0.003589
121 14 0.051859 0.003588
123 123 0.045254 0.003586
53 509 0.036469 0.003583
143 254 0.126931 0.003583
106 257 0.146185 0.003582
110 257 0.146185 0.003582
117 407 0.092324 0.003582
96 162 0.059193 0.003581
121 183 0.144098 0.00358
100 364 0.125813 0.003579
31 198 0.013403 0.003576
68 477 0.020177 0.003576
99 113 0.045957 0.003576
120 164 0.119344 0.003575
86 74 0.006586 0.003572
136 40 0.36403 0.003571
43 496 0.277173 0.00357
68 509 0.102496 0.00357
136 517 0.558301 0.003569
41 466 0.011385 0.003565
114 193 0.378683 0.003563
103 330 0.519721 0.003561
109 156 0.318225 0.003561
133 473 0.509261 0.003561
119 55 0.126468 0.003555
121 508 0.139599 0.003555
4 484 0.010553 0.003554
100 427 0.162918 0.003553
121 27 0.050849 0.003552
8 456 0.107676 0.00355
89 188 0.047474 0.003549
115 431 0.669268 0.003549
45 471 0.107341 0.003547
46 471 0.107341 0.003547
105 302 0.038874 0.003546
108 205 0.012297 0.003546
94 358 0.117151 0.003545
9 403 0.074293 0.003544
43 209 0.107895 0.003536
82 466 0.011385 0.003536
123 110 0.105854 0.003532
104 312 0.267064 0.003531
4 60 0.007648 0.00353
94 200 0.547238 0.003529
109 441 0.250946 0.003527
133 162 0.116729 0.003526
108 92 0.566953 0.003525
117 431 0.56821 0.003525
89 491 0.014738 0.003524
80 62 0.009191 0.003522
95 325 0.077588 0.003522
135 62 0.009191 0.003522
64 367 0.497759 0.003516
94 231 0.055183 0.003516
116 367 0.497759 0.003516
120 508 0.274674 0.003516
125 522 0.371798 0.003515
43 189 0.000828 0.003514
121 286 0.126765 0.003513
121 491 0.122279 0.00351
114 367 0.568709 0.003509
123 140 0.099159 0.003509
101 78 0.459447 0.003508
144 177 0.011385 0.003508
41 461 0.026648 0.003507
79 406 0.106601 0.003507
125 21 0.023335 0.003505
105 213 0.039462 0.003504
13 39 0.052868 0.0035
45 208 0.13714 0.0035
46 208 0.13714 0.0035
43 47 0.37166 0.003498
121 442 0.08206 0.003498
123 61 0.179937 0.003497
96 108 0.04222 0.003496
94 76 0.590842 0.003495
126 198 0.0686 0.003495
125 31 0.373604 0.003494
144 107 0.002552 0.003488
101 376 0.052155 0.003485
123 66 0.169564 0.003485
125 481 0.401192 0.003485
68 107 0.072086 0.003482
109 128 0.008964 0.00348
109 388 0.008964 0.00348
109 404 0.008964 0.00348
43 407 0.012016 0.003479
121 367 0.120527 0.003477
13 72 0.028631 0.003475
9 491 0.05481 0.003474
40 98 0.110309 0.003474
101 85 0.047424 0.003473
100 398 0.070736 0.003472
4 45 0.021364 0.003471
64 338 0.573635 0.00347
116 338 0.573635 0.00347
136 354 0.240268 0.00347
79 481 0.052873 0.003469
95 173 0.085772 0.003469
117 352 0.646187 0.003469
120 500 0.092785 0.003467
120 505 0.092785 0.003467
120 518 0.092785 0.003467
115 11 0.698514 0.003466
40 101 0.005855 0.003465
103 168 0.314998 0.003465
119 495 0.180754 0.003465
113 113 0.354421 0.003464
143 314 0.047186 0.003462
94 361 0.524629 0.003461
94 372 0.548979 0.00346
105 193 0.022003 0.00346
40 373 0.134995 0.003458
101 494 0.210593 0.003457
101 12 0.521484 0.003456
13 319 0.021478 0.003455
113 28 0.076472 0.003455
122 506 0.149261 0.003455
123 470 0.119496 0.003454
103 296 0.472034 0.003451
89 496 0.029627 0.00345
40 41 0.134995 0.003449
104 101 0.120608 0.003449
114 385 0.594282 0.003449
123 150 0.027474 0.003448
133 92 0.429349 0.003448
50 367 0.00766 0.003444
117 364 0.598945 0.003443
4 41 0.036896 0.00344
121 429 0.056831 0.003439
117 367 0.53218 0.003438
141 277 0.126931 0.003438
115 448 0.179809 0.003437
126 8 0.06451 0.003436
115 109 0.272627 0.003435
9 460 0.074711 0.003434
9 501 0.011181 0.003433
86 37 0.011385 0.003433
117 346 0.478021 0.003433
79 147 0.049037 0.003432
128 384 0.02855 0.003432
100 15 0.098537 0.003431
114 65 0.563942 0.003431
103 361 0.598358 0.003429
122 183 0.079246 0.003428
115 173 0.440741 0.003426
114 361 0.698213 0.003423
115 293 0.065482 0.003422
100 516 0.026864 0.003421
43 67 0.310087 0.00342
31 276 0.038539 0.003418
32 469 0.018868 0.003417
141 85 0.075668 0.003416
122 139 0.020078 0.003413
118 45 0.10061 0.003412
113 284 0.368229 0.003411
133 327 0.253538 0.003411
133 441 0.30535 0.00341
105 32 0.074201 0.003409
64 513 0.359021 0.003408
116 513 0.359021 0.003408
122 293 0.030029 0.003408
94 60 0.026625 0.003407
119 183 0.07921 0.003407
88 123 0.013525 0.003406
87 144 0.026119 0.003405
79 250 0.081956 0.003404
109 6 0.284785 0.003404
115 159 0.194414 0.003404
133 331 0.467158 0.003403
128 245 0.021999 0.003401
4 65 0.0187 0.003399
5 36 0.009191 0.003399
50 163 0.101884 0.003399
13 178 0.05004 0.003398
101 164 0.138155 0.003398
118 85 0.075668 0.003395
114 312 0.600724 0.003394
124 144 0.021093 0.003394
125 383 0.435975 0.003393
104 295 0.158586 0.003391
118 265 0.126931 0.003391
144 428 0.015455 0.003389
119 490 0.092098 0.003388
50 173 0.069293 0.003385
68 102 0.151466 0.003384
136 127 0.382136 0.003383
95 526 0.049796 0.003381
80 234 0.032554 0.003378
135 234 0.032554 0.003378
100 520 0.100847 0.003377
128 377 0.112258 0.003376
114 200 0.734173 0.003372
99 108 0.057217 0.003371
5 212 0.01419 0.00337
50 11 0.116404 0.00337
108 278 0.129978 0.00337
117 91 0.431719 0.00337
87 109 0.158297 0.003368
108 197 0.19258 0.003367
9 65 0.110724 0.003366
105 65 0.029773 0.003366
94 496 0.448826 0.003364
68 309 0.17181 0.003362
109 62 0.220373 0.003362
114 427 0.719014 0.003361
101 212 0.578723 0.003358
133 431 0.485029 0.003357
143 510 0.023023 0.003354
119 159 0.142658 0.003351
115 52 0.538482 0.00335
5 162 0.003835 0.003346
45 289 0.002815 0.003345
46 289 0.002815 0.003345
120 12 0.328698 0.003345
121 492 0.161973 0.003342
117 514 0.579638 0.00334
124 484 0.012286 0.00334
113 326 0.310307 0.003339
113 427 0.615419 0.003339
41 109 0.007556 0.003337
87 23 0.018107 0.003337
117 78 0.508564 0.003337
120 473 0.243363 0.003337
123 459 0.145213 0.003335
119 511 0.12253 0.003332
80 84 0.005618 0.00333
135 84 0.005618 0.00333
32 428 0.031319 0.003328
117 318 0.428114 0.003327
141 325 0.146684 0.003327
120 271 0.133069 0.003326
121 168 0.08887 0.003326
9 109 0.051664 0.003325
40 37 0.125556 0.003325
114 384 0.597805 0.003325
105 456 0.022297 0.003323
113 309 0.498229 0.003321
89 319 0.00997 0.00332
103 427 0.632954 0.00332
114 507 0.565824 0.003319
36 114 0.07319 0.003315
36 485 0.07319 0.003315
65 114 0.07319 0.003315
65 485 0.07319 0.003315
70 114 0.07319 0.003315
70 485 0.07319 0.003315
142 114 0.07319 0.003315
142 485 0.07319 0.003315
99 319 0.032589 0.003313
50 493 0.021782 0.003311
89 106 0.053872 0.003308
143 279 0.146185 0.003308
120 82 0.15604 0.003306
109 193 0.276501 0.003304
123 54 0.109679 0.003303
89 428 0.109426 0.003302
31 517 0.024557 0.0033
36 97 0.041949 0.003299
65 97 0.041949 0.003299
70 97 0.041949 0.003299
120 104 0.214591 0.003299
121 199 0.149065 0.003299
142 97 0.041949 0.003299
122 463 0.038499 0.003295
133 138 0.433463 0.003295
125 141 0.017344 0.003294
88 154 0.126931 0.003292
45 462 0.051963 0.003287
46 462 0.051963 0.003287
108 508 0.356709 0.003283
5 343 0.013932 0.003282
120 317 0.049705 0.003282
125 460 0.132675 0.00328
13 293 0.008494 0.003277
121 105 0.161765 0.003276
136 75 0.571198 0.003275
9 456 0.081561 0.003274
113 31 0.431681 0.003272
136 491 0.459628 0.003272
100 191 0.10496 0.003271
101 330 0.500337 0.003268
121 60 0.080039 0.003268
115 8 0.693309 0.003265
90 156 0.07319 0.003264
113 27 0.06699 0.003262
43 457 0.008652 0.003255
50 512 0.055246 0.003251
64 405 0.45538 0.003251
116 405 0.45538 0.003251
123 105 0.179848 0.003251
133 278 0.027126 0.003251
101 517 0.478257 0.00325
108 108 0.267095 0.00325
111 310 0.07319 0.00325
117 146 0.364365 0.003249
120 295 0.105694 0.003247
109 317 0.069869 0.003246
117 150 0.206879 0.003246
64 355 0.615498 0.003245
116 355 0.615498 0.003245
115 329 0.508019 0.003244
120 138 0.342544 0.003244
43 147 0.093142 0.003242
121 500 0.049139 0.003242
121 505 0.049139 0.003242
121 518 0.049139 0.003242
105 484 0.02702 0.003241
120 293 0.051075 0.003241
68 28 0.03418 0.003237
82 308 0.003518 0.003237
108 179 0.124322 0.003237
90 484 0.025384 0.003235
103 50 0.551424 0.003235
108 134 0.174994 0.003235
120 493 0.116211 0.003235
40 279 0.090081 0.003232
82 283 0.007556 0.003232
136 515 0.119565 0.003232
136 521 0.119565 0.003232
117 37 0.236707 0.003231
43 523 0.159236 0.003229
119 67 0.162257 0.003229
126 251 0.054124 0.003229
105 273 0.001217 0.003228
82 42 0.041949 0.003227
87 100 0.020153 0.003227
113 126 0.49255 0.003226
43 241 0.175249 0.003225
50 473 0.087683 0.003225
43 27 0.026864 0.003219
117 473 0.570195 0.003219
122 413 0.051009 0.003219
68 113 0.098253 0.003217
103 481 0.455416 0.003216
136 523 0.277478 0.003215
113 162 0.114292 0.003212
121 31 0.138875 0.003212
32 510 0.038133 0.003211
109 407 0.186007 0.003211
117 496 0.530509 0.003211
113 361 0.597468 0.00321
108 385 0.579596 0.003207
9 319 0.068955 0.003205
13 36 0.013905 0.003205
119 482 0.1531 0.003205
45 37 0.098483 0.003204
46 37 0.098483 0.003204
87 37 0.183775 0.003204
45 183 0.138004 0.003203
46 183 0.138004 0.003203
115 1 0.580794 0.003203
32 281 0.013932 0.003202
40 490 0.144156 0.003201
136 126 0.559587 0.003199
136 271 0.24738 0.003198
88 453 0.09569 0.003197
96 159 0.022253 0.003197
119 211 0.004217 0.003197
128 492 0.088605 0.003197
105 387 0.029289 0.003195
133 442 0.084943 0.003195
96 193 0.025893 0.003193
13 146 0.038071 0.003191
13 212 0.018725 0.00319
87 238 0.011385 0.00319
3 138 0.089052 0.003188
87 117 0.053936 0.003188
87 454 0.053936 0.003188
87 468 0.053936 0.003188
119 180 0.16778 0.003188
136 233 0.163974 0.003188
118 325 0.12743 0.003187
120 1 0.342163 0.003185
106 55 0.126931 0.003183
110 55 0.126931 0.003183
120 385 0.240637 0.003183
122 108 0.067596 0.003183
117 494 0.215116 0.003181
121 147 0.116836 0.00318
90 398 0.041949 0.003179
108 448 0.168784 0.003179
115 230 0.565652 0.003179
121 331 0.124729 0.003179
13 32 0.047644 0.003178
121 219 0.059214 0.003176
125 286 0.285946 0.003176
125 373 0.231771 0.003176
87 314 0.036771 0.003173
109 498 0.250975 0.003173
8 79 0.053936 0.003171
8 125 0.053936 0.003171
8 452 0.053936 0.003171
8 455 0.053936 0.003171
8 483 0.053936 0.003171
136 351 0.198388 0.00317
119 474 0.122699 0.003168
114 362 0.595815 0.003166
103 75 0.540088 0.003164
90 107 0.035643 0.003163
114 348 0.505552 0.003162
64 70 0.38279 0.00316
116 70 0.38279 0.00316
95 238 0.013272 0.003159
109 82 0.223846 0.003159
117 199 0.493588 0.003159
108 198 0.398091 0.003157
101 338 0.562087 0.003156
64 74 0.615498 0.003153
116 74 0.615498 0.003153
121 15 0.098054 0.003153
64 151 0.46078 0.003152
116 151 0.46078 0.003152
43 309 0.329307 0.003147
122 344 0.127886 0.003147
126 312 0.045744 0.003147
121 204 0.048682 0.003144
4 151 0.063418 0.00314
9 11 0.125399 0.003139
119 473 0.167208 0.003139
94 414 0.503634 0.003138
133 330 0.48359 0.003138
133 507 0.482088 0.003137
64 199 0.417459 0.003136
116 199 0.417459 0.003136
121 79 0.07319 0.003134
121 125 0.07319 0.003134
121 452 0.07319 0.003134
121 455 0.07319 0.003134
121 483 0.07319 0.003134
133 70 0.363206 0.003134
114 126 0.623226 0.003132
108 271 0.349748 0.00313
13 7 0.020176 0.003129
109 78 0.474896 0.003128
126 68 0.018566 0.003126
133 302 0.151289 0.003126
109 47 0.511691 0.003125
114 75 0.630101 0.003124
96 8 0.033693 0.003123
109 139 0.163204 0.003123
117 109 0.212294 0.003123
125 346 0.409565 0.003123
79 257 0.101232 0.003121
13 232 0.0079 0.00312
113 514 0.487778 0.00312
113 2 0.259828 0.003119
114 78 0.54071 0.003119
125 104 0.19968 0.003119
64 212 0.52083 0.003118
116 212 0.52083 0.003118
121 461 0.132838 0.003118
53 153 0.126011 0.003117
120 73 0.165129 0.003117
101 506 0.321138 0.003116
114 102 0.424193 0.003116
80 109 0.015255 0.003115
135 109 0.015255 0.003115
102 240 0.029586 0.003114
103 522 0.401189 0.003114
123 78 0.070114 0.003114
120 497 0.384828 0.003113
121 98 0.119592 0.003111
113 62 0.229151 0.003109
118 36 0.173205 0.003109
117 506 0.36868 0.003107
119 515 0.006375 0.003107
119 521 0.006375 0.003107
13 70 0.027357 0.003105
136 384 0.529907 0.003103
36 21 0.07319 0.003102
65 21 0.07319 0.003102
70 21 0.07319 0.003102
101 168 0.26974 0.003102
142 21 0.07319 0.003102
3 310 0.073794 0.003101
102 250 0.01432 0.0031
45 98 0.106231 0.003099
46 98 0.106231 0.003099
89 177 0.033146 0.003099
102 281 0.016691 0.003097
87 273 0.011385 0.003096
79 55 0.10061 0.003095
53 146 0.0648 0.003094
40 42 0.160919 0.003093
53 222 0.032015 0.003093
111 451 0.07319 0.003093
31 522 0.0187 0.003092
119 327 0.154908 0.003092
128 178 0.011655 0.003092
106 147 0.09218 0.00309
110 147 0.09218 0.00309
96 92 0.026861 0.003089
106 179 0.106312 0.003089
110 179 0.106312 0.003089
115 78 0.602335 0.003089
89 61 0.070641 0.003087
144 372 0.009339 0.003086
109 108 0.221657 0.003085
3 177 0.054698 0.003084
125 169 0.411251 0.003084
109 91 0.420173 0.003083
128 230 0.043507 0.003083
103 248 0.284007 0.003082
50 37 0.076383 0.003081
128 431 0.040033 0.00308
119 329 0.095193 0.003078
121 250 0.07671 0.003078
4 451 0.046669 0.003077
41 43 0.00232 0.003077
124 191 0.040017 0.003076
108 427 0.730446 0.003074
43 428 0.349109 0.003073
99 147 0.080569 0.003073
105 248 0.089034 0.003071
9 354 0.02818 0.00307
40 223 0.008543 0.00307
100 172 0.022824 0.003069
87 102 0.137488 0.003068
125 490 0.259253 0.003068
9 200 0.10308 0.003067
95 97 0.016178 0.003067
119 497 0.217081 0.003067
123 519 0.020078 0.003067
94 302 0.159703 0.003066
117 362 0.538109 0.003066
120 460 0.075099 0.003066
34 504 0.024225 0.003064
126 233 0.045223 0.003063
105 96 0.04262 0.003062
120 47 0.290242 0.003062
120 501 0.142619 0.003062
89 293 0.029449 0.003061
99 3 0.021603 0.003061
121 177 0.123379 0.00306
68 338 0.193387 0.003058
113 252 0.530848 0.003058
114 70 0.506809 0.003058
45 175 0.119853 0.003057
46 175 0.119853 0.003057
117 42 0.665121 0.003057
115 416 0.587332 0.003056
114 460 0.182793 0.003054
45 231 0.011417 0.003052
46 231 0.011417 0.003052
104 477 0.041248 0.00305
108 193 0.374961 0.00305
113 327 0.305559 0.00305
45 191 0.156394 0.003049
46 191 0.156394 0.003049
103 463 0.472034 0.003046
108 209 0.177055 0.003045
3 519 0.043536 0.003044
79 3 0.101663 0.003044
119 496 0.129609 0.003044
122 159 0.100432 0.003044
3 127 0.017599 0.003043
94 497 0.541877 0.003043
119 514 0.181022 0.003043
115 127 0.39462 0.00304
121 464 0.107832 0.00304
115 315 0.417836 0.003037
103 331 0.546021 0.003036
122 442 0.085369 0.003036
9 79 0.046669 0.003035
9 125 0.046669 0.003035
9 452 0.046669 0.003035
9 455 0.046669 0.003035
9 483 0.046669 0.003035
36 417 0.07319 0.003035
65 417 0.07319 0.003035
70 417 0.07319 0.003035
142 417 0.07319 0.003035
34 162 0.016059 0.003034
64 302 0.168614 0.003034
94 151 0.410692 0.003034
116 302 0.168614 0.003034
79 18 0.083548 0.003033
123 248 0.095834 0.003032
64 138 0.470182 0.003031
116 138 0.470182 0.003031
136 39 0.16405 0.00303
86 8 0.00568 0.003029
94 170 0.220469 0.003028
125 470 0.451759 0.003028
114 42 0.718108 0.003027
120 91 0.267478 0.003026
114 405 0.486257 0.003023
119 202 0.016787 0.003023
3 354 0.081089 0.00302
101 26 0.486064 0.003018
136 148 0.459203 0.003016
115 156 0.37695 0.003014
114 163 0.179197 0.003013
101 416 0.444234 0.003012
104 238 0.016059 0.00301
120 150 0.144439 0.003009
4 202 0.010451 0.003008
122 484 0.056214 0.003008
113 223 0.27718 0.003006
100 146 0.11904 0.003005
117 338 0.653677 0.003005
50 329 0.034624 0.003003
101 302 0.213059 0.003003
136 170 0.335798 0.003003
100 69 0.041408 0.003001
99 481 0.055369 0.003
126 41 0.082944 0.002998
114 495 0.442313 0.002997
82 474 0.03844 0.002996
128 12 0.02855 0.002995
3 331 0.025806 0.002994
31 107 0.01438 0.002993
103 231 0.089212 0.002991
144 458 0.007225 0.002991
4 156 0.010451 0.002989
32 144 0.027911 0.002989
109 169 0.392565 0.002988
79 492 0.092679 0.002987
122 465 0.057128 0.002987
119 358 0.143907 0.002986
40 191 0.05485 0.002984
117 223 0.356233 0.002983
121 496 0.092111 0.002983
119 54 0.209491 0.002982
94 327 0.265619 0.00298
89 174 0.050806 0.002979
114 352 0.712747 0.002979
64 372 0.571894 0.002978
79 467 0.072821 0.002978
116 372 0.571894 0.002978
120 331 0.260809 0.002976
136 380 0.180931 0.002976
3 183 0.029732 0.002973
45 91 0.010229 0.002973
46 91 0.010229 0.002973
114 448 0.137543 0.002971
141 36 0.153951 0.002971
68 285 0.019053 0.002969
114 502 0.624396 0.002969
108 123 0.089304 0.002968
125 304 0.052055 0.002966
136 442 0.104489 0.002966
4 387 0.02026 0.002965
120 389 0.021236 0.002963
120 390 0.021236 0.002963
120 391 0.021236 0.002963
120 392 0.021236 0.002963
120 393 0.021236 0.002963
120 394 0.021236 0.002963
120 395 0.021236 0.002963
120 396 0.021236 0.002963
94 355 0.548979 0.002961
101 264 0.141811 0.00296
13 209 0.007776 0.002956
103 385 0.535417 0.002955
94 178 0.145398 0.002954
53 68 0.027732 0.002953
102 2 0.041949 0.002953
113 46 0.475202 0.002951
120 75 0.365378 0.002948
136 343 0.629742 0.002948
114 338 0.717689 0.002947
117 32 0.218566 0.002947
117 56 0.627807 0.002947
144 106 0.01053 0.002943
32 376 0.002883 0.002942
40 58 0.130844 0.002942
53 92 0.053642 0.002942
103 319 0.355536 0.002942
126 344 0.044086 0.002941
105 67 0.023796 0.002937
8 281 0.060643 0.002936
122 20 0.122768 0.002936
9 330 0.066783 0.002935
87 482 0.10698 0.002935
94 78 0.386783 0.002935
113 158 0.457933 0.002935
143 40 0.045123 0.002934
94 387 0.349726 0.002933
53 343 0.05908 0.002931
136 118 0.059369 0.002931
3 147 0.012401 0.002929
43 193 0.259339 0.002929
64 82 0.417459 0.002929
116 82 0.417459 0.002929
143 248 0.146185 0.002929
141 379 0.013087 0.002928
115 92 0.488502 0.002927
8 85 0.049414 0.002925
68 522 0.136574 0.002925
119 123 0.010504 0.002925
124 413 0.106811 0.002921
101 278 0.083672 0.00292
105 222 0.004971 0.002919
114 48 0.562052 0.002919
119 178 0.023249 0.002919
103 234 0.547138 0.002918
103 338 0.558485 0.002918
123 308 0.085078 0.002917
40 7 0.148568 0.002916
124 79 0.07319 0.002916
124 125 0.07319 0.002916
124 452 0.07319 0.002916
124 455 0.07319 0.002916
124 483 0.07319 0.002916
101 326 0.337487 0.002915
117 326 0.304129 0.002915
123 431 0.07747 0.002915
144 467 0.007556 0.002915
79 287 0.047068 0.002914
80 37 0.023023 0.002914
122 232 0.075316 0.002914
135 37 0.023023 0.002914
103 362 0.49596 0.002913
82 144 0.006902 0.002912
88 257 0.126931 0.002912
103 67 0.486396 0.002912
118 379 0.013087 0.002912
96 7 0.054177 0.002911
123 97 0.008567 0.002911
34 499 0.010951 0.00291
94 59 0.189902 0.00291
118 277 0.107676 0.00291
94 523 0.212865 0.002909
3 43 0.009501 0.002908
123 442 0.085369 0.002908
43 129 0.180727 0.002906
102 510 0.011385 0.002905
105 108 0.020628 0.002904
143 168 0.126931 0.002903
103 46 0.507051 0.002902
121 68 0.1007 0.002902
64 481 0.462466 0.002899
116 481 0.462466 0.002899
101 144 0.142629 0.002898
115 331 0.606823 0.002898
94 346 0.377085 0.002895
103 108 0.131212 0.002895
4 2 0.059161 0.002893
95 502 0.192326 0.002893
123 72 0.07897 0.002893
123 193 0.069736 0.002892
94 204 0.172169 0.00289
122 282 0.057759 0.00289
9 526 0.074711 0.002889
45 465 0.082915 0.002889
46 465 0.082915 0.002889
136 362 0.556765 0.002889
109 199 0.434702 0.002888
108 315 0.445491 0.002887
121 248 0.158856 0.002886
9 7 0.057568 0.002885
13 465 0.06218 0.002884
115 72 0.150098 0.002883
96 156 0.018744 0.002882
89 109 0.088051 0.002881
41 406 0.006586 0.00288
123 95 0.073192 0.00288
94 110 0.474175 0.002879
94 153 0.46602 0.002879
120 110 0.273295 0.002879
4 189 0.014389 0.002877
133 74 0.561357 0.002877
64 54 0.525197 0.002874
116 54 0.525197 0.002874
32 140 0.023934 0.002873
114 98 0.520051 0.002873
119 197 0.099861 0.002873
125 329 0.32216 0.002871
103 180 0.407805 0.002867
143 524 0.09218 0.002867
114 199 0.543065 0.002866
122 288 0.105305 0.002866
126 177 0.093426 0.002866
43 43 0.051574 0.002865
100 73 0.036612 0.002865
121 466 0.09423 0.002865
9 523 0.007069 0.002864
36 27 0.046669 0.002864
65 27 0.046669 0.002864
70 27 0.046669 0.002864
99 226 0.002552 0.002864
109 98 0.379127 0.002864
142 27 0.046669 0.002864
104 23 0.020456 0.002863
3 451 0.07319 0.002862
9 8 0.112088 0.002861
45 222 0.0379 0.002858
46 222 0.0379 0.002858
109 449 0.023156 0.002855
40 91 0.059875 0.002854
115 222 0.220374 0.002854
109 367 0.45525 0.002853
88 356 0.107676 0.002852
125 54 0.52445 0.002852
109 348 0.338904 0.002849
122 79 0.07319 0.002849
122 125 0.07319 0.002849
122 452 0.07319 0.002849
122 455 0.07319 0.002849
122 483 0.07319 0.002849
141 327 0.115443 0.002848
108 347 0.291609 0.002846
141 45 0.081356 0.002846
141 265 0.107676 0.002845
103 54 0.569174 0.002844
117 82 0.435842 0.002844
90 319 0.00327 0.00284
100 497 0.14319 0.00284
117 355 0.688427 0.00284
133 355 0.55894 0.00284
94 126 0.442321 0.002838
101 383 0.483049 0.002838
40 494 0.039262 0.002836
68 146 0.089495 0.002836
128 495 0.104992 0.002836
79 299 0.032816 0.002835
89 39 0.025385 0.002835
115 519 0.198411 0.002835
80 289 0.015255 0.002834
89 58 0.082654 0.002834
118 327 0.115443 0.002834
125 519 0.213884 0.002834
135 289 0.015255 0.002834
87 355 0.206671 0.002832
100 96 0.09271 0.002831
96 118 0.015127 0.00283
103 132 0.014738 0.00283
106 18 0.126931 0.00283
110 18 0.126931 0.00283
113 144 0.11954 0.00283
89 163 0.005692 0.002829
115 43 0.07606 0.002828
120 238 0.00568 0.002828
105 48 0.007825 0.002825
108 72 0.163532 0.002825
124 282 0.054741 0.002822
36 96 0.07319 0.002821
65 96 0.07319 0.002821
70 96 0.07319 0.002821
102 118 0.046669 0.002821
142 96 0.07319 0.002821
101 414 0.576365 0.002819
125 334 0.428388 0.002819
136 367 0.547884 0.002816
32 180 0.017366 0.002815
32 215 0.031319 0.002814
120 85 0.049582 0.002814
95 23 0.020301 0.002813
100 252 0.146634 0.002813
103 200 0.58935 0.002813
120 287 0.01146 0.002813
31 343 0.028393 0.002812
126 384 0.043938 0.002812
45 78 0.135215 0.002811
46 78 0.135215 0.002811
40 448 0.062718 0.00281
9 56 0.068955 0.002809
45 306 0.104715 0.002808
46 306 0.104715 0.002808
86 507 0.008964 0.002807
86 276 0.013272 0.002806
3 158 0.060262 0.002802
64 490 0.265519 0.002801
103 465 0.472034 0.002801
116 490 0.265519 0.002801
133 193 0.333407 0.002801
53 523 0.046932 0.0028
109 97 0.070588 0.002798
95 284 0.10977 0.002797
101 63 0.562127 0.002797
113 331 0.481906 0.002797
114 32 0.284609 0.002796
95 513 0.085767 0.002794
121 109 0.104493 0.002793
115 18 0.438747 0.002791
99 405 0.036753 0.002788
105 18 0.032568 0.002788
9 146 0.055617 0.002787
64 514 0.55143 0.002785
116 514 0.55143 0.002785
64 379 0.45538 0.002783
116 379 0.45538 0.002783
119 525 0.028918 0.002783
120 522 0.329663 0.002782
143 55 0.126931 0.002782
103 471 0.390706 0.002781
3 105 0.0187 0.00278
9 387 0.008265 0.00278
100 317 0.022191 0.00278
13 191 0.103533 0.002778
109 402 0.085466 0.002778
114 473 0.57309 0.002777
89 306 0.051912 0.002776
121 519 0.070151 0.002776
95 52 0.201697 0.002773
109 460 0.129543 0.002772
89 62 0.055608 0.00277
123 18 0.131722 0.002769
43 416 0.365014 0.002768
64 127 0.328184 0.002768
111 20 0.033318 0.002768
116 127 0.328184 0.002768
50 2 0.066758 0.002766
117 384 0.535003 0.002766
3 30 0.019823 0.002765
87 413 0.026935 0.002765
115 95 0.212321 0.002764
109 77 0.353068 0.002763
79 189 0.003066 0.00276
109 403 0.050662 0.00276
95 281 0.191711 0.002759
121 384 0.121359 0.002756
40 151 0.160919 0.002755
45 429 0.090512 0.002753
46 429 0.090512 0.002753
64 78 0.437961 0.002751
87 507 0.194283 0.002751
90 491 0.00483 0.002751
116 78 0.437961 0.002751
87 464 0.209263 0.002749
43 406 0.247026 0.002747
114 234 0.615498 0.002746
121 348 0.088434 0.002746
123 355 0.146955 0.002746
45 283 0.141052 0.002744
46 283 0.141052 0.002744
113 1 0.458357 0.002744
115 510 0.449612 0.002742
120 233 0.093322 0.002742
115 47 0.649463 0.002741
120 381 0.142362 0.002741
50 490 0.076281 0.002739
64 327 0.265519 0.002739
116 327 0.265519 0.002739
41 251 0.008598 0.002737
114 442 0.175183 0.002736
136 495 0.426558 0.002736
45 62 0.07044 0.002735
46 62 0.07044 0.002735
103 367 0.474676 0.002735
104 456 0.098787 0.002735
8 506 0.107676 0.002734
13 215 0.010989 0.002734
88 287 0.054135 0.002734
103 199 0.461436 0.002734
114 343 0.652215 0.002734
53 511 0.05102 0.002733
136 462 0.251746 0.00273
133 61 0.530117 0.002729
87 352 0.194059 0.002727
94 362 0.40689 0.002727
101 60 0.08371 0.002727
114 223 0.334234 0.002726
123 73 0.082977 0.002726
123 457 0.075087 0.002726
96 499 0.10474 0.002725
136 330 0.588324 0.002725
109 163 0.175202 0.002724
104 331 0.289254 0.002722
115 231 0.052725 0.00272
86 524 0.003518 0.002719
103 197 0.169994 0.002719
123 28 0.049716 0.002719
99 495 0.067568 0.002714
123 79 0.07319 0.002714
123 125 0.07319 0.002714
123 452 0.07319 0.002714
123 455 0.07319 0.002714
123 483 0.07319 0.002714
13 92 0.048128 0.002713
95 383 0.201697 0.00271
82 428 0.018047 0.002708
117 62 0.263795 0.002708
124 95 0.093641 0.002701
109 126 0.451967 0.0027
105 197 0.060628 0.002698
64 92 0.484114 0.002696
116 92 0.484114 0.002696
115 105 0.50908 0.002694
133 524 0.199906 0.002694
45 481 0.104532 0.002692
46 481 0.104532 0.002692
101 524 0.206487 0.00269
125 150 0.166006 0.002689
114 296 0.515918 0.002687
136 252 0.605558 0.002687
108 354 0.294132 0.002686
124 458 0.114259 0.002685
50 142 0.054285 0.002684
79 63 0.042961 0.002684
99 78 0.068934 0.002684
136 151 0.561306 0.002684
95 373 0.098559 0.002683
115 241 0.366774 0.002682
117 490 0.338474 0.002682
144 481 0.00568 0.002682
94 48 0.431033 0.002681
119 248 0.098588 0.002681
120 108 0.050709 0.002674
87 226 0.008964 0.002673
103 177 0.402306 0.002672
111 278 0.07319 0.002672
101 464 0.427026 0.002671
118 508 0.141964 0.002671
96 222 0.002502 0.00267
105 257 0.083563 0.00267
68 314 0.031137 0.002668
101 462 0.27704 0.002668
117 18 0.352503 0.002668
123 168 0.052962 0.002668
106 222 0.043204 0.002667
108 70 0.49947 0.002667
110 222 0.043204 0.002667
117 151 0.520095 0.002667
103 355 0.640221 0.002666
50 7 0.081654 0.002665
80 492 0.012058 0.002665
121 308 0.113108 0.002665
135 492 0.012058 0.002665
5 219 0.013665 0.002664
115 295 0.386424 0.002664
45 31 0.085278 0.002663
46 31 0.085278 0.002663
117 74 0.620177 0.002663
8 481 0.059421 0.002662
87 142 0.05535 0.002662
94 234 0.497759 0.002662
8 60 0.055609 0.002661
40 407 0.089239 0.002661
45 61 0.156797 0.002661
46 61 0.156797 0.002661
122 384 0.06964 0.002661
95 323 0.037531 0.002659
119 516 0.020495 0.002659
125 97 0.023335 0.002658
128 379 0.026864 0.002655
94 79 0.004557 0.002654
94 125 0.004557 0.002654
94 452 0.004557 0.002654
94 455 0.004557 0.002654
94 483 0.004557 0.002654
114 369 0.285656 0.002654
136 109 0.218706 0.002654
119 312 0.140423 0.002653
64 31 0.480774 0.002651
116 31 0.480774 0.002651
90 139 0.031327 0.00265
104 46 0.276479 0.00265
13 475 0.020124 0.002649
113 11 0.52747 0.002649
117 372 0.592586 0.002648
86 484 0.004028 0.002646
114 12 0.622739 0.002646
120 199 0.29129 0.002646
45 309 0.146174 0.002645
46 309 0.146174 0.002645
117 428 0.540988 0.002645
109 506 0.491008 0.002644
123 463 0.043567 0.002644
126 310 0.027056 0.002643
4 376 0.005855 0.00264
103 241 0.292389 0.00264
121 490 0.126958 0.002639
136 162 0.132555 0.002639
45 204 0.043837 0.002637
46 204 0.043837 0.002637
113 379 0.419275 0.002637
103 45 0.056016 0.002636
115 319 0.379453 0.002636
125 262 0.111347 0.002636
31 470 0.031105 0.002635
50 68 0.00997 0.002635
13 37 0.021846 0.002634
109 381 0.279244 0.002634
113 154 0.44498 0.002633
114 326 0.371899 0.002632
43 138 0.289637 0.002631
90 429 0.053936 0.002631
90 146 0.007556 0.00263
104 288 0.211788 0.00263
103 464 0.472034 0.002629
133 36 0.169988 0.002629
136 524 0.281434 0.002628
13 459 0.083313 0.002627
43 85 0.008315 0.002627
89 150 0.031398 0.002627
43 296 0.330699 0.002626
3 295 0.013403 0.002624
45 63 0.13001 0.002624
46 63 0.13001 0.002624
126 223 0.010344 0.002621
88 53 0.053936 0.00262
88 64 0.053936 0.00262
88 152 0.053936 0.00262
88 340 0.053936 0.00262
99 372 0.074666 0.002619
114 219 0.276437 0.002619
40 481 0.085738 0.002617
136 59 0.295907 0.002617
13 471 0.046733 0.002616
113 304 0.06365 0.002616
4 278 0.047885 0.002614
95 96 0.037531 0.002612
126 489 0.029933 0.002612
122 197 0.064878 0.002611
114 74 0.66236 0.00261
9 197 0.035714 0.002609
108 97 0.030237 0.002605
40 55 0.069574 0.002604
94 230 0.467149 0.002601
96 441 0.03329 0.002601
68 226 0.006586 0.002597
136 327 0.329647 0.002597
96 27 0.013165 0.002596
40 417 0.042553 0.002594
80 174 0.033847 0.002594
114 416 0.534962 0.002594
135 174 0.033847 0.002594
101 193 0.310226 0.002592
82 180 0.020368 0.002591
101 170 0.226136 0.002591
133 1 0.468272 0.002591
108 327 0.360148 0.00259
114 204 0.22893 0.002589
113 79 0.00568 0.002588
113 125 0.00568 0.002588
113 452 0.00568 0.002588
113 455 0.00568 0.002588
113 470 0.494424 0.002588
113 483 0.00568 0.002588
115 497 0.729321 0.002588
120 197 0.177601 0.002588
99 68 0.034651 0.002587
120 16 0.074977 0.002587
50 296 0.060439 0.002586
90 196 0.033318 0.002586
90 333 0.033318 0.002586
90 345 0.033318 0.002586
117 491 0.436084 0.002586
119 50 0.141453 0.002586
94 8 0.449825 0.002582
124 522 0.159854 0.002582
108 226 0.033318 0.002581
133 509 0.347766 0.002581
41 148 0.007225 0.00258
133 379 0.42949 0.00258
96 234 0.012458 0.002579
103 490 0.265891 0.002579
111 323 0.07319 0.002579
119 354 0.157302 0.002578
123 352 0.09447 0.002578
50 498 0.023074 0.002577
45 458 0.067464 0.002576
46 458 0.067464 0.002576
114 470 0.595721 0.002576
125 494 0.211178 0.002576
8 282 0.035082 0.002575
117 212 0.566075 0.002574
125 403 0.06565 0.002574
117 70 0.451026 0.002573
124 146 0.153185 0.002573
126 164 0.008224 0.002572
94 92 0.401293 0.002571
104 213 0.098379 0.00257
118 32 0.12271 0.002568
34 176 0.013786 0.002567
99 475 0.026378 0.002567
40 342 0.047186 0.002566
86 344 0.006902 0.002566
102 466 0.011385 0.002565
45 22 0.023912 0.002564
46 22 0.023912 0.002564
101 309 0.411955 0.002563
106 123 0.032779 0.002563
110 123 0.032779 0.002563
45 342 0.10728 0.002562
46 342 0.10728 0.002562
94 482 0.252358 0.002562
96 30 0.009548 0.002562
133 384 0.467149 0.002562
40 219 0.064372 0.002561
96 37 0.048747 0.002561
119 75 0.218175 0.002561
45 180 0.054497 0.00256
46 180 0.054497 0.00256
8 525 0.126931 0.002559
141 508 0.12271 0.002559
31 183 0.029732 0.002558
50 304 0.001812 0.002558
123 202 0.031387 0.002558
88 108 0.058848 0.002557
115 209 0.185086 0.002557
9 129 0.033951 0.002556
53 180 0.041093 0.002555
119 46 0.13992 0.002555
120 211 0.01146 0.002555
103 110 0.547486 0.002554
64 91 0.417459 0.002553
89 504 0.028255 0.002553
106 380 0.100409 0.002553
110 380 0.100409 0.002553
116 91 0.417459 0.002553
124 176 0.036115 0.002553
4 154 0.017599 0.002552
100 82 0.041375 0.002551
101 200 0.570839 0.002551
88 40 0.006593 0.00255
96 43 0.00627 0.00255
136 98 0.479441 0.002549
4 323 0.049139 0.002548
103 150 0.192315 0.002548
95 270 0.045488 0.002546
99 36 0.087298 0.002546
99 122 0.004202 0.002545
119 70 0.162633 0.002545
121 223 0.104489 0.002545
122 172 0.008567 0.002545
113 97 0.039444 0.002544
125 74 0.479204 0.002544
103 240 0.136172 0.002541
114 302 0.2528 0.002541
119 506 0.209012 0.002541
9 84 0.020652 0.00254
45 142 0.04292 0.00254
46 142 0.04292 0.00254
114 252 0.638706 0.00254
141 32 0.12271 0.002538
126 159 0.037605 0.002537
95 46 0.189836 0.002535
99 430 0.01317 0.002535
111 104 0.07319 0.002534
114 264 0.22843 0.002534
64 384 0.497759 0.002533
116 384 0.497759 0.002533
3 71 0.074407 0.002532
79 48 0.000739 0.002531
120 525 0.186237 0.002531
79 335 0.09346 0.00253
90 14 0.053936 0.00253
120 302 0.151776 0.00253
121 114 0.07319 0.00253
121 485 0.07319 0.00253
123 460 0.107365 0.00253
4 270 0.030526 0.002529
32 286 0.016644 0.002529
117 204 0.207685 0.002529
86 511 0.005976 0.002528
117 2 0.260308 0.002528
125 8 0.479992 0.002526
79 77 0.084663 0.002525
125 123 0.07189 0.002525
32 43 0.054493 0.002523
64 193 0.350665 0.002523
104 209 0.079732 0.002523
116 193 0.350665 0.002523
118 84 0.149232 0.002523
99 380 0.015933 0.002522
43 73 0.085789 0.002521
36 188 0.046669 0.00252
65 188 0.046669 0.00252
70 188 0.046669 0.00252
136 199 0.480848 0.00252
142 188 0.046669 0.00252
45 248 0.106374 0.002519
46 248 0.106374 0.002519
50 12 0.067026 0.002519
128 176 0.033697 0.002519
113 200 0.529083 0.002517
123 75 0.183974 0.002516
136 508 0.364117 0.002516
128 7 0.110261 0.002515
136 102 0.40544 0.002515
43 512 0.065559 0.002513
45 109 0.128175 0.002512
46 109 0.128175 0.002512
90 262 0.01955 0.002511
123 98 0.061702 0.002511
5 65 0.009191 0.00251
87 208 0.141835 0.002508
123 512 0.061703 0.002507
101 377 0.131927 0.002506
95 331 0.22047 0.002505
111 472 0.07319 0.002504
9 369 0.030847 0.002503
123 304 0.050492 0.002503
3 472 0.073794 0.002501
53 223 0.03422 0.002501
124 28 0.043584 0.0025
126 451 0.024225 0.0025
41 458 0.007225 0.002498
136 77 0.238197 0.002497
13 147 0.049037 0.002496
103 56 0.589726 0.002496
136 70 0.47344 0.002496
122 283 0.11244 0.002495
100 277 0.064072 0.002494
124 344 0.126468 0.002494
141 169 0.013087 0.002494
89 219 0.037202 0.002493
114 5 0.554294 0.002491
136 74 0.658423 0.002491
94 62 0.185734 0.00249
87 63 0.239077 0.002488
114 379 0.514604 0.002488
141 84 0.149232 0.002488
95 50 0.201697 0.002486
99 193 0.033375 0.002485
141 346 0.013087 0.002485
50 178 0.05004 0.002484
53 164 0.019634 0.002483
128 343 0.034568 0.002483
40 335 0.134814 0.002482
113 520 0.111733 0.00248
118 169 0.013087 0.00248
104 354 0.131858 0.002479
105 279 0.083563 0.002477
103 1 0.502414 0.002476
118 346 0.013087 0.002476
8 212 0.032262 0.002475
95 26 0.201697 0.002475
101 202 0.059226 0.002475
64 284 0.307318 0.002474
116 284 0.307318 0.002474
82 230 0.008242 0.002473
125 309 0.437124 0.002473
13 78 0.079174 0.002472
87 42 0.232451 0.002472
31 28 0.004118 0.00247
114 346 0.531469 0.00247
125 525 0.185231 0.00247
99 173 0.06203 0.002469
94 466 0.324 0.002468
102 219 0.015455 0.002468
13 154 0.054927 0.002467
89 281 0.030228 0.002465
45 338 0.195305 0.002464
46 338 0.195305 0.002464
8 40 0.006593 0.002462
114 285 0.124006 0.002461
113 159 0.182998 0.00246
125 327 0.272759 0.00246
41 178 0.001869 0.002458
125 318 0.359657 0.002457
43 100 0.022873 0.002455
101 470 0.477053 0.002454
90 296 0.004028 0.002453
64 364 0.520894 0.002452
116 364 0.520894 0.002452
122 102 0.052677 0.002452
31 60 0.007648 0.002451
125 15 0.420159 0.002451
128 169 0.026864 0.002451
113 490 0.309721 0.00245
114 63 0.67326 0.002449
115 495 0.383137 0.002449
120 492 0.389573 0.002449
126 335 0.042069 0.002449
117 288 0.386893 0.002448
90 72 0.053936 0.002445
101 514 0.485929 0.002445
119 179 0.060609 0.002443
64 245 0.220355 0.002441
88 147 0.072926 0.002441
116 245 0.220355 0.002441
89 202 0.007776 0.00244
125 441 0.239424 0.00244
123 514 0.111186 0.002439
13 223 0.016835 0.002438
120 338 0.386653 0.002438
119 156 0.093869 0.002437
136 166 0.053936 0.002437
136 167 0.053936 0.002437
96 215 0.005304 0.002436
100 423 0.031532 0.002435
120 26 0.204053 0.002435
101 361 0.555497 0.002434
143 144 0.027911 0.002433
109 132 0.058944 0.002432
87 307 0.046695 0.002431
94 219 0.257855 0.00243
117 311 0.041949 0.00243
144 85 0.003518 0.00243
114 54 0.627807 0.002429
120 176 0.062883 0.002429
45 114 0.041949 0.002428
45 485 0.041949 0.002428
46 114 0.041949 0.002428
46 485 0.041949 0.002428
133 12 0.467149 0.002428
115 330 0.573751 0.002427
144 302 0.008242 0.002427
9 9 0.049158 0.002426
9 10 0.049158 0.002426
99 464 0.08513 0.002426
106 367 0.051837 0.002426
110 367 0.051837 0.002426
4 472 0.047273 0.002425
45 58 0.118857 0.002425
46 58 0.118857 0.002425
53 507 0.07721 0.002425
94 348 0.401055 0.002424
118 377 0.127132 0.002424
89 36 0.016192 0.002423
89 526 0.075249 0.002423
64 416 0.45538 0.002422
96 56 0.089066 0.002422
116 416 0.45538 0.002422
100 16 0.008652 0.002421
128 48 0.042793 0.002421
117 289 0.16902 0.00242
117 354 0.216387 0.00242
118 240 0.066465 0.002418
120 464 0.354484 0.002418
125 523 0.171306 0.002418
109 1 0.507347 0.002417
133 191 0.333407 0.002417
108 456 0.190586 0.002416
122 310 0.075087 0.002416
136 312 0.576896 0.002416
111 189 0.03844 0.002413
121 506 0.202252 0.002412
128 183 0.045488 0.002411
105 98 0.014375 0.00241
115 471 0.505676 0.00241
119 334 0.143056 0.00241
122 171 0.096118 0.002409
3 20 0.037742 0.002407
9 12 0.10308 0.002407
45 423 0.040389 0.002407
46 423 0.040389 0.002407
114 77 0.27438 0.002407
113 473 0.467935 0.002405
114 496 0.547939 0.002405
96 114 0.033318 0.002404
96 485 0.033318 0.002404
40 92 0.07964 0.002402
96 489 0.004358 0.002402
3 77 0.057811 0.002401
34 462 0.005391 0.002401
88 459 0.107676 0.002401
108 494 0.250884 0.0024
126 513 0.0688 0.0024
115 193 0.350527 0.002399
115 308 0.331798 0.002399
53 58 0.064852 0.002397
113 282 0.022662 0.002396
133 496 0.469006 0.002396
143 358 0.126931 0.002396
45 459 0.089916 0.002395
46 459 0.089916 0.002395
100 47 0.158842 0.002395
103 344 0.571903 0.002394
94 526 0.041357 0.002393
96 383 0.064127 0.002393
104 383 0.289001 0.002393
119 471 0.070685 0.002393
68 506 0.105112 0.002392
9 467 0.02767 0.002391
89 296 0.012286 0.002391
3 230 0.040678 0.00239
5 108 0.00301 0.00239
113 369 0.250182 0.002389
121 381 0.051724 0.002389
103 524 0.243264 0.002388
4 104 0.050431 0.002386
4 287 0.001611 0.002385
101 18 0.238749 0.002385
108 330 0.636911 0.002385
94 338 0.528361 0.002384
103 343 0.553013 0.002384
104 47 0.344839 0.002384
113 318 0.377406 0.002384
3 489 0.074407 0.002383
136 481 0.484706 0.002383
32 302 0.016644 0.002382
103 504 0.15791 0.002382
114 138 0.615237 0.002381
124 459 0.058685 0.00238
64 170 0.265519 0.002379
105 254 0.064309 0.002379
116 170 0.265519 0.002379
120 296 0.259472 0.002379
126 367 0.04767 0.002379
99 501 0.004202 0.002378
45 304 0.016645 0.002377
46 304 0.016645 0.002377
124 68 0.029355 0.002377
3 178 0.007648 0.002376
45 97 0.012547 0.002376
46 97 0.012547 0.002376
100 164 0.051574 0.002376
119 277 0.080194 0.002374
128 146 0.049237 0.002374
114 327 0.345685 0.002373
123 211 0.004217 0.002373
3 248 0.080371 0.002372
105 312 0.01873 0.002372
117 31 0.50652 0.002371
13 12 0.078051 0.00237
120 327 0.232819 0.00237
9 212 0.024125 0.002368
121 171 0.058195 0.002368
136 12 0.561887 0.002367
43 271 0.088161 0.002366
96 28 0.038373 0.002365
120 448 0.063418 0.002365
43 507 0.306355 0.002364
144 54 0.006278 0.002362
111 519 0.03844 0.00236
113 302 0.162488 0.00236
118 107 0.115443 0.00236
141 70 0.133513 0.00236
101 348 0.45875 0.002359
64 346 0.45538 0.002358
111 270 0.053936 0.002358
116 346 0.45538 0.002358
120 330 0.344782 0.002358
101 304 0.066743 0.002356
64 169 0.45538 0.002355
116 169 0.45538 0.002355
90 193 0.021236 0.002353
126 171 0.028065 0.002353
128 98 0.094374 0.002353
104 75 0.276479 0.002352
133 40 0.30535 0.002352
45 18 0.078165 0.00235
46 18 0.078165 0.00235
53 66 0.045954 0.00235
96 252 0.035639 0.002349
121 78 0.131607 0.002349
94 461 0.259906 0.002347
104 141 0.031721 0.002347
117 334 0.51042 0.002346
125 314 0.098101 0.002346
117 40 0.345472 0.002345
94 176 0.076253 0.002344
95 309 0.189836 0.002344
8 28 0.023506 0.002343
90 26 0.053936 0.002343
114 146 0.459617 0.002341
120 169 0.25856 0.002341
114 156 0.328794 0.002339
117 315 0.290264 0.002337
50 354 0.11504 0.002335
121 457 0.074001 0.002335
141 107 0.115443 0.002335
43 74 0.369974 0.002334
86 513 0.006902 0.002333
111 71 0.07319 0.002333
31 387 0.033958 0.002332
108 71 0.168486 0.002332
143 2 0.146185 0.002332
104 248 0.196952 0.002331
109 270 0.111751 0.002331
119 102 0.171161 0.002331
3 315 0.015461 0.00233
4 514 0.019173 0.00233
117 12 0.566956 0.00233
43 456 0.03127 0.002329
43 524 0.081116 0.002327
64 63 0.530949 0.002327
116 63 0.530949 0.002327
80 144 0.013932 0.002326
105 114 0.03844 0.002326
105 485 0.03844 0.002326
109 70 0.44267 0.002326
135 144 0.013932 0.002326
8 39 0.089384 0.002325
103 314 0.141596 0.002325
32 499 0.022141 0.002324
94 304 0.055786 0.002324
45 106 0.092856 0.002323
46 106 0.092856 0.002323
64 76 0.615498 0.002322
103 254 0.148924 0.002322
105 7 0.061432 0.002322
116 76 0.615498 0.002322
126 147 0.03029 0.002322
117 416 0.504739 0.002321
64 66 0.516458 0.00232
116 66 0.516458 0.00232
90 459 0.03844 0.002319
94 286 0.140968 0.002319
45 384 0.103195 0.002317
46 384 0.103195 0.002317
40 48 0.072543 0.002316
108 189 0.049911 0.002316
101 465 0.419759 0.002315
117 173 0.363387 0.002315
45 179 0.058497 0.002314
46 179 0.058497 0.002314
103 511 0.3664 0.002314
114 212 0.569028 0.002314
123 68 0.071597 0.002314
95 362 0.178334 0.002313
45 431 0.128245 0.002312
46 431 0.128245 0.002312
13 65 0.024225 0.002311
13 158 0.060451 0.002311
45 250 0.028917 0.00231
46 250 0.028917 0.00231
117 102 0.416982 0.00231
80 354 0.005618 0.002309
119 65 0.191338 0.002309
135 354 0.005618 0.002309
95 47 0.201697 0.002308
128 144 0.053997 0.002308
9 215 0.047615 0.002307
143 162 0.100409 0.002307
144 502 0.005976 0.002307
50 451 0.046669 0.002306
101 335 0.491314 0.002306
105 164 0.014483 0.002306
115 141 0.019177 0.002306
128 55 0.093004 0.002304
4 71 0.047885 0.002302
53 338 0.027862 0.002302
113 484 0.166067 0.002302
136 78 0.467375 0.002302
89 507 0.038949 0.002299
113 74 0.576106 0.002299
87 219 0.216814 0.002298
122 524 0.097508 0.002298
143 193 0.007094 0.002298
87 91 0.123741 0.002297
133 325 0.131214 0.002297
94 252 0.480618 0.002293
43 48 0.318441 0.002292
79 108 0.056577 0.002292
109 511 0.362893 0.002292
141 170 0.088363 0.002292
87 456 0.036964 0.002291
88 411 0.054135 0.00229
118 170 0.088363 0.00229
13 174 0.027838 0.002287
108 343 0.691028 0.002287
4 32 0.036009 0.002286
111 402 0.053936 0.002286
114 177 0.423336 0.002286
123 147 0.102524 0.002286
95 352 0.209861 0.002284
103 279 0.168179 0.002284
128 251 0.057173 0.002284
40 358 0.090081 0.002283
119 326 0.15092 0.002283
88 144 0.060643 0.00228
108 384 0.641922 0.00228
41 180 0.008598 0.002279
114 66 0.617465 0.002279
89 2 0.013087 0.002278
125 42 0.532501 0.002278
105 27 0.057041 0.002275
103 140 0.512651 0.002274
104 526 0.102725 0.002274
3 148 0.048139 0.002273
13 464 0.077522 0.002273
41 335 0.007556 0.002273
53 60 0.015796 0.002273
95 67 0.203407 0.002273
3 278 0.074407 0.002272
143 97 0.042553 0.002272
101 355 0.622578 0.002271
40 156 0.010451 0.00227
125 26 0.419737 0.00227
128 356 0.095549 0.00227
104 495 0.19256 0.002269
108 3 0.20489 0.002269
117 465 0.504142 0.002269
31 32 0.02214 0.002268
64 12 0.497759 0.002268
95 98 0.167169 0.002268
116 12 0.497759 0.002268
99 129 0.028446 0.002267
50 256 0.062307 0.002266
86 146 0.007556 0.002266
104 497 0.355791 0.002266
123 204 0.03785 0.002265
99 514 0.099024 0.002263
108 490 0.479431 0.002263
113 285 0.055287 0.002262
114 481 0.535029 0.002261
86 496 0.006278 0.00226
68 484 0.060865 0.002259
100 48 0.079663 0.002258
108 325 0.20411 0.002258
90 175 0.009725 0.002256
125 134 0.151874 0.002256
5 234 0.032554 0.002255
8 289 0.026862 0.002254
40 460 0.090081 0.002254
87 335 0.2302 0.002254
109 465 0.480207 0.002254
115 524 0.242704 0.002254
124 74 0.130226 0.002254
100 323 0.06395 0.002253
109 327 0.392905 0.002253
124 219 0.047615 0.002252
5 159 0.006101 0.00225
40 492 0.053911 0.00225
100 405 0.069446 0.00225
119 285 0.026822 0.00225
128 110 0.047691 0.00225
133 91 0.395078 0.00225
114 355 0.710422 0.002249
114 464 0.636539 0.002249
114 372 0.660356 0.002246
99 281 0.069362 0.002245
119 352 0.150521 0.002244
8 524 0.064449 0.002242
64 191 0.350665 0.002242
116 191 0.350665 0.002242
117 286 0.193124 0.002242
40 482 0.013403 0.002241
113 315 0.211094 0.002241
40 126 0.10083 0.002236
113 65 0.357352 0.002236
99 270 0.015933 0.002235
122 373 0.132309 0.002235
120 74 0.293777 0.002232
102 283 0.041949 0.002231
111 484 0.025384 0.002231
43 484 0.123989 0.00223
86 306 0.014876 0.00223
9 264 0.056025 0.002229
41 77 0.005391 0.002229
43 196 0.145268 0.002229
43 333 0.145268 0.002229
43 345 0.145268 0.002229
68 308 0.089684 0.002229
101 82 0.33364 0.002229
104 378 0.016059 0.002229
123 282 0.057759 0.002229
123 312 0.114698 0.002229
119 11 0.193552 0.002228
40 147 0.125142 0.002226
113 312 0.502185 0.002226
45 96 0.04442 0.002225
46 96 0.04442 0.002225
115 387 0.395269 0.002225
45 331 0.085166 0.002223
46 331 0.085166 0.002223
53 151 0.048458 0.002223
121 515 0.003066 0.002223
121 521 0.003066 0.002223
125 356 0.207452 0.002223
108 307 0.097454 0.002222
114 331 0.619018 0.002222
80 232 0.018107 0.002221
121 169 0.089229 0.002221
135 232 0.018107 0.002221
45 42 0.082133 0.002218
46 42 0.082133 0.002218
100 383 0.102273 0.002218
115 376 0.1085 0.002218
87 18 0.08371 0.002217
88 405 0.038133 0.002216
105 173 0.058261 0.002216
109 383 0.427231 0.002216
114 491 0.474535 0.002215
144 469 0.009339 0.002215
50 417 0.001199 0.002214
101 178 0.159866 0.002214
103 352 0.565127 0.002214
136 193 0.370578 0.002214
117 176 0.065155 0.002213
95 473 0.189836 0.002212
99 296 0.056463 0.002212
114 30 0.262287 0.002212
120 95 0.046769 0.002212
128 369 0.042535 0.002212
128 97 0.00498 0.002211
136 219 0.253564 0.002211
31 171 0.008567 0.002209
4 20 0.01122 0.002208
50 66 0.042548 0.002208
96 180 0.033564 0.002208
104 22 0.026192 0.002208
125 240 0.191646 0.002208
45 39 0.059471 0.002207
45 502 0.125556 0.002207
46 39 0.059471 0.002207
46 502 0.125556 0.002207
123 462 0.166047 0.002207
43 471 0.263656 0.002206
40 114 0.041949 0.002204
40 485 0.041949 0.002204
4 6 0.013403 0.002203
53 85 0.006824 0.002203
114 188 0.099698 0.002203
128 346 0.026864 0.002203
31 151 0.023335 0.002202
79 270 0.003707 0.002202
3 31 0.070685 0.002201
43 216 0.056129 0.002201
64 309 0.403988 0.002201
96 95 0.013708 0.002201
109 448 0.067688 0.002201
116 309 0.403988 0.002201
144 212 0.013272 0.002201
43 106 0.222164 0.0022
99 502 0.135296 0.0022
104 227 0.299292 0.0022
108 287 0.034264 0.0022
119 265 0.080194 0.0022
8 407 0.035286 0.002199
40 212 0.078748 0.002199
113 232 0.323957 0.002199
104 525 0.173258 0.002198
4 406 0.011054 0.002197
50 248 0.102567 0.002197
117 54 0.593614 0.002197
124 118 0.054397 0.002197
40 461 0.025905 0.002195
4 431 0.016518 0.002194
79 5 0.072458 0.002194
125 47 0.494134 0.002194
115 491 0.463905 0.002193
101 343 0.529916 0.002192
8 144 0.013932 0.00219
41 118 0.004028 0.00219
113 524 0.208087 0.00219
103 138 0.494905 0.002189
121 170 0.06626 0.002188
121 21 0.07566 0.002187
34 461 0.011385 0.002186
106 114 0.07319 0.002186
106 485 0.07319 0.002186
110 114 0.07319 0.002186
110 485 0.07319 0.002186
43 151 0.288798 0.002184
133 146 0.262142 0.002184
136 499 0.517722 0.002184
50 8 0.093795 0.002182
89 525 0.077013 0.002182
104 523 0.1249 0.002182
50 59 0.006813 0.002181
118 70 0.114259 0.002181
88 479 0.03488 0.002178
114 180 0.430891 0.002177
89 285 0.032848 0.002176
128 27 0.007586 0.002175
109 473 0.375547 0.002173
125 122 0.127707 0.002173
114 209 0.181498 0.002172
121 6 0.081952 0.002172
117 411 0.074977 0.002169
64 67 0.495241 0.002168
94 215 0.256738 0.002168
116 67 0.495241 0.002168
95 348 0.201697 0.002167
126 507 0.054944 0.002167
128 31 0.069924 0.002167
119 338 0.225366 0.002166
113 362 0.479728 0.002165
128 335 0.090895 0.002165
95 504 0.078203 0.002163
88 132 0.027814 0.002162
94 32 0.157165 0.002162
94 380 0.117151 0.002162
109 414 0.554116 0.002162
87 398 0.05886 0.002161
43 11 0.385364 0.00216
40 171 0.090108 0.002158
87 127 0.150493 0.002158
103 507 0.452395 0.002158
117 448 0.089596 0.002158
128 519 0.047069 0.002158
100 22 0.01859 0.002157
95 495 0.135504 0.002156
126 354 0.06155 0.002156
128 496 0.040119 0.002156
108 326 0.389051 0.002155
68 39 0.07207 0.002153
109 290 0.018107 0.002153
114 315 0.339492 0.002153
114 514 0.623993 0.002153
101 502 0.44122 0.002152
120 15 0.274958 0.002152
120 71 0.132217 0.002152
87 60 0.023691 0.002151
123 159 0.100432 0.002151
88 304 0.027814 0.002149
108 309 0.602271 0.002149
117 144 0.120612 0.002149
119 200 0.186311 0.002149
121 342 0.174773 0.002149
100 227 0.051196 0.002148
109 48 0.364163 0.002148
50 170 0.006742 0.002147
100 40 0.031532 0.002147
123 62 0.08882 0.002147
68 65 0.13025 0.002145
79 495 0.034114 0.002145
114 428 0.571211 0.002145
120 516 0.097915 0.002145
124 177 0.098763 0.002145
118 181 0.127132 0.002144
79 65 0.024225 0.002141
95 232 0.13525 0.002141
9 28 0.017062 0.002139
8 7 0.080194 0.002138
79 113 0.001312 0.002136
5 151 0.01146 0.002135
40 170 0.121085 0.002135
120 416 0.216973 0.002135
141 181 0.127132 0.002135
109 26 0.396755 0.002134
32 387 0.016644 0.002133
36 277 0.053936 0.002133
65 277 0.053936 0.002133
70 277 0.053936 0.002133
90 241 0.03844 0.002133
108 495 0.426263 0.002133
142 277 0.053936 0.002133
143 380 0.100409 0.002131
99 9 0.018744 0.00213
99 10 0.018744 0.00213
89 26 0.063845 0.002129
141 240 0.066465 0.002129
89 14 0.057307 0.002128
99 42 0.067312 0.002127
120 414 0.306145 0.002125
133 39 0.118605 0.002125
109 50 0.463885 0.002124
136 174 0.479418 0.002124
143 114 0.07319 0.002124
143 485 0.07319 0.002124
40 140 0.085864 0.002123
90 7 0.03844 0.002123
94 61 0.540347 0.002122
108 263 0.110309 0.002122
40 199 0.129717 0.002121
104 48 0.292223 0.00212
133 41 0.485345 0.00212
88 127 0.088422 0.002119
90 286 0.008242 0.002119
95 308 0.100753 0.002119
53 39 0.027732 0.002118
125 139 0.078863 0.002118
50 288 0.060868 0.002117
108 163 0.20853 0.002117
117 231 0.094398 0.002117
13 234 0.03358 0.002116
100 379 0.078875 0.002115
50 193 0.001415 0.002114
40 215 0.064372 0.002113
64 289 0.136993 0.002112
116 289 0.136993 0.002112
113 509 0.355477 0.002111
114 169 0.525885 0.002111
106 127 0.088422 0.00211
110 127 0.088422 0.00211
121 465 0.091125 0.00211
121 499 0.166678 0.00211
4 369 0.009502 0.002109
64 318 0.417459 0.002109
94 460 0.041357 0.002109
116 318 0.417459 0.002109
117 129 0.253921 0.002109
41 59 0.010122 0.002107
118 475 0.133123 0.002107
136 240 0.147554 0.002107
45 153 0.062146 0.002106
46 153 0.062146 0.002106
119 500 0.047729 0.002103
119 505 0.047729 0.002103
119 518 0.047729 0.002103
105 384 0.052132 0.002102
117 174 0.502427 0.002102
125 171 0.244142 0.002102
53 514 0.05102 0.002101
64 61 0.584257 0.002101
116 61 0.584257 0.002101
117 526 0.118281 0.002101
123 240 0.047284 0.002101
50 307 0.054285 0.0021
3 402 0.055153 0.002099
8 50 0.126931 0.002099
53 314 0.025651 0.002099
101 245 0.222484 0.002099
106 132 0.047068 0.002099
110 132 0.047068 0.002099
103 92 0.477596 0.002098
4 462 0.043277 0.002095
9 92 0.068499 0.002095
68 383 0.182436 0.002095
105 502 0.076618 0.002095
117 502 0.521876 0.002094
136 411 0.073291 0.002094
136 512 0.159775 0.002093
105 288 0.015113 0.002092
113 308 0.311248 0.002092
68 26 0.182436 0.00209
79 180 0.023091 0.002089
124 58 0.173205 0.002089
41 36 0.004557 0.002088
79 70 0.037573 0.002088
96 174 0.045693 0.002087
108 509 0.460992 0.002087
126 71 0.029933 0.002087
126 127 0.023297 0.002087
100 154 0.126471 0.002086
87 171 0.110849 0.002085
88 510 0.038133 0.002084
133 364 0.48359 0.002084
3 344 0.058938 0.002083
50 4 0.011181 0.002083
114 271 0.295673 0.002083
32 27 0.002453 0.002082
100 495 0.11142 0.002082
115 383 0.557736 0.002082
126 31 0.047865 0.002082
124 42 0.146087 0.002081
101 516 0.127707 0.00208
102 177 0.03844 0.00208
79 284 0.111849 0.002079
106 97 0.042553 0.002077
110 97 0.042553 0.002077
114 173 0.385381 0.002077
124 457 0.07359 0.002077
114 170 0.324911 0.002076
117 248 0.286584 0.002076
122 451 0.07319 0.002074
126 472 0.027056 0.002072
141 39 0.115443 0.002072
8 406 0.080194 0.002071
141 326 0.124633 0.002071
120 105 0.326802 0.00207
43 385 0.29558 0.002069
87 354 0.090371 0.002069
119 413 0.013917 0.002069
124 281 0.040355 0.002069
79 411 0.047068 0.002068
120 148 0.260295 0.002068
122 223 0.05936 0.002068
43 59 0.149004 0.002067
87 196 0.069486 0.002065
87 333 0.069486 0.002065
87 345 0.069486 0.002065
120 312 0.295807 0.002065
124 12 0.093641 0.002065
136 520 0.141926 0.002065
80 364 0.010303 0.002064
87 229 0.062704 0.002064
121 42 0.104489 0.002064
135 364 0.010303 0.002064
95 197 0.041908 0.002063
104 26 0.289696 0.002063
141 289 0.099658 0.002062
3 163 0.078286 0.002061
103 284 0.324773 0.002061
124 471 0.099698 0.002061
141 3 0.128185 0.002061
101 373 0.268042 0.002059
109 464 0.516167 0.002059
136 358 0.127707 0.002059
43 414 0.373249 0.002058
133 293 0.043083 0.002058
136 283 0.296553 0.002058
4 331 0.025806 0.002057
106 325 0.100409 0.002057
110 325 0.100409 0.002057
111 265 0.053936 0.002057
143 85 0.049414 0.002057
8 462 0.080389 0.002056
115 354 0.260041 0.002056
4 39 0.018496 0.002055
94 63 0.467784 0.002054
87 26 0.207283 0.002052
94 5 0.360593 0.002052
96 405 0.031622 0.002052
117 461 0.358741 0.002052
126 262 0.005687 0.002052
143 417 0.073388 0.002052
34 306 0.014876 0.00205
50 442 0.054285 0.00205
114 175 0.294758 0.00205
115 309 0.543676 0.00205
128 164 0.014483 0.00205
45 441 0.095675 0.002048
46 441 0.095675 0.002048
100 30 0.103186 0.002048
122 385 0.084618 0.002047
45 14 0.07214 0.002046
45 147 0.109645 0.002046
46 14 0.07214 0.002046
46 147 0.109645 0.002046
115 45 0.019177 0.002046
99 104 0.006756 0.002045
109 264 0.219993 0.002045
122 30 0.052677 0.002045
40 310 0.042553 0.002044
50 148 0.107409 0.002044
50 430 0.003066 0.002042
125 110 0.422049 0.002042
144 144 0.006902 0.002042
136 178 0.229655 0.002041
50 109 0.082904 0.00204
43 522 0.200625 0.002039
86 198 0.00327 0.002039
5 92 0.012668 0.002038
40 21 0.043788 0.002037
87 170 0.085093 0.002037
100 346 0.079647 0.002037
114 191 0.481549 0.002037
40 344 0.115 0.002036
99 477 0.031942 0.002036
113 169 0.420864 0.002035
40 69 0.038351 0.002034
68 179 0.041728 0.002034
103 265 0.05857 0.002034
141 102 0.063178 0.002034
68 514 0.146355 0.002033
86 283 0.007556 0.002033
120 491 0.257679 0.002033
109 288 0.351421 0.002032
9 473 0.063178 0.00203
40 1 0.136179 0.002029
99 251 0.08617 0.002029
100 500 0.017599 0.002028
100 505 0.017599 0.002028
100 518 0.017599 0.002028
136 32 0.223095 0.002028
53 144 0.05908 0.002027
79 127 0.065797 0.002027
50 253 0.074293 0.002026
50 258 0.074293 0.002026
50 259 0.074293 0.002026
88 65 0.088422 0.002026
120 181 0.116532 0.002025
41 509 0.00429 0.002024
45 21 0.043788 0.002024
46 21 0.043788 0.002024
105 482 0.020443 0.002023
133 82 0.395078 0.002023
113 175 0.188588 0.002022
141 377 0.127132 0.002022
43 251 0.321407 0.002021
117 508 0.288894 0.002021
9 175 0.081071 0.00202
100 197 0.030316 0.00202
101 273 0.005391 0.00202
50 369 0.083685 0.002019
50 77 0.12271 0.002018
88 442 0.080194 0.002018
90 285 0.026648 0.002018
103 146 0.336851 0.002018
122 457 0.075087 0.002018
133 462 0.171929 0.002018
128 278 0.075249 0.002016
102 109 0.007556 0.002015
117 329 0.396827 0.002015
114 147 0.309592 0.002014
113 277 0.126931 0.002013
79 132 0.020952 0.002012
104 50 0.344839 0.002012
32 492 0.012058 0.002011
118 271 0.173205 0.002011
128 329 0.023592 0.002011
141 318 0.012286 0.002011
106 21 0.073794 0.00201
110 21 0.073794 0.00201
4 265 0.028019 0.002009
101 379 0.407391 0.002008
113 296 0.389183 0.002008
118 102 0.063178 0.002008
50 342 0.029787 0.002007
114 492 0.553322 0.002006
119 21 0.04422 0.002006
124 441 0.075668 0.002004
125 162 0.111792 0.002004
133 511 0.279334 0.002004
136 306 0.481177 0.002004
106 358 0.126931 0.002003
110 358 0.126931 0.002003
45 60 0.007648 0.002002
46 60 0.007648 0.002002
94 54 0.451842 0.002002
113 364 0.488209 0.002002
94 55 0.055786 0.002001
95 68 0.125502 0.002
124 524 0.038026 0.001999
50 293 0.008494 0.001998
96 138 0.065922 0.001998
101 352 0.524944 0.001998
133 169 0.42949 0.001998
136 144 0.114077 0.001998
3 405 0.017599 0.001997
34 109 0.007556 0.001997
105 504 0.025999 0.001996
95 11 0.201697 0.001995
141 271 0.173205 0.001995
143 62 0.009191 0.001995
43 150 0.178286 0.001994
64 180 0.358576 0.001994
116 180 0.358576 0.001994
3 36 0.067245 0.001993
43 132 0.013087 0.001993
87 72 0.061524 0.001993
118 318 0.012286 0.001993
101 417 0.039723 0.001992
119 12 0.156365 0.001992
128 61 0.120807 0.001992
133 329 0.363206 0.001992
8 6 0.006593 0.001991
3 27 0.00498 0.00199
111 331 0.006278 0.00199
13 463 0.058893 0.001989
104 132 0.018925 0.001988
120 498 0.206537 0.001986
124 127 0.034906 0.001985
40 162 0.075692 0.001984
96 164 0.017036 0.001984
109 516 0.137333 0.001984
82 179 0.002787 0.001983
117 241 0.291488 0.001983
119 351 0.014395 0.001983
43 18 0.169423 0.001982
144 208 0.005976 0.001982
95 39 0.080751 0.001981
114 106 0.463118 0.001981
120 223 0.1543 0.001981
121 11 0.12565 0.00198
99 4 0.015933 0.001979
121 417 0.074001 0.001979
136 406 0.484833 0.001979
94 384 0.429499 0.001978
96 473 0.043116 0.001978
103 509 0.450393 0.001977
118 39 0.096189 0.001977
103 61 0.60898 0.001976
13 507 0.025252 0.001975
43 177 0.244272 0.001973
144 373 0.004028 0.001973
100 334 0.102046 0.001972
119 376 0.053789 0.001972
123 490 0.166473 0.001972
143 30 0.009741 0.001972
89 429 0.056426 0.001971
101 318 0.359072 0.001971
111 489 0.07319 0.001971
5 127 0.008652 0.00197
114 364 0.620288 0.001969
118 511 0.01825 0.001969
120 352 0.32491 0.001969
104 287 0.025985 0.001968
120 68 0.167016 0.001967
87 138 0.165134 0.001966
94 1 0.40254 0.001966
94 222 0.149061 0.001965
143 451 0.07319 0.001965
13 338 0.105406 0.001964
50 252 0.131342 0.001964
115 54 0.586247 0.001964
105 506 0.090984 0.001961
87 384 0.168775 0.00196
89 262 0.027279 0.001959
136 387 0.35788 0.001959
124 151 0.146087 0.001958
96 477 0.002883 0.001957
133 358 0.103486 0.001957
109 52 0.427231 0.001956
111 163 0.07319 0.001956
114 461 0.418841 0.001956
123 40 0.035287 0.001956
128 310 0.074212 0.001956
3 2 0.085682 0.001955
53 5 0.09498 0.001955
101 473 0.427884 0.001955
109 209 0.200504 0.001954
45 461 0.063957 0.001953
46 461 0.063957 0.001953
114 76 0.713957 0.001953
119 367 0.134981 0.001953
123 465 0.043567 0.001953
80 517 0.012058 0.001952
99 54 0.057236 0.001952
135 517 0.012058 0.001952
3 407 0.055775 0.001951
99 216 0.055753 0.001951
109 12 0.528889 0.001951
113 98 0.379893 0.001951
3 32 0.062531 0.001949
53 31 0.048458 0.001949
68 456 0.027084 0.001949
101 22 0.025465 0.001949
101 151 0.505339 0.001948
5 240 0.005618 0.001947
120 367 0.230256 0.001947
133 346 0.42949 0.001947
121 59 0.16652 0.001946
102 469 0.009339 0.001945
121 282 0.055571 0.001943
106 289 0.026862 0.001942
110 289 0.026862 0.001942
119 477 0.004217 0.001942
43 252 0.37617 0.001941
96 212 0.041035 0.001941
31 76 0.040114 0.00194
80 299 0.015941 0.00194
114 104 0.234192 0.00194
135 299 0.015941 0.00194
82 302 0.008242 0.001939
95 139 0.031663 0.001939
105 343 0.053336 0.001939
4 470 0.031105 0.001938
106 53 0.07319 0.001938
106 64 0.07319 0.001938
106 152 0.07319 0.001938
106 340 0.07319 0.001938
110 53 0.07319 0.001938
110 64 0.07319 0.001938
110 152 0.07319 0.001938
110 340 0.07319 0.001938
136 208 0.383914 0.001938
143 491 0.047186 0.001938
13 302 0.04714 0.001937
106 70 0.060717 0.001937
110 70 0.060717 0.001937
123 53 0.07319 0.001937
123 64 0.07319 0.001937
123 152 0.07319 0.001937
123 340 0.07319 0.001937
141 511 0.01825 0.001937
143 310 0.073388 0.001937
101 525 0.132733 0.001936
3 104 0.076953 0.001935
136 381 0.151874 0.001935
96 216 0.012086 0.001934
126 120 0.035827 0.001934
13 490 0.083548 0.001933
88 416 0.126931 0.001933
94 364 0.456366 0.001933
136 373 0.303702 0.001933
64 5 0.392977 0.001932
100 352 0.11407 0.001932
113 248 0.244931 0.001932
116 5 0.392977 0.001932
117 68 0.311152 0.001932
13 177 0.014974 0.001931
126 132 0.009226 0.001931
53 230 0.070831 0.00193
43 516 0.12226 0.001929
50 335 0.072176 0.001929
121 151 0.104489 0.001929
121 524 0.097364 0.001928
41 283 0.023156 0.001927
105 490 0.063479 0.001927
114 92 0.501619 0.001927
119 26 0.134116 0.001927
3 146 0.050547 0.001926
50 191 0.138455 0.001926
64 442 0.088434 0.001926
104 7 0.164525 0.001926
116 442 0.088434 0.001926
34 5 0.035643 0.001923
40 27 0.018539 0.001923
105 68 0.020443 0.001923
124 467 0.096411 0.001923
125 36 0.265231 0.001923
87 231 0.061102 0.001921
103 188 0.055786 0.00192
105 21 0.041551 0.00192
114 72 0.123328 0.00192
118 223 0.060565 0.00192
126 416 0.031637 0.001919
79 372 0.039854 0.001918
86 107 0.002552 0.001918
133 273 0.00568 0.001918
40 364 0.057473 0.001916
123 338 0.1277 0.001916
108 191 0.473 0.001914
117 524 0.260323 0.001914
122 191 0.136575 0.001914
123 163 0.020078 0.001914
143 27 0.04769 0.001914
40 495 0.07259 0.001913
82 85 0.003518 0.001913
89 154 0.013087 0.001912
43 36 0.129875 0.001911
123 289 0.035209 0.001911
143 522 0.106312 0.00191
31 172 0.00327 0.001909
40 60 0.007648 0.001909
109 509 0.352818 0.001909
123 138 0.120599 0.001909
123 464 0.043567 0.001908
128 171 0.074258 0.001908
96 308 0.039141 0.001907
100 126 0.083986 0.001907
106 27 0.04769 0.001907
110 27 0.04769 0.001907
118 326 0.105379 0.001907
122 512 0.061703 0.001907
89 72 0.055153 0.001906
128 296 0.025212 0.001906
50 85 0.026017 0.001905
99 159 0.016945 0.001905
111 45 0.046669 0.001905
121 163 0.034263 0.001905
32 113 0.010875 0.001903
87 22 0.027438 0.001903
103 406 0.452244 0.001903
109 18 0.308077 0.001903
115 26 0.510605 0.001901
117 467 0.316281 0.001901
123 373 0.066567 0.0019
124 18 0.126468 0.0019
9 509 0.075668 0.001899
96 507 0.009643 0.001899
101 158 0.468448 0.001899
9 77 0.105406 0.001898
133 105 0.369051 0.001898
141 354 0.141562 0.001898
141 308 0.164976 0.001897
9 98 0.068955 0.001896
89 398 0.043584 0.001895
117 327 0.281673 0.001895
122 346 0.099172 0.001895
109 335 0.497391 0.001894
106 287 0.073388 0.001893
110 287 0.073388 0.001893
123 403 0.052448 0.001893
4 240 0.035314 0.001892
103 76 0.602674 0.001892
40 289 0.042965 0.001891
79 174 0.007228 0.00189
3 40 0.031538 0.001889
99 162 0.061823 0.001889
8 102 0.05857 0.001888
80 158 0.016644 0.001888
135 158 0.016644 0.001888
45 1 0.117886 0.001887
46 1 0.117886 0.001887
79 309 0.104845 0.001887
82 172 0.0008 0.001887
141 223 0.060565 0.001887
105 449 0.001217 0.001886
120 378 0.00568 0.001885
121 178 0.048798 0.001885
68 40 0.113919 0.001884
94 514 0.466128 0.001884
124 30 0.063178 0.001883
124 73 0.075249 0.001883
41 343 0.006902 0.001882
119 198 0.084467 0.001882
124 315 0.141964 0.001882
79 53 0.046669 0.001881
79 64 0.046669 0.001881
79 152 0.046669 0.001881
79 340 0.046669 0.001881
117 520 0.115217 0.001881
133 470 0.446569 0.001881
87 188 0.045128 0.00188
96 66 0.063422 0.001879
123 154 0.112729 0.001879
3 159 0.08182 0.001878
109 411 0.098379 0.001878
36 181 0.07319 0.001877
65 181 0.07319 0.001877
70 181 0.07319 0.001877
119 8 0.151771 0.001877
136 37 0.298383 0.001877
142 181 0.07319 0.001877
89 144 0.027324 0.001876
133 67 0.45973 0.001876
113 147 0.188496 0.001875
143 32 0.100409 0.001875
3 66 0.069798 0.001874
121 495 0.103045 0.001874
101 358 0.188198 0.001873
124 76 0.133513 0.001872
99 295 0.064889 0.001871
32 496 0.012668 0.00187
114 164 0.161291 0.00187
8 31 0.126931 0.001869
82 174 0.016691 0.001869
109 262 0.124375 0.001869
123 354 0.05824 0.001869
45 484 0.020658 0.001868
46 484 0.020658 0.001868
94 177 0.357398 0.001868
108 464 0.643735 0.001868
114 463 0.511824 0.001868
114 465 0.574057 0.001868
117 101 0.152246 0.001868
9 15 0.084605 0.001867
136 27 0.03373 0.001867
45 428 0.102412 0.001866
46 428 0.102412 0.001866
94 138 0.411597 0.001866
103 514 0.53476 0.001866
114 105 0.497951 0.001866
8 67 0.073888 0.001865
101 497 0.634731 0.001865
108 312 0.606478 0.001865
109 11 0.552906 0.001865
120 79 0.07319 0.001865
120 125 0.07319 0.001865
120 452 0.07319 0.001865
120 455 0.07319 0.001865
120 483 0.07319 0.001865
9 148 0.069693 0.001864
40 348 0.069683 0.001864
103 523 0.213138 0.001864
118 495 0.130055 0.001864
34 56 0.018778 0.001863
64 491 0.377286 0.001863
79 114 0.046669 0.001863
79 485 0.046669 0.001863
116 491 0.377286 0.001863
34 219 0.010951 0.001862
94 470 0.44074 0.001862
141 475 0.133123 0.001862
96 522 0.020778 0.001861
118 175 0.092447 0.001861
119 72 0.047729 0.001861
118 356 0.127754 0.00186
133 285 0.050452 0.00186
136 352 0.671029 0.001859
94 42 0.503634 0.001858
103 513 0.338749 0.001858
115 75 0.615867 0.001858
9 127 0.069526 0.001857
102 106 0.035643 0.001857
50 278 0.047474 0.001856
105 522 0.039118 0.001856
122 407 0.1111 0.001856
9 502 0.085566 0.001855
13 494 0.007069 0.001855
36 178 0.041949 0.001855
65 178 0.041949 0.001855
70 178 0.041949 0.001855
142 178 0.041949 0.001855
41 273 0.000196 0.001854
96 456 0.005855 0.001854
99 11 0.105997 0.001854
40 82 0.082133 0.001851
40 456 0.00327 0.00185
103 335 0.489141 0.00185
121 96 0.076509 0.001849
126 52 0.0563 0.001849
117 5 0.440749 0.001848
125 65 0.42017 0.001848
108 348 0.50199 0.001847
113 494 0.136662 0.001847
13 290 0.047068 0.001846
136 494 0.280984 0.001846
34 140 0.023156 0.001845
40 299 0.108473 0.001845
45 65 0.065579 0.001845
46 65 0.065579 0.001845
128 380 0.069028 0.001845
90 18 0.03844 0.001844
128 127 0.028383 0.001844
8 77 0.126931 0.001843
43 66 0.36004 0.001843
115 110 0.577872 0.001843
95 138 0.12944 0.001841
3 509 0.085682 0.00184
8 459 0.126931 0.00184
82 27 0.001217 0.00184
100 506 0.147584 0.00184
9 282 0.02822 0.001839
50 91 0.087683 0.001839
53 141 0.005019 0.001839
123 70 0.06406 0.001839
124 202 0.079483 0.001839
4 407 0.029253 0.001837
53 132 0.005019 0.001837
106 411 0.073388 0.001837
110 411 0.073388 0.001837
143 59 0.063862 0.001837
136 204 0.210048 0.001836
141 299 0.079483 0.001836
141 407 0.108082 0.001836
40 405 0.007483 0.001835
90 295 0.02804 0.001834
122 520 0.017698 0.001834
9 193 0.019807 0.001833
144 499 0.010951 0.001833
80 66 0.010875 0.001832
128 451 0.07319 0.001832
135 66 0.010875 0.001832
136 245 0.244175 0.001832
9 498 0.018355 0.001831
50 189 0.054285 0.001831
50 402 0.02822 0.001831
118 299 0.079483 0.001831
106 417 0.073388 0.00183
109 73 0.18193 0.00183
110 417 0.073388 0.00183
34 212 0.020368 0.001829
120 442 0.086235 0.001829
136 222 0.208656 0.001829
115 460 0.164345 0.001828
113 352 0.528338 0.001827
34 27 0.001217 0.001826
53 293 0.023609 0.001826
95 525 0.08178 0.001826
121 428 0.145357 0.001825
108 95 0.2367 0.001824
109 205 0.008964 0.001824
68 52 0.182436 0.001823
125 465 0.384383 0.001823
128 314 0.037779 0.001823
13 98 0.026757 0.001822
128 481 0.080336 0.001822
40 380 0.06356 0.001821
79 380 0.074711 0.001821
103 175 0.247845 0.001821
120 254 0.145875 0.001821
88 78 0.059421 0.00182
96 96 0.038373 0.00182
113 431 0.483797 0.00182
103 431 0.522149 0.001819
104 18 0.132288 0.001819
105 511 0.014776 0.001819
89 474 0.04998 0.001817
118 123 0.015 0.001817
88 173 0.126931 0.001816
103 66 0.521927 0.001816
5 522 0.009191 0.001815
13 288 0.013518 0.001815
8 261 0.060717 0.001814
128 302 0.026477 0.001814
101 223 0.238623 0.001813
114 68 0.320131 0.001813
40 63 0.079763 0.001811
68 491 0.090975 0.001811
121 107 0.115214 0.001811
136 325 0.159866 0.001811
4 489 0.047885 0.00181
13 76 0.073854 0.00181
122 54 0.117076 0.00181
90 178 0.041949 0.001808
99 416 0.041824 0.001808
101 45 0.086152 0.001808
118 407 0.108082 0.001808
13 173 0.058893 0.001807
68 352 0.191114 0.001806
104 441 0.179771 0.001806
121 233 0.014563 0.001806
109 312 0.463787 0.001805
118 289 0.080404 0.001805
136 526 0.164159 0.001805
143 78 0.041409 0.001805
143 442 0.080194 0.001805
4 335 0.019142 0.001804
117 193 0.360446 0.001803
64 40 0.320618 0.001802
94 469 0.270914 0.001802
116 40 0.320618 0.001802
133 107 0.066518 0.001802
8 428 0.126931 0.001801
40 153 0.108473 0.001801
95 414 0.201697 0.001801
111 407 0.053936 0.001801
123 343 0.086229 0.001801
13 248 0.06502 0.0018
95 469 0.116506 0.0018
43 52 0.318441 0.001798
114 299 0.316499 0.001798
103 475 0.230124 0.001797
120 411 0.026721 0.001797
105 12 0.097283 0.001796
118 308 0.145722 0.001796
136 500 0.139338 0.001795
136 505 0.139338 0.001795
136 518 0.139338 0.001795
105 76 0.104162 0.001794
105 295 0.015594 0.001792
109 525 0.215743 0.001792
50 517 0.086821 0.00179
108 52 0.640757 0.00179
136 460 0.19068 0.001789
64 271 0.202075 0.001787
116 271 0.202075 0.001787
120 373 0.172124 0.001787
141 123 0.015 0.001787
40 262 0.01652 0.001786
43 431 0.346688 0.001785
94 473 0.43696 0.001785
136 6 0.318937 0.001785
128 491 0.047148 0.001784
4 491 0.010777 0.001783
9 122 0.011181 0.001783
117 178 0.176752 0.001783
128 30 0.062432 0.001781
109 285 0.082944 0.00178
40 441 0.097768 0.001778
87 338 0.225925 0.001778
120 23 0.026721 0.001778
9 199 0.039639 0.001777
88 159 0.126931 0.001777
109 200 0.577128 0.001777
117 335 0.553092 0.001776
119 403 0.021207 0.001776
103 223 0.288942 0.001775
108 519 0.210441 0.001775
113 82 0.336571 0.001774
9 463 0.064171 0.001773
90 414 0.07319 0.001771
36 314 0.023156 0.00177
65 314 0.023156 0.00177
70 314 0.023156 0.00177
142 314 0.023156 0.00177
41 484 0.004028 0.001769
34 60 0.001869 0.001768
89 414 0.083099 0.001768
95 70 0.145771 0.001768
114 61 0.707066 0.001768
115 129 0.308117 0.001768
125 245 0.170269 0.001768
41 198 0.00327 0.001767
94 519 0.18562 0.001767
96 62 0.034129 0.001767
103 473 0.486339 0.001767
118 354 0.122307 0.001767
122 170 0.077966 0.001767
124 71 0.073995 0.001767
32 462 0.010875 0.001766
114 309 0.535026 0.001766
124 504 0.087025 0.001766
4 281 0.067167 0.001765
95 441 0.125502 0.001765
113 355 0.580823 0.001765
125 43 0.068652 0.001765
144 517 0.005976 0.001765
3 372 0.101191 0.001764
36 28 0.07319 0.001764
65 28 0.07319 0.001764
70 28 0.07319 0.001764
95 75 0.189836 0.001764
142 28 0.07319 0.001764
89 462 0.016457 0.001763
121 91 0.070101 0.001763
105 495 0.022003 0.001762
109 442 0.168719 0.001762
124 60 0.076562 0.001762
45 82 0.082133 0.001761
46 82 0.082133 0.001761
103 470 0.528545 0.001761
87 319 0.102599 0.00176
90 293 0.024225 0.00176
113 502 0.427196 0.00176
108 173 0.437181 0.001759
109 361 0.545639 0.001758
113 506 0.300923 0.001758
40 293 0.011417 0.001757
103 60 0.028345 0.001757
120 355 0.348145 0.001757
143 21 0.073794 0.001757
9 62 0.027056 0.001756
79 499 0.058144 0.001756
109 252 0.513615 0.001756
121 463 0.076813 0.001756
45 240 0.011417 0.001755
46 240 0.011417 0.001755
64 335 0.482711 0.001752
116 335 0.482711 0.001752
119 343 0.141732 0.001752
124 519 0.005692 0.001752
143 381 0.100409 0.001751
117 369 0.260711 0.00175
43 232 0.195094 0.001748
119 227 0.12135 0.001748
80 352 0.010875 0.001747
135 352 0.010875 0.001747
113 278 0.029113 0.001746
128 126 0.070661 0.001746
94 77 0.101018 0.001745
115 69 0.231938 0.001745
34 151 0.00568 0.001744
64 299 0.251345 0.001744
109 69 0.186211 0.001744
116 299 0.251345 0.001744
117 296 0.448148 0.001744
126 3 0.025651 0.001744
43 156 0.224828 0.001743
68 197 0.036064 0.001742
90 150 0.026648 0.001742
115 361 0.629975 0.001741
53 285 0.027732 0.00174
68 141 0.014849 0.001739
124 63 0.110972 0.001739
124 511 0.060565 0.001739
90 91 0.020368 0.001737
102 32 0.005391 0.001737
117 216 0.084726 0.001737
141 329 0.011499 0.001737
4 144 0.007763 0.001736
117 470 0.513638 0.001736
50 78 0.120383 0.001735
101 299 0.230951 0.001735
118 144 0.081453 0.001735
118 329 0.011499 0.001734
68 47 0.182436 0.001733
94 522 0.247351 0.001733
100 263 0.042078 0.001733
115 233 0.14749 0.001733
141 302 0.058107 0.001733
45 46 0.036171 0.001732
46 46 0.036171 0.001732
64 329 0.38279 0.001732
116 329 0.38279 0.001732
117 406 0.54358 0.001732
123 416 0.127379 0.001732
120 512 0.128446 0.001731
136 416 0.475293 0.001731
5 251 0.017366 0.00173
87 309 0.199347 0.00173
105 54 0.049246 0.00173
123 251 0.093855 0.00173
95 193 0.135504 0.001729
108 22 0.117991 0.001728
115 200 0.685189 0.001728
40 110 0.121824 0.001727
113 325 0.202953 0.001726
119 1 0.136776 0.001726
133 15 0.42949 0.001726
79 461 0.022756 0.001725
136 334 0.537775 0.001725
109 296 0.3897 0.001724
115 50 0.585002 0.001724
119 317 0.049716 0.001724
120 465 0.292003 0.001724
45 117 0.041949 0.001723
45 454 0.041949 0.001723
45 468 0.041949 0.001723
46 117 0.041949 0.001723
46 454 0.041949 0.001723
46 468 0.041949 0.001723
120 231 0.117712 0.001723
101 8 0.445653 0.001722
90 428 0.07319 0.001721
101 232 0.33565 0.001721
103 204 0.186391 0.001721
118 302 0.058107 0.001721
123 524 0.063343 0.001721
108 498 0.20489 0.00172
13 347 0.027957 0.001719
50 118 0.012286 0.001719
113 348 0.425631 0.001719
31 66 0.02214 0.001718
45 513 0.082133 0.001718
46 513 0.082133 0.001718
102 276 0.010122 0.001717
118 199 0.154576 0.001717
79 170 0.033302 0.001716
82 106 0.021236 0.001716
94 41 0.421717 0.001715
102 428 0.041949 0.001715
94 193 0.304869 0.001714
45 466 0.073031 0.001713
46 466 0.073031 0.001713
45 279 0.090081 0.001712
46 279 0.090081 0.001712
95 227 0.209861 0.001712
95 361 0.201697 0.001712
136 338 0.640972 0.001712
141 144 0.081453 0.001712
101 252 0.53074 0.001711
100 123 0.042264 0.00171
122 312 0.140165 0.00171
4 30 0.019823 0.001709
96 335 0.026261 0.001708
125 126 0.43441 0.001707
126 92 0.039727 0.001707
89 331 0.045592 0.001706
105 147 0.090984 0.001706
122 367 0.077688 0.001706
50 481 0.087683 0.001705
117 177 0.436536 0.001705
128 215 0.022042 0.001704
4 181 0.047885 0.001703
99 199 0.077526 0.001703
108 98 0.522332 0.001703
120 310 0.074977 0.001702
124 32 0.016457 0.001702
13 431 0.07475 0.001701
143 278 0.07359 0.001701
4 308 0.022051 0.0017
89 196 0.035807 0.0017
89 333 0.035807 0.0017
89 345 0.035807 0.0017
101 72 0.082133 0.0017
136 254 0.127707 0.0017
136 431 0.601126 0.0017
80 355 0.010875 0.001699
135 355 0.010875 0.001699
136 73 0.168944 0.001699
9 76 0.129601 0.001698
40 451 0.041949 0.001698
103 315 0.263248 0.001698
106 381 0.100409 0.001698
110 381 0.100409 0.001698
114 183 0.506818 0.001698
41 132 0.000595 0.001697
9 67 0.06734 0.001696
50 465 0.104043 0.001696
125 464 0.420344 0.001696
128 411 0.039462 0.001696
89 347 0.008494 0.001695
109 463 0.391452 0.001695
128 82 0.039371 0.001695
89 156 0.077939 0.001694
118 3 0.128185 0.001694
123 126 0.064369 0.001694
13 296 0.018576 0.001693
124 92 0.097373 0.001693
124 178 0.089897 0.001693
102 306 0.035643 0.001692
100 4 0.030306 0.00169
120 279 0.165129 0.001689
43 95 0.084823 0.001688
99 200 0.083678 0.001688
117 232 0.392897 0.001688
43 98 0.275875 0.001687
64 36 0.168288 0.001687
114 82 0.422935 0.001687
116 36 0.168288 0.001687
8 65 0.09569 0.001685
80 118 0.008123 0.001685
135 118 0.008123 0.001685
128 106 0.049233 0.001684
32 231 0.005618 0.001683
114 67 0.535466 0.001683
104 398 0.082953 0.001682
111 181 0.07319 0.001682
118 197 0.082853 0.001682
126 139 0.029111 0.001682
115 417 0.09722 0.001681
31 84 0.011417 0.00168
90 105 0.046669 0.00168
115 199 0.491284 0.00168
143 416 0.008652 0.001679
133 416 0.42949 0.001678
45 257 0.090081 0.001677
46 257 0.090081 0.001677
95 355 0.209861 0.001677
96 417 0.034553 0.001677
79 367 0.029479 0.001676
95 126 0.189836 0.001676
106 442 0.080194 0.001676
110 442 0.080194 0.001676
125 71 0.112519 0.001676
8 118 0.031247 0.001675
117 356 0.147855 0.001675
122 70 0.117116 0.001675
125 402 0.065002 0.001675
133 380 0.103486 0.001675
143 126 0.100409 0.001675
40 525 0.091846 0.001674
100 338 0.15955 0.001674
141 197 0.082853 0.001673
106 91 0.008123 0.001672
110 91 0.008123 0.001672
125 114 0.00568 0.001672
125 485 0.00568 0.001672
126 213 0.027056 0.001672
136 72 0.082133 0.001672
13 180 0.024886 0.001671
100 98 0.052087 0.001671
105 95 0.011655 0.001671
3 522 0.086499 0.00167
123 494 0.05605 0.00167
141 199 0.154576 0.00167
9 309 0.062981 0.001669
128 105 0.061014 0.001669
40 75 0.110309 0.001668
88 348 0.002348 0.001667
104 414 0.2912 0.001667
126 287 0.006101 0.001667
136 248 0.276676 0.001667
136 279 0.127707 0.001667
31 231 0.011417 0.001666
119 442 0.082749 0.001666
64 230 0.521122 0.001665
79 175 0.048846 0.001665
99 288 0.094845 0.001665
116 230 0.521122 0.001665
8 46 0.027329 0.001664
32 466 0.051837 0.001664
88 48 0.00301 0.001664
109 512 0.140362 0.001664
31 230 0.033958 0.001663
95 110 0.191735 0.001663
105 441 0.035072 0.001663
120 50 0.27845 0.001662
95 54 0.147972 0.001661
125 191 0.352628 0.001661
94 376 0.045379 0.00166
124 351 0.093641 0.00166
136 498 0.225664 0.00166
106 490 0.119663 0.001659
110 490 0.119663 0.001659
45 464 0.118876 0.001658
46 464 0.118876 0.001658
50 106 0.026819 0.001658
13 40 0.001841 0.001657
133 158 0.40558 0.001656
103 466 0.400567 0.001655
114 318 0.450889 0.001655
120 334 0.284148 0.001655
45 491 0.045169 0.001654
46 491 0.045169 0.001654
136 430 0.139559 0.001654
99 12 0.077614 0.001653
8 72 0.05454 0.001652
133 469 0.252809 0.001652
43 492 0.306558 0.001651
100 355 0.15955 0.00165
143 373 0.102581 0.00165
125 273 0.00568 0.001649
4 317 0.004118 0.001648
40 504 0.055477 0.001648
68 414 0.182436 0.001648
121 100 0.002029 0.001647
87 508 0.141777 0.001646
100 213 0.033681 0.001646
121 8 0.118228 0.001646
141 506 0.180473 0.001646
9 441 0.025769 0.001645
68 22 0.020124 0.001645
53 513 0.05908 0.001644
94 168 0.220469 0.001644
8 494 0.018514 0.001643
45 118 0.01652 0.001643
46 118 0.01652 0.001643
89 264 0.007776 0.001643
101 31 0.427661 0.001643
136 356 0.127707 0.001643
141 257 0.127754 0.001643
53 315 0.038407 0.001642
100 347 0.04024 0.001642
120 304 0.005781 0.001642
125 325 0.168047 0.001642
108 50 0.681457 0.001641
117 140 0.515945 0.00164
118 506 0.180473 0.00164
40 129 0.009501 0.001639
50 323 0.048303 0.001639
53 431 0.05102 0.001639
79 484 0.012286 0.001639
13 74 0.014909 0.001638
50 146 0.057163 0.001638
96 105 0.03361 0.001638
114 498 0.228532 0.001638
143 41 0.093142 0.001638
114 15 0.555426 0.001637
144 175 0.009725 0.001637
50 351 0.005692 0.001636
64 15 0.45538 0.001636
116 15 0.45538 0.001636
124 37 0.102905 0.001636
101 295 0.199373 0.001635
104 120 0.081651 0.001635
106 96 0.074001 0.001635
110 96 0.074001 0.001635
125 302 0.154908 0.001635
9 232 0.039244 0.001634
32 109 0.015255 0.001634
40 76 0.091545 0.001634
115 132 0.019177 0.001634
43 383 0.318441 0.001633
90 441 0.053936 0.001633
90 511 0.046669 0.001633
133 381 0.122637 0.001633
40 97 0.012547 0.001632
43 79 0.00429 0.001632
43 125 0.00429 0.001632
43 452 0.00429 0.001632
43 455 0.00429 0.001632
43 483 0.00429 0.001632
50 284 0.030336 0.001632
113 216 0.05627 0.001632
126 91 0.04473 0.001631
8 319 0.045123 0.00163
101 98 0.433635 0.00163
87 429 0.090104 0.001629
40 164 0.019867 0.001628
103 288 0.381707 0.001628
111 377 0.07319 0.001628
114 499 0.577631 0.001628
120 200 0.372244 0.001628
87 97 0.001828 0.001627
133 100 0.021544 0.001627
68 1 0.17072 0.001626
90 54 0.07319 0.001626
121 403 0.049139 0.001625
108 40 0.337741 0.001624
124 512 0.055571 0.001624
9 223 0.060565 0.001623
125 132 0.057735 0.001623
103 372 0.570721 0.001622
88 506 0.126931 0.001621
5 504 0.012001 0.00162
45 254 0.070827 0.00162
46 254 0.070827 0.00162
90 113 0.07319 0.00162
95 470 0.197691 0.00162
105 230 0.055409 0.00162
108 273 0.012297 0.00162
117 7 0.30889 0.00162
31 423 0.013403 0.001618
40 61 0.132823 0.001618
99 293 0.011629 0.001618
9 327 0.065255 0.001616
31 223 0.01652 0.001616
101 265 0.107676 0.001616
113 517 0.421006 0.001616
128 77 0.074201 0.001616
103 74 0.570721 0.001615
128 15 0.026864 0.001614
50 372 0.084451 0.001613
114 295 0.300721 0.001613
136 318 0.429909 0.001613
89 63 0.069483 0.001612
115 188 0.138455 0.001612
95 326 0.115753 0.001611
96 459 0.018744 0.001611
113 257 0.200878 0.001611
121 75 0.21394 0.001611
121 281 0.110943 0.001611
121 511 0.111814 0.00161
9 406 0.071325 0.001609
9 511 0.060565 0.001609
89 241 0.043664 0.001609
99 490 0.036688 0.001609
144 223 0.004028 0.001609
50 387 0.008265 0.001608
101 520 0.11742 0.001608
113 189 0.01931 0.001608
125 377 0.165341 0.001608
9 296 0.065129 0.001607
36 3 0.07319 0.001607
65 3 0.07319 0.001607
70 3 0.07319 0.001607
115 525 0.355603 0.001607
142 3 0.07319 0.001607
43 405 0.301869 0.001606
114 329 0.407991 0.001606
136 30 0.252514 0.001606
136 177 0.432927 0.001606
136 241 0.320208 0.001606
94 250 0.143093 0.001605
113 343 0.507414 0.001605
5 31 0.01146 0.001604
95 200 0.201697 0.001604
143 325 0.093142 0.001603
121 146 0.098967 0.001602
3 507 0.048079 0.001601
43 403 0.004749 0.001601
109 226 0.008964 0.001601
31 176 0.030118 0.001599
89 31 0.031434 0.001599
101 42 0.601124 0.001599
114 334 0.54912 0.001599
9 31 0.120383 0.001597
90 153 0.025384 0.001597
64 30 0.222174 0.001596
116 30 0.222174 0.001596
117 123 0.048353 0.001596
103 407 0.109127 0.001595
106 326 0.051837 0.001595
110 326 0.051837 0.001595
113 110 0.51022 0.001593
123 479 0.055833 0.001593
95 507 0.239071 0.001592
103 123 0.04111 0.001592
121 188 0.048303 0.001592
123 7 0.125329 0.001592
3 197 0.052448 0.001591
68 355 0.191114 0.001591
43 308 0.145029 0.00159
79 153 0.040981 0.00159
99 498 0.015658 0.00159
101 15 0.419575 0.00159
53 331 0.053642 0.001589
114 85 0.076856 0.001589
117 466 0.404025 0.001589
9 466 0.026566 0.001588
120 70 0.267021 0.001588
101 356 0.171426 0.001586
126 273 0.003027 0.001586
79 442 0.054285 0.001585
108 257 0.172522 0.001585
120 459 0.20099 0.001585
88 212 0.067012 0.001583
45 508 0.031325 0.001582
46 508 0.031325 0.001582
105 364 0.063881 0.001582
114 179 0.07414 0.001582
111 240 0.053936 0.001581
113 335 0.440704 0.001581
115 70 0.420279 0.001581
95 367 0.178334 0.00158
104 52 0.289001 0.00158
136 61 0.653596 0.00158
43 61 0.412953 0.001579
103 63 0.59418 0.001579
103 423 0.162123 0.001579
119 230 0.121015 0.001579
136 58 0.413545 0.001579
82 234 0.023156 0.001578
108 26 0.595073 0.001578
32 85 0.007094 0.001576
40 513 0.082133 0.001576
94 462 0.152466 0.001576
45 241 0.055556 0.001575
46 241 0.055556 0.001575
104 327 0.208673 0.001575
32 148 0.014585 0.001574
45 519 0.007648 0.001574
46 519 0.007648 0.001574
80 509 0.008652 0.001574
105 442 0.035964 0.001574
135 509 0.008652 0.001574
36 523 0.033318 0.001573
64 283 0.232665 0.001573
65 523 0.033318 0.001573
70 523 0.033318 0.001573
116 283 0.232665 0.001573
122 78 0.098798 0.001573
142 523 0.033318 0.001573
95 82 0.156321 0.001572
96 77 0.013388 0.001572
105 183 0.081794 0.001572
122 489 0.077013 0.001572
117 373 0.28108 0.001571
125 512 0.104489 0.001571
106 304 0.047068 0.00157
110 304 0.047068 0.00157
105 417 0.039462 0.001569
119 74 0.144972 0.001569
124 407 0.055153 0.001569
79 1 0.04668 0.001568
106 479 0.054135 0.001568
110 479 0.054135 0.001568
9 222 0.001924 0.001567
115 405 0.461208 0.001567
117 463 0.440545 0.001567
125 506 0.340977 0.001567
43 459 0.201618 0.001566
103 53 0.00483 0.001566
103 64 0.00483 0.001566
103 152 0.00483 0.001566
103 340 0.00483 0.001566
122 40 0.043013 0.001566
101 169 0.410666 0.001565
96 523 0.006711 0.001564
102 140 0.023156 0.001563
122 519 0.066147 0.001563
80 179 0.005618 0.001562
114 484 0.166557 0.001562
135 179 0.005618 0.001562
121 473 0.138875 0.001561
53 215 0.056328 0.001559
124 106 0.141964 0.001559
136 15 0.529546 0.001559
113 3 0.241629 0.001558
113 281 0.396327 0.001558
121 56 0.124937 0.001558
43 364 0.420585 0.001557
109 326 0.371256 0.001557
5 74 0.013293 0.001556
9 179 0.017143 0.001556
101 329 0.333101 0.001556
101 364 0.529965 0.001556
122 381 0.058508 0.001556
43 113 0.245842 0.001555
104 68 0.178478 0.001555
106 406 0.146185 0.001555
110 406 0.146185 0.001555
113 138 0.477491 0.001555
125 315 0.238913 0.001555
141 15 0.013087 0.001555
50 515 0.020952 0.001554
50 521 0.020952 0.001554
53 189 0.008496 0.001554
119 361 0.219697 0.001554
64 428 0.503351 0.001553
116 428 0.503351 0.001553
43 168 0.181955 0.001552
79 509 0.013087 0.001552
136 257 0.127707 0.001552
90 510 0.033318 0.001551
104 313 0.025985 0.001551
126 204 0.015358 0.001551
99 330 0.073903 0.00155
68 227 0.191114 0.001549
88 406 0.09218 0.001549
124 2 0.092318 0.001549
3 108 0.044713 0.001548
118 15 0.013087 0.001548
32 276 0.060717 0.001547
103 191 0.394642 0.001546
136 229 0.073291 0.001545
94 524 0.170941 0.001544
43 377 0.013087 0.001543
94 442 0.017041 0.001542
103 252 0.549251 0.001542
105 325 0.033188 0.001542
50 129 0.039854 0.001541
53 150 0.021603 0.001541
136 129 0.264167 0.001541
120 122 0.142619 0.00154
136 379 0.464445 0.00154
4 377 0.047885 0.001539
104 453 0.134159 0.001539
122 287 0.004217 0.001539
125 117 0.00568 0.001539
125 454 0.00568 0.001539
125 468 0.00568 0.001539
87 465 0.160132 0.001538
103 441 0.267824 0.001538
105 138 0.051758 0.001538
3 240 0.061835 0.001537
43 45 0.013087 0.001537
50 497 0.146684 0.001537
103 181 0.109426 0.001537
68 364 0.154245 0.001536
101 327 0.284457 0.001536
128 288 0.117654 0.001536
143 84 0.114944 0.001536
64 183 0.445125 0.001535
103 326 0.288488 0.001535
116 183 0.445125 0.001535
105 105 0.02855 0.001534
105 499 0.071042 0.001534
101 7 0.29836 0.001532
9 293 0.002928 0.001531
34 284 0.029586 0.001531
64 113 0.339133 0.001531
116 113 0.339133 0.001531
124 163 0.005692 0.001531
144 240 0.002787 0.001531
36 312 0.005107 0.00153
65 312 0.005107 0.00153
70 312 0.005107 0.00153
109 21 0.144771 0.00153
142 312 0.005107 0.00153
9 60 0.05004 0.001529
96 36 0.024118 0.001529
117 519 0.205587 0.001529
124 215 0.047615 0.001529
41 153 0.016059 0.001528
115 327 0.331451 0.001528
119 154 0.138404 0.001528
9 183 0.066939 0.001527
43 348 0.296692 0.001527
64 56 0.57699 0.001527
101 334 0.427803 0.001527
116 56 0.57699 0.001527
95 45 0.000942 0.001526
122 273 0.002093 0.001526
90 65 0.07319 0.001525
119 223 0.093811 0.001525
45 417 0.042553 0.001524
46 417 0.042553 0.001524
141 175 0.073193 0.001524
143 36 0.100409 0.001524
79 358 0.081978 0.001523
96 491 0.012336 0.001523
124 98 0.068955 0.001523
64 232 0.392897 0.001522
116 232 0.392897 0.001522
125 46 0.395345 0.001522
5 41 0.01146 0.001521
45 174 0.072543 0.001521
46 174 0.072543 0.001521
94 2 0.224239 0.001521
109 380 0.269505 0.001521
87 233 0.098765 0.00152
119 513 0.151991 0.00152
123 65 0.148607 0.00152
9 32 0.030629 0.001518
64 219 0.231231 0.001518
88 121 0.053936 0.001518
88 145 0.053936 0.001518
88 157 0.053936 0.001518
88 160 0.053936 0.001518
88 165 0.053936 0.001518
88 184 0.053936 0.001518
88 203 0.053936 0.001518
88 246 0.053936 0.001518
88 249 0.053936 0.001518
88 305 0.053936 0.001518
88 337 0.053936 0.001518
88 350 0.053936 0.001518
88 386 0.053936 0.001518
88 412 0.053936 0.001518
88 426 0.053936 0.001518
116 219 0.231231 0.001518
119 189 0.019378 0.001518
124 465 0.130565 0.001518
4 147 0.012401 0.001517
36 113 0.005391 0.001517
65 113 0.005391 0.001517
70 113 0.005391 0.001517
79 47 0.105122 0.001517
89 108 0.008007 0.001517
142 113 0.005391 0.001517
99 154 0.043743 0.001516
118 288 0.133123 0.001516
109 352 0.520373 0.001515
50 317 0.048303 0.001514
103 484 0.160111 0.001514
101 310 0.092545 0.001513
123 411 0.075087 0.001513
88 62 0.051444 0.001512
124 56 0.110191 0.001512
106 146 0.015255 0.00151
110 146 0.015255 0.00151
113 15 0.431823 0.00151
114 36 0.225262 0.00151
124 284 0.093641 0.00151
126 48 0.038461 0.001509
96 364 0.037606 0.001508
50 355 0.153951 0.001507
79 91 0.012286 0.001507
120 358 0.145875 0.001507
8 309 0.05857 0.001506
34 475 0.006586 0.001506
43 325 0.028221 0.001506
124 482 0.00997 0.001505
43 519 0.137113 0.001504
101 472 0.078385 0.001504
136 101 0.131881 0.001504
120 11 0.325258 0.001503
124 403 0.047885 0.001503
125 385 0.405791 0.001503
50 492 0.100908 0.001502
113 211 0.01146 0.001502
113 367 0.434888 0.001502
141 334 0.013087 0.001502
113 279 0.148924 0.001501
122 495 0.089394 0.001501
144 289 0.007556 0.001501
87 263 0.036964 0.0015
3 265 0.05454 0.001499
124 110 0.129601 0.001499
133 356 0.103486 0.001499
89 459 0.043189 0.001498
103 312 0.500466 0.001498
109 3 0.317369 0.001498
143 98 0.095158 0.001498
88 162 0.014585 0.001497
96 127 0.026446 0.001497
103 416 0.472836 0.001497
126 265 0.007802 0.001497
34 174 0.016691 0.001496
105 3 0.045929 0.001496
87 113 0.19668 0.001495
89 6 0.00997 0.001495
121 95 0.038688 0.001495
88 520 0.055389 0.001494
114 62 0.224269 0.001494
115 441 0.319918 0.001494
118 441 0.102956 0.001494
122 502 0.159206 0.001494
141 180 0.063178 0.001494
143 104 0.074426 0.001494
32 58 0.020456 0.001493
86 202 0.002552 0.001493
104 1 0.291088 0.001493
34 510 0.018778 0.001492
113 492 0.457476 0.001492
144 159 0.003027 0.001492
13 343 0.053277 0.001491
94 106 0.286443 0.001491
94 314 0.104204 0.001491
95 199 0.156321 0.001491
96 449 0.001431 0.001491
109 358 0.277397 0.001491
118 334 0.013087 0.001491
119 509 0.113904 0.001491
8 248 0.126931 0.00149
113 356 0.12967 0.00149
5 223 0.008123 0.001489
82 215 0.006586 0.001489
95 211 0.014585 0.001489
99 338 0.075202 0.001489
109 346 0.386731 0.001489
3 376 0.005855 0.001488
136 158 0.519135 0.001488
3 406 0.037576 0.001487
64 308 0.215799 0.001487
101 369 0.200246 0.001487
114 245 0.253629 0.001487
116 308 0.215799 0.001487
13 121 0.046669 0.001486
13 145 0.046669 0.001486
13 157 0.046669 0.001486
13 160 0.046669 0.001486
13 165 0.046669 0.001486
13 184 0.046669 0.001486
13 203 0.046669 0.001486
13 246 0.046669 0.001486
13 249 0.046669 0.001486
13 305 0.046669 0.001486
13 337 0.046669 0.001486
13 350 0.046669 0.001486
13 386 0.046669 0.001486
13 412 0.046669 0.001486
13 426 0.046669 0.001486
9 318 0.060565 0.001484
100 296 0.083986 0.001484
128 522 0.095764 0.001483
115 227 0.503031 0.001482
119 100 0.004217 0.001482
106 36 0.100409 0.001481
110 36 0.100409 0.001481
41 31 0.00568 0.001479
113 66 0.512546 0.001479
122 91 0.09774 0.001479
128 414 0.111539 0.001479
43 331 0.36268 0.001478
64 334 0.45538 0.001478
88 265 0.03488 0.001478
116 334 0.45538 0.001478
40 233 0.008567 0.001477
136 405 0.464445 0.001477
64 95 0.170054 0.001476
90 176 0.013786 0.001476
102 474 0.02804 0.001476
116 95 0.170054 0.001476
141 495 0.110801 0.001476
88 126 0.032049 0.001475
136 91 0.433514 0.001475
125 265 0.126931 0.001474
3 342 0.040577 0.001473
50 20 0.009723 0.001473
88 277 0.03488 0.001473
118 414 0.199727 0.001473
95 191 0.135504 0.001472
143 402 0.054336 0.001472
114 335 0.555832 0.001471
120 417 0.06299 0.001471
100 329 0.070995 0.001469
101 209 0.120526 0.001469
108 21 0.059322 0.001469
113 254 0.12967 0.001469
113 497 0.566454 0.001469
103 496 0.486218 0.001468
124 154 0.04902 0.001468
8 22 0.054336 0.001467
82 273 0.000196 0.001467
104 367 0.258873 0.001467
123 6 0.035287 0.001466
45 74 0.072621 0.001465
46 74 0.072621 0.001465
115 498 0.228532 0.001465
117 96 0.062119 0.001465
40 402 0.023912 0.001464
125 384 0.387397 0.001464
102 286 0.017352 0.001463
106 47 0.146185 0.001462
110 47 0.146185 0.001462
133 502 0.372978 0.001462
50 331 0.03323 0.001461
86 245 0.006278 0.001461
104 200 0.344839 0.00146
40 325 0.038351 0.001459
102 270 0.001217 0.001459
124 129 0.007069 0.001459
144 109 0.007556 0.001459
9 61 0.112088 0.001458
50 491 0.066939 0.001458
34 208 0.005976 0.001457
124 309 0.068884 0.001457
68 376 0.034729 0.001456
113 482 0.254627 0.001456
80 60 0.003765 0.001455
90 222 0.021236 0.001455
135 60 0.003765 0.001455
136 448 0.139338 0.001455
64 288 0.356985 0.001454
103 127 0.301048 0.001454
116 288 0.356985 0.001454
118 180 0.063178 0.001454
143 171 0.029001 0.001454
8 286 0.100409 0.001453
9 169 0.063178 0.001453
113 7 0.276107 0.001453
119 14 0.051535 0.001453
124 405 0.058107 0.001453
125 127 0.250251 0.001453
53 173 0.03422 0.001451
104 252 0.327506 0.001451
105 338 0.081468 0.001451
113 78 0.38964 0.001451
34 59 0.010122 0.00145
108 277 0.045123 0.00145
136 106 0.434149 0.00145
117 142 0.11418 0.001449
68 273 0.013786 0.001448
96 144 0.001958 0.001448
123 181 0.006375 0.001448
144 158 0.008242 0.001448
101 62 0.224506 0.001447
43 139 0.109173 0.001444
115 364 0.653625 0.001444
123 71 0.077013 0.001444
143 96 0.074001 0.001444
32 288 0.013293 0.001443
40 406 0.09714 0.001443
88 47 0.126931 0.001443
13 56 0.044856 0.001442
87 293 0.073623 0.001442
96 22 0.004358 0.001442
3 154 0.017599 0.001441
90 198 0.07319 0.001441
108 295 0.350259 0.001441
128 53 0.03844 0.001441
128 64 0.03844 0.001441
128 152 0.03844 0.001441
128 340 0.03844 0.001441
45 285 0.021784 0.00144
46 285 0.021784 0.00144
68 523 0.079904 0.00144
89 441 0.060135 0.00144
50 45 0.020952 0.001439
8 75 0.05857 0.001438
32 385 0.010875 0.001438
88 45 0.027814 0.001438
88 354 0.068765 0.001438
113 457 0.023532 0.001438
123 50 0.131958 0.001438
9 376 0.029904 0.001437
103 479 0.009741 0.001437
136 288 0.371552 0.001437
121 211 0.002029 0.001436
32 507 0.068765 0.001435
100 139 0.023062 0.001435
121 140 0.146114 0.001435
121 295 0.067235 0.001435
94 22 0.00759 0.001434
113 273 0.00568 0.001434
123 346 0.112729 0.001434
133 459 0.229441 0.001434
3 100 0.001611 0.001433
50 265 0.027814 0.001433
128 60 0.047069 0.001433
114 459 0.330886 0.001432
123 364 0.119976 0.001432
9 281 0.050418 0.001431
103 377 0.095477 0.001431
106 354 0.068765 0.001431
110 354 0.068765 0.001431
36 364 0.005107 0.00143
40 312 0.06179 0.00143
65 364 0.005107 0.00143
70 364 0.005107 0.00143
113 416 0.429 0.00143
142 364 0.005107 0.00143
95 91 0.156321 0.001429
106 327 0.073888 0.001429
110 327 0.073888 0.001429
136 7 0.326947 0.001429
96 312 0.037712 0.001428
113 441 0.27203 0.001428
50 510 0.030467 0.001427
109 112 0.023156 0.001427
109 278 0.090903 0.001427
121 138 0.168377 0.001427
5 178 0.003765 0.001426
68 50 0.182436 0.001426
9 519 0.005692 0.001425
43 511 0.276563 0.001425
50 334 0.077784 0.001424
106 108 0.078102 0.001424
110 108 0.078102 0.001424
126 490 0.043602 0.001424
143 472 0.073388 0.001424
4 197 0.025927 0.001423
9 104 0.011611 0.001423
118 254 0.1085 0.001423
136 147 0.309515 0.001423
80 295 0.006593 0.001422
88 70 0.056805 0.001422
135 295 0.006593 0.001422
114 466 0.475082 0.001421
32 171 0.029001 0.00142
143 188 0.047068 0.00142
34 84 0.002787 0.001419
141 254 0.1085 0.001419
114 150 0.237102 0.001418
125 516 0.127707 0.001418
133 495 0.30776 0.001418
53 158 0.070831 0.001417
136 67 0.512466 0.001417
100 456 0.022824 0.001416
9 288 0.0515 0.001415
43 495 0.312252 0.001415
94 28 0.035948 0.001414
114 56 0.675254 0.001414
141 77 0.141964 0.001414
31 30 0.019823 0.001413
120 346 0.251462 0.001413
133 287 0.021544 0.001413
144 97 0.0008 0.001413
103 27 0.028321 0.001412
86 522 0.004557 0.001411
32 230 0.016644 0.00141
126 26 0.021837 0.00141
128 334 0.026864 0.00141
45 126 0.10083 0.001409
46 126 0.10083 0.001409
102 42 0.006902 0.001409
136 154 0.410123 0.001409
79 379 0.013087 0.001408
3 181 0.074407 0.001407
64 331 0.502044 0.001407
113 407 0.056749 0.001407
114 462 0.326298 0.001407
116 331 0.502044 0.001407
9 150 0.056025 0.001406
86 248 0.002552 0.001406
101 385 0.469337 0.001406
114 109 0.281025 0.001406
64 85 0.019648 0.001405
116 85 0.019648 0.001405
123 290 0.004217 0.001405
133 334 0.42949 0.001405
136 95 0.209708 0.001405
117 77 0.174656 0.001404
124 61 0.137245 0.001404
124 302 0.099698 0.001404
125 200 0.504511 0.001404
123 427 0.188818 0.001402
31 178 0.007648 0.001401
64 154 0.385489 0.001401
101 97 0.004171 0.001401
109 101 0.127654 0.001401
116 154 0.385489 0.001401
13 216 0.005019 0.0014
41 299 0.007895 0.0014
136 465 0.538362 0.0014
13 526 0.022206 0.001399
94 18 0.186858 0.001399
94 171 0.207813 0.001399
118 77 0.141964 0.001399
120 471 0.203407 0.001399
4 31 0.044163 0.001398
103 347 0.222287 0.001398
105 352 0.100722 0.001398
125 147 0.156669 0.001398
125 199 0.387623 0.001398
136 168 0.335798 0.001398
4 519 0.017015 0.001397
94 299 0.199401 0.001397
106 520 0.074643 0.001397
110 520 0.074643 0.001397
117 198 0.269706 0.001397
3 279 0.076301 0.001396
68 232 0.110553 0.001396
114 59 0.314233 0.001396
126 248 0.040283 0.001396
113 101 0.121614 0.001395
80 372 0.018868 0.001394
103 178 0.145948 0.001394
104 188 0.066731 0.001394
115 205 0.006278 0.001394
135 372 0.018868 0.001394
136 276 0.302969 0.001394
68 11 0.182436 0.001393
120 463 0.22977 0.001393
8 148 0.060965 0.001392
43 344 0.307322 0.001392
87 14 0.110243 0.001392
123 100 0.004217 0.001392
124 41 0.125399 0.001392
136 92 0.528768 0.001392
64 508 0.24519 0.001391
79 289 0.007503 0.001391
96 119 0.001431 0.001391
96 487 0.001431 0.001391
96 488 0.001431 0.001391
116 508 0.24519 0.001391
122 472 0.075087 0.001391
123 20 0.087117 0.001391
126 319 0.017573 0.001391
40 146 0.103774 0.00139
101 346 0.40898 0.00139
111 222 0.003771 0.00139
111 524 0.03844 0.00139
3 462 0.069798 0.001389
31 141 0.002434 0.001388
64 296 0.417459 0.001388
116 296 0.417459 0.001388
122 46 0.113156 0.001388
123 3 0.087117 0.001388
45 199 0.060555 0.001387
46 199 0.060555 0.001387
79 381 0.074925 0.001387
103 129 0.236348 0.001387
117 270 0.098288 0.001387
3 107 0.042824 0.001386
36 384 0.02804 0.001386
64 177 0.371809 0.001386
65 384 0.02804 0.001386
70 384 0.02804 0.001386
89 183 0.087381 0.001386
90 170 0.002787 0.001386
116 177 0.371809 0.001386
123 238 0.002093 0.001386
142 384 0.02804 0.001386
64 174 0.461298 0.001385
116 174 0.461298 0.001385
125 92 0.382571 0.001385
101 460 0.077395 0.001384
104 405 0.240337 0.001383
113 334 0.431823 0.001383
121 193 0.045339 0.001383
53 330 0.043506 0.001382
95 398 0.042204 0.001382
113 127 0.314159 0.001382
114 319 0.340696 0.001382
117 134 0.171364 0.001382
106 308 0.126931 0.001381
110 308 0.126931 0.001381
144 31 0.00568 0.001381
95 213 0.014585 0.00138
117 158 0.5079 0.00138
141 362 0.173205 0.00138
143 379 0.008652 0.00138
45 281 0.102222 0.001379
46 281 0.102222 0.001379
96 281 0.102572 0.001378
115 223 0.264033 0.001378
118 362 0.173205 0.001378
126 181 0.029933 0.001378
45 284 0.086989 0.001377
46 284 0.086989 0.001377
121 197 0.091537 0.001377
50 241 0.056065 0.001376
50 306 0.100908 0.001376
105 423 0.003299 0.001376
133 369 0.220212 0.001376
141 356 0.1085 0.001376
13 9 0.049158 0.001375
13 10 0.049158 0.001375
111 369 0.026648 0.001375
36 197 0.046669 0.001374
50 281 0.116706 0.001374
65 197 0.046669 0.001374
70 197 0.046669 0.001374
99 82 0.035469 0.001374
101 285 0.089144 0.001374
101 290 0.010875 0.001374
142 197 0.046669 0.001374
3 270 0.057048 0.001373
13 63 0.069402 0.001373
100 356 0.055866 0.001373
121 71 0.074825 0.001373
80 198 0.006593 0.001372
117 277 0.076436 0.001372
135 198 0.006593 0.001372
119 2 0.146411 0.001371
106 284 0.146185 0.00137
110 284 0.146185 0.00137
123 82 0.056531 0.00137
133 460 0.089616 0.00137
99 138 0.070426 0.001369
106 39 0.080194 0.001369
110 39 0.080194 0.001369
141 179 0.089451 0.001369
114 308 0.338608 0.001368
114 508 0.351542 0.001368
9 285 0.006326 0.001367
88 168 0.005618 0.001366
95 456 0.029732 0.001366
8 59 0.044608 0.001365
103 102 0.345205 0.001365
124 62 0.053577 0.001365
9 46 0.020782 0.001364
68 120 0.040071 0.001364
79 373 0.010793 0.001364
105 9 0.044809 0.001364
105 10 0.044809 0.001364
141 414 0.180473 0.001364
89 215 0.028354 0.001363
101 498 0.177092 0.001363
113 55 0.144584 0.001363
88 240 0.012924 0.001362
50 60 0.005692 0.001361
120 278 0.065002 0.001361
32 36 0.054493 0.00136
106 31 0.041409 0.001359
110 31 0.041409 0.001359
117 197 0.151481 0.001359
105 126 0.071885 0.001358
115 164 0.189231 0.001358
88 312 0.05743 0.001357
126 296 0.03786 0.001357
133 296 0.395078 0.001357
45 448 0.043788 0.001356
46 448 0.043788 0.001356
88 32 0.069168 0.001356
104 193 0.194548 0.001356
113 496 0.437834 0.001356
119 251 0.118308 0.001356
50 63 0.108801 0.001355
121 208 0.136924 0.001355
41 97 0.0008 0.001354
94 181 0.055786 0.001354
68 126 0.17181 0.001353
4 367 0.0187 0.001352
9 22 0.047474 0.001352
13 492 0.055496 0.001351
87 251 0.181699 0.001351
41 342 0.011385 0.00135
101 3 0.204379 0.00135
119 523 0.046232 0.00135
125 102 0.318285 0.00135
3 423 0.031538 0.001349
4 520 0.006744 0.001349
8 471 0.04752 0.001349
50 315 0.065278 0.001349
96 302 0.013344 0.001349
106 46 0.041409 0.001349
110 46 0.041409 0.001349
120 96 0.064485 0.001349
45 5 0.086551 0.001348
45 140 0.082355 0.001348
46 5 0.086551 0.001348
46 140 0.082355 0.001348
115 66 0.606861 0.001348
117 308 0.282515 0.001348
124 347 0.093641 0.001348
88 213 0.054135 0.001347
94 95 0.12119 0.001347
120 45 0.038481 0.001347
3 254 0.057048 0.001346
53 101 0.012086 0.001346
79 28 0.048303 0.001346
101 162 0.159774 0.001346
128 526 0.007586 0.001346
9 334 0.07358 0.001345
94 134 0.13909 0.001345
141 441 0.083702 0.001345
50 151 0.119565 0.001344
88 30 0.074108 0.001344
95 144 0.015052 0.001344
43 105 0.381226 0.001343
101 380 0.161677 0.001343
124 364 0.097373 0.001343
9 58 0.097719 0.001342
103 30 0.226278 0.001342
108 465 0.581253 0.001342
113 73 0.100669 0.001342
88 60 0.055609 0.001341
102 492 0.005976 0.001341
141 458 0.126468 0.001341
9 302 0.057676 0.00134
41 520 0.001648 0.00134
50 326 0.125399 0.00134
3 367 0.0187 0.001339
68 507 0.227775 0.001339
82 183 0.007225 0.001339
95 226 0.007225 0.001339
115 314 0.1488 0.001339
64 406 0.459294 0.001338
86 171 0.01432 0.001338
99 334 0.0717 0.001338
105 47 0.099552 0.001338
116 406 0.459294 0.001338
118 296 0.012286 0.001338
141 385 0.075668 0.001337
99 318 0.035469 0.001336
101 248 0.221853 0.001336
94 282 0.021539 0.001335
99 509 0.048034 0.001335
122 423 0.069535 0.001335
13 194 0.027814 0.001334
109 501 0.173637 0.001334
3 377 0.074407 0.001333
43 317 0.039038 0.001333
96 250 0.049841 0.001333
106 85 0.049414 0.001333
110 85 0.049414 0.001333
141 296 0.012286 0.001333
4 52 0.061662 0.001332
50 358 0.055457 0.001332
82 31 0.00568 0.001332
120 102 0.182045 0.001332
45 209 0.010451 0.001331
46 209 0.010451 0.001331
115 312 0.561764 0.00133
115 413 0.186649 0.00133
124 306 0.088363 0.00133
41 108 0.005107 0.001329
118 97 0.043166 0.001329
123 27 0.013057 0.001329
136 315 0.317357 0.001329
4 55 0.047885 0.001328
96 306 0.055685 0.001328
105 373 0.013952 0.001328
9 481 0.052873 0.001327
40 507 0.089596 0.001327
45 460 0.018539 0.001327
46 460 0.018539 0.001327
50 330 0.12743 0.001327
87 459 0.093683 0.001327
50 76 0.109137 0.001325
100 414 0.14036 0.001324
128 472 0.074212 0.001324
31 314 0.012401 0.001323
32 491 0.009741 0.001323
36 288 0.006586 0.001323
41 504 0.007225 0.001323
65 288 0.006586 0.001323
70 288 0.006586 0.001323
82 28 0.001007 0.001323
88 461 0.080389 0.001323
90 102 0.020368 0.001323
106 379 0.008652 0.001323
110 379 0.008652 0.001323
114 354 0.299001 0.001323
118 458 0.126468 0.001323
142 288 0.006586 0.001323
114 471 0.405648 0.001322
144 78 0.00568 0.001322
4 279 0.04978 0.001321
36 383 0.07319 0.001321
40 204 0.038531 0.001321
43 376 0.044425 0.001321
53 54 0.053642 0.001321
65 383 0.07319 0.001321
70 383 0.07319 0.001321
88 308 0.107676 0.001321
101 489 0.083672 0.001321
113 471 0.316082 0.001321
114 197 0.232602 0.001321
121 22 0.074825 0.001321
121 407 0.108911 0.001321
142 383 0.07319 0.001321
50 65 0.042091 0.00132
101 469 0.266352 0.00132
122 278 0.077013 0.00132
133 147 0.190131 0.001319
141 110 0.093641 0.001319
143 508 0.09569 0.001319
36 257 0.07319 0.001318
65 257 0.07319 0.001318
70 257 0.07319 0.001318
96 211 0.002883 0.001318
114 240 0.1512 0.001318
142 257 0.07319 0.001318
5 287 0.000794 0.001317
50 159 0.103042 0.001317
50 309 0.120162 0.001317
87 296 0.149409 0.001317
94 513 0.307663 0.001317
117 71 0.065966 0.001317
118 385 0.075668 0.001317
136 150 0.213677 0.001317
90 168 0.02804 0.001316
99 441 0.017471 0.001316
99 482 0.048183 0.001316
101 127 0.254925 0.001316
109 362 0.443241 0.001315
5 171 0.00421 0.001314
68 287 0.020177 0.001314
117 331 0.569541 0.001314
122 490 0.098112 0.001314
82 510 0.03844 0.001312
106 369 0.006593 0.001312
110 369 0.006593 0.001312
118 279 0.127754 0.001311
121 277 0.054747 0.001311
143 323 0.074001 0.001311
34 276 0.013272 0.00131
53 271 0.023609 0.00131
40 32 0.071983 0.001309
43 227 0.297265 0.001309
89 193 0.027936 0.001309
120 3 0.1876 0.001308
143 82 0.039723 0.001308
41 234 0.016059 0.001307
53 97 0.006744 0.001307
94 98 0.348917 0.001307
104 264 0.146167 0.001307
120 479 0.01146 0.001307
3 74 0.047568 0.001305
94 7 0.196992 0.001305
96 233 0.015358 0.001305
121 498 0.065721 0.001305
128 381 0.069903 0.001305
141 279 0.127754 0.001305
32 102 0.009741 0.001302
118 257 0.127754 0.001302
119 484 0.031541 0.001302
128 148 0.047864 0.001302
8 463 0.057769 0.001301
40 22 0.002434 0.001301
118 110 0.093641 0.001301
120 361 0.329978 0.001301
141 54 0.199727 0.001301
8 179 0.021777 0.0013
13 364 0.06525 0.0013
31 54 0.025806 0.0013
90 191 0.033318 0.0013
113 178 0.147206 0.0013
143 20 0.03477 0.0013
144 470 0.007556 0.0013
40 304 0.002434 0.001298
64 65 0.348371 0.001298
116 65 0.348371 0.001298
118 54 0.199727 0.001298
50 18 0.008494 0.001297
79 330 0.035622 0.001297
82 406 0.006586 0.001297
109 95 0.075225 0.001297
8 231 0.012924 0.001296
64 506 0.248585 0.001296
100 9 0.034769 0.001296
100 10 0.034769 0.001296
108 381 0.160836 0.001296
114 248 0.33861 0.001296
116 506 0.248585 0.001296
88 194 0.03488 0.001295
106 286 0.080194 0.001295
110 286 0.080194 0.001295
118 114 0.07319 0.001295
118 485 0.07319 0.001295
40 470 0.033383 0.001294
100 169 0.080465 0.001294
103 31 0.471929 0.001294
89 431 0.053613 0.001293
122 270 0.063723 0.001293
32 204 0.018868 0.001292
106 170 0.05743 0.001292
110 170 0.05743 0.001292
113 405 0.372902 0.001292
143 105 0.009191 0.001292
43 70 0.221107 0.001291
13 470 0.06242 0.00129
95 252 0.189836 0.001289
40 302 0.06328 0.001288
99 234 0.135607 0.001288
125 168 0.19702 0.001288
40 475 0.061478 0.001287
40 499 0.129037 0.001287
89 27 0.003707 0.001287
103 309 0.428711 0.001287
114 39 0.202024 0.001287
115 101 0.198743 0.001287
121 158 0.150585 0.001287
136 171 0.274401 0.001287
136 346 0.46783 0.001287
89 54 0.085465 0.001286
114 107 0.155986 0.001286
120 120 0.076227 0.001286
136 355 0.678519 0.001286
9 18 0.017143 0.001285
126 107 0.029507 0.001285
128 304 0.013977 0.001285
53 387 0.070831 0.001284
64 208 0.317686 0.001284
80 36 0.009191 0.001284
94 3 0.161884 0.001284
116 208 0.317686 0.001284
135 36 0.009191 0.001284
3 355 0.069798 0.001283
68 473 0.17181 0.001283
95 364 0.171756 0.001283
117 495 0.384607 0.001282
133 318 0.395078 0.001282
45 134 0.005855 0.001281
46 134 0.005855 0.001281
79 97 0.016645 0.001281
88 151 0.126931 0.001281
106 188 0.047068 0.001281
110 188 0.047068 0.001281
120 429 0.135138 0.001281
133 376 0.040709 0.00128
100 501 0.030306 0.001279
113 511 0.310122 0.001279
64 522 0.330172 0.001278
106 508 0.09569 0.001278
110 508 0.09569 0.001278
113 380 0.174357 0.001278
116 522 0.330172 0.001278
117 279 0.155123 0.001278
89 92 0.038923 0.001277
114 6 0.327579 0.001277
36 279 0.07319 0.001276
65 279 0.07319 0.001276
70 279 0.07319 0.001276
105 277 0.020208 0.001276
124 497 0.12424 0.001276
133 254 0.103486 0.001276
142 279 0.07319 0.001276
31 158 0.033958 0.001275
113 442 0.094389 0.001275
120 348 0.195058 0.001275
95 329 0.145771 0.001274
109 104 0.24561 0.001274
3 491 0.037299 0.001273
9 198 0.065739 0.001273
43 171 0.194056 0.001273
36 183 0.046669 0.001272
50 126 0.093044 0.001272
65 183 0.046669 0.001272
70 183 0.046669 0.001272
100 523 0.034062 0.001272
118 30 0.063283 0.001272
142 183 0.046669 0.001272
100 464 0.090043 0.001271
103 526 0.099818 0.001271
141 288 0.113869 0.001271
31 323 0.004118 0.00127
113 264 0.145206 0.00127
117 84 0.222277 0.00127
144 423 0.00327 0.00127
79 302 0.01946 0.001269
104 11 0.344839 0.001269
113 163 0.092281 0.001269
141 30 0.063283 0.001269
96 356 0.008921 0.001268
103 525 0.188582 0.001268
41 331 0.006278 0.001267
50 139 0.005692 0.001266
80 461 0.023023 0.001266
135 461 0.023023 0.001266
115 271 0.285069 0.001265
128 78 0.048799 0.001265
4 254 0.030526 0.001264
45 470 0.079424 0.001264
46 470 0.079424 0.001264
113 384 0.434578 0.001264
123 271 0.102404 0.001264
124 338 0.099698 0.001264
133 248 0.209737 0.001264
87 348 0.169343 0.001263
119 385 0.120252 0.001263
143 48 0.035204 0.001263
4 42 0.067167 0.001261
50 474 0.035459 0.001261
88 67 0.100409 0.001261
94 525 0.148637 0.001261
103 164 0.166596 0.001261
133 68 0.281444 0.001261
45 197 0.065324 0.00126
46 197 0.065324 0.00126
113 319 0.274546 0.00126
121 189 0.005187 0.00126
5 176 0.002935 0.001259
111 91 0.07319 0.001259
117 325 0.169485 0.001259
13 41 0.038635 0.001258
88 325 0.073888 0.001258
125 52 0.462497 0.001258
50 46 0.020782 0.001257
117 254 0.135869 0.001257
133 127 0.315283 0.001257
136 308 0.284116 0.001257
4 107 0.016302 0.001256
101 312 0.441211 0.001256
133 406 0.405153 0.001256
82 212 0.013272 0.001255
109 379 0.332319 0.001255
88 84 0.076436 0.001253
113 358 0.181624 0.001253
120 379 0.19705 0.001253
128 20 0.040807 0.001253
143 459 0.005143 0.001253
50 41 0.07159 0.001252
102 343 0.006902 0.001252
136 107 0.0839 0.001252
143 107 0.073888 0.001252
36 405 0.00429 0.001251
65 405 0.00429 0.001251
70 405 0.00429 0.001251
90 70 0.029586 0.001251
142 405 0.00429 0.001251
128 348 0.042131 0.00125
36 147 0.053936 0.001249
50 158 0.120162 0.001249
65 147 0.053936 0.001249
70 147 0.053936 0.001249
102 150 0.002552 0.001249
142 147 0.053936 0.001249
9 39 0.065739 0.001248
40 200 0.121824 0.001248
80 113 0.010875 0.001248
95 475 0.041328 0.001248
100 114 0.029586 0.001248
100 485 0.029586 0.001248
103 20 0.170977 0.001248
111 475 0.07319 0.001248
126 12 0.043938 0.001248
135 113 0.010875 0.001248
36 2 0.07319 0.001247
65 2 0.07319 0.001247
70 2 0.07319 0.001247
136 519 0.2494 0.001247
142 2 0.07319 0.001247
64 153 0.490676 0.001246
68 263 0.033315 0.001246
116 153 0.490676 0.001246
103 520 0.060871 0.001245
128 45 0.066482 0.001245
114 122 0.162219 0.001244
50 208 0.105991 0.001243
50 500 0.021364 0.001243
50 505 0.021364 0.001243
50 518 0.021364 0.001243
115 252 0.624472 0.001243
96 181 0.035807 0.001242
53 159 0.025651 0.001241
108 479 0.01501 0.001241
8 271 0.089384 0.00124
41 517 0.005976 0.00124
50 269 0.000595 0.00124
50 418 0.000595 0.00124
50 419 0.000595 0.00124
106 331 0.099643 0.00124
110 331 0.099643 0.00124
102 204 0.01053 0.001239
141 286 0.097152 0.001239
143 519 0.040113 0.001239
40 283 0.141052 0.001238
40 465 0.095751 0.001238
43 248 0.160083 0.001238
88 481 0.126931 0.001238
111 356 0.053936 0.001238
117 306 0.475294 0.001238
50 499 0.093862 0.001237
102 232 0.008964 0.001237
114 20 0.179221 0.001237
119 287 0.040337 0.001237
125 361 0.49116 0.001237
13 61 0.056107 0.001236
50 5 0.09715 0.001236
111 55 0.07319 0.001236
141 451 0.07319 0.001236
13 481 0.052873 0.001235
118 411 0.054336 0.001235
9 36 0.013905 0.001234
45 372 0.059591 0.001234
46 372 0.059591 0.001234
113 8 0.467966 0.001234
122 104 0.08503 0.001234
125 277 0.059421 0.001234
40 85 0.017205 0.001233
53 233 0.017698 0.001233
111 40 0.022163 0.001233
115 198 0.389298 0.001233
119 389 0.041949 0.001233
119 390 0.041949 0.001233
119 391 0.041949 0.001233
119 392 0.041949 0.001233
119 393 0.041949 0.001233
119 394 0.041949 0.001233
119 395 0.041949 0.001233
119 396 0.041949 0.001233
121 312 0.114214 0.001233
79 169 0.013087 0.001232
86 123 0.001648 0.001232
89 406 0.030946 0.001232
108 75 0.632577 0.001232
109 129 0.219975 0.001232
141 46 0.082964 0.001232
9 407 0.028631 0.001231
87 193 0.101311 0.001231
117 459 0.329356 0.001231
126 377 0.029933 0.001231
141 97 0.023912 0.001231
45 168 0.055402 0.00123
46 168 0.055402 0.00123
96 188 0.009286 0.001229
114 101 0.169841 0.001229
119 279 0.126312 0.001229
79 417 0.047068 0.001228
101 6 0.263568 0.001228
43 142 0.047488 0.001227
106 28 0.074001 0.001227
110 28 0.074001 0.001227
121 343 0.104489 0.001227
122 427 0.151375 0.001227
128 358 0.095549 0.001227
143 281 0.126931 0.001227
3 262 0.01652 0.001226
68 46 0.17181 0.001226
126 163 0.037542 0.001226
90 271 0.035643 0.001225
125 55 0.132217 0.001225
13 523 0.007069 0.001224
36 407 0.053936 0.001224
65 407 0.053936 0.001224
70 407 0.053936 0.001224
121 144 0.028604 0.001224
142 407 0.053936 0.001224
8 427 0.100409 0.001223
113 12 0.479728 0.001223
124 283 0.099698 0.001223
32 202 0.005143 0.001222
119 269 0.002093 0.001222
119 418 0.002093 0.001222
119 419 0.002093 0.001222
36 428 0.015455 0.001221
43 514 0.313148 0.001221
65 428 0.015455 0.001221
70 428 0.015455 0.001221
106 84 0.126931 0.001221
110 84 0.126931 0.001221
124 70 0.103786 0.001221
142 428 0.015455 0.001221
13 21 0.002434 0.00122
36 18 0.053936 0.00122
65 18 0.053936 0.00122
70 18 0.053936 0.00122
103 369 0.245279 0.00122
113 61 0.595112 0.00122
114 174 0.531772 0.00122
142 18 0.053936 0.00122
36 252 0.00483 0.001219
65 252 0.00483 0.001219
70 252 0.00483 0.001219
80 43 0.004676 0.001219
135 43 0.004676 0.001219
136 232 0.396753 0.001219
142 252 0.00483 0.001219
88 101 0.035917 0.001218
90 416 0.07319 0.001218
101 180 0.303973 0.001218
105 121 0.03844 0.001218
105 145 0.03844 0.001218
105 157 0.03844 0.001218
105 160 0.03844 0.001218
105 163 0.047069 0.001218
105 165 0.03844 0.001218
105 184 0.03844 0.001218
105 203 0.03844 0.001218
105 246 0.03844 0.001218
105 249 0.03844 0.001218
105 305 0.03844 0.001218
105 337 0.03844 0.001218
105 350 0.03844 0.001218
105 386 0.03844 0.001218
105 412 0.03844 0.001218
105 426 0.03844 0.001218
113 385 0.491985 0.001218
45 177 0.060928 0.001217
46 177 0.060928 0.001217
121 126 0.128002 0.001217
41 85 0.003518 0.001216
45 121 0.041949 0.001216
45 145 0.041949 0.001216
45 157 0.041949 0.001216
45 160 0.041949 0.001216
45 165 0.041949 0.001216
45 184 0.041949 0.001216
45 203 0.041949 0.001216
45 246 0.041949 0.001216
45 249 0.041949 0.001216
45 305 0.041949 0.001216
45 337 0.041949 0.001216
45 350 0.041949 0.001216
45 386 0.041949 0.001216
45 412 0.041949 0.001216
45 426 0.041949 0.001216
46 121 0.041949 0.001216
46 145 0.041949 0.001216
46 157 0.041949 0.001216
46 160 0.041949 0.001216
46 165 0.041949 0.001216
46 184 0.041949 0.001216
46 203 0.041949 0.001216
46 246 0.041949 0.001216
46 249 0.041949 0.001216
46 305 0.041949 0.001216
46 337 0.041949 0.001216
46 350 0.041949 0.001216
46 386 0.041949 0.001216
46 412 0.041949 0.001216
46 426 0.041949 0.001216
50 98 0.053278 0.001216
122 347 0.054484 0.001216
45 92 0.083956 0.001215
46 92 0.083956 0.001215
89 32 0.052431 0.001215
113 310 0.03663 0.001215
143 68 0.006593 0.001215
64 68 0.294398 0.001214
116 68 0.294398 0.001214
13 315 0.041304 0.001213
101 211 0.010875 0.001213
101 413 0.092009 0.001213
141 411 0.054336 0.001213
143 499 0.146185 0.001213
95 22 0.022086 0.001212
128 96 0.006273 0.001212
143 327 0.073888 0.001212
13 139 0.005692 0.001211
114 176 0.071807 0.001211
4 356 0.030526 0.001209
53 23 0.003321 0.001209
96 416 0.031622 0.001209
109 20 0.156532 0.001209
122 233 0.0225 0.001209
36 55 0.053936 0.001208
40 188 0.016645 0.001208
65 55 0.053936 0.001208
70 55 0.053936 0.001208
141 5 0.141964 0.001208
141 114 0.053936 0.001208
141 485 0.053936 0.001208
142 55 0.053936 0.001208
43 497 0.385544 0.001207
103 70 0.383163 0.001207
114 171 0.340785 0.001207
114 257 0.173554 0.001207
100 295 0.049016 0.001206
117 471 0.372877 0.001206
120 52 0.232304 0.001206
126 172 0.012401 0.001206
96 40 0.001517 0.001205
122 307 0.010794 0.001205
124 423 0.028362 0.001205
115 238 0.006278 0.001204
133 484 0.139911 0.001204
45 504 0.029732 0.001203
46 504 0.029732 0.001203
87 241 0.09378 0.001203
117 482 0.241946 0.001203
121 373 0.074043 0.001203
136 198 0.286245 0.001203
36 254 0.053936 0.001202
40 343 0.082133 0.001202
50 233 0.043943 0.001202
65 254 0.053936 0.001202
70 254 0.053936 0.001202
119 381 0.140522 0.001202
124 523 0.007069 0.001202
142 254 0.053936 0.001202
143 312 0.051581 0.001202
89 338 0.083672 0.001201
133 55 0.049512 0.001201
104 361 0.301235 0.0012
105 252 0.062432 0.0012
113 354 0.243327 0.0012
119 295 0.026171 0.0012
141 470 0.023103 0.0012
13 367 0.015593 0.001199
36 248 0.07319 0.001199
65 248 0.07319 0.001199
70 248 0.07319 0.001199
119 104 0.087479 0.001199
142 248 0.07319 0.001199
115 517 0.488378 0.001198
123 330 0.097615 0.001198
124 261 0.093641 0.001198
125 11 0.522777 0.001198
36 179 0.07319 0.001197
40 427 0.108293 0.001197
65 179 0.07319 0.001197
70 179 0.07319 0.001197
114 342 0.256048 0.001197
123 441 0.073825 0.001197
142 179 0.07319 0.001197
41 32 0.022163 0.001196
64 325 0.135233 0.001196
116 325 0.135233 0.001196
45 104 0.005855 0.001195
46 104 0.005855 0.001195
89 5 0.042983 0.001195
89 28 0.003066 0.001195
99 31 0.055369 0.001195
109 181 0.171175 0.001195
45 48 0.072543 0.001194
46 48 0.072543 0.001194
90 289 0.007556 0.001194
133 279 0.103486 0.001194
117 14 0.197554 0.001193
111 279 0.07319 0.001192
113 403 0.020775 0.001192
119 53 0.03844 0.001192
119 64 0.03844 0.001192
119 152 0.03844 0.001192
119 340 0.03844 0.001192
4 522 0.059978 0.001191
9 121 0.046669 0.001191
9 145 0.046669 0.001191
9 157 0.046669 0.001191
9 160 0.046669 0.001191
9 165 0.046669 0.001191
9 184 0.046669 0.001191
9 203 0.046669 0.001191
9 246 0.046669 0.001191
9 249 0.046669 0.001191
9 305 0.046669 0.001191
9 337 0.046669 0.001191
9 350 0.046669 0.001191
9 386 0.046669 0.001191
9 412 0.046669 0.001191
9 426 0.046669 0.001191
64 173 0.284374 0.001191
89 74 0.039547 0.001191
94 105 0.394983 0.001191
96 423 0.001517 0.001191
116 173 0.284374 0.001191
118 27 0.048727 0.001191
121 159 0.035997 0.001191
128 319 0.020443 0.001191
3 387 0.046781 0.00119
79 514 0.052948 0.00119
9 75 0.053818 0.001188
86 28 0.001007 0.001188
79 281 0.031164 0.001187
95 402 0.008209 0.001187
96 68 0.024056 0.001187
121 462 0.177953 0.001187
45 77 0.067263 0.001186
46 77 0.067263 0.001186
111 197 0.046669 0.001186
120 430 0.125706 0.001186
100 14 0.043943 0.001185
50 511 0.02583 0.001184
104 229 0.020456 0.001184
106 461 0.037838 0.001184
110 461 0.037838 0.001184
115 352 0.662762 0.001184
108 129 0.27345 0.001183
128 276 0.023253 0.001183
90 5 0.021236 0.001182
117 240 0.098214 0.001182
34 58 0.010122 0.001181
128 11 0.111539 0.001181
43 69 0.171864 0.001179
68 110 0.173523 0.001179
79 238 0.000595 0.001179
106 506 0.146185 0.001179
110 506 0.146185 0.001179
114 153 0.547272 0.001179
118 5 0.141964 0.001179
123 405 0.071281 0.001179
125 362 0.415284 0.001179
136 296 0.472148 0.001179
40 385 0.103113 0.001178
53 240 0.023609 0.001178
79 327 0.049759 0.001178
101 427 0.587886 0.001178
102 245 0.006278 0.001178
114 58 0.443397 0.001178
122 248 0.169299 0.001178
143 199 0.101034 0.001177
32 325 0.003765 0.001176
88 95 0.012005 0.001176
114 510 0.377565 0.001176
141 510 0.022153 0.001176
79 479 0.027814 0.001175
104 107 0.052846 0.001175
101 511 0.321205 0.001174
117 281 0.398243 0.001174
109 71 0.1355 0.001173
117 380 0.133821 0.001173
119 519 0.069828 0.001172
124 314 0.072176 0.001172
43 372 0.357659 0.001171
53 317 0.008496 0.001171
79 304 0.020952 0.001171
89 354 0.008494 0.001171
100 463 0.087718 0.001171
143 154 0.008652 0.001171
90 95 0.029586 0.00117
105 84 0.058759 0.00117
115 362 0.546831 0.00117
133 181 0.049512 0.00117
8 376 0.035917 0.001168
32 484 0.076436 0.001168
100 490 0.103702 0.001168
108 227 0.61759 0.001168
143 346 0.008652 0.001168
36 491 0.023156 0.001167
65 491 0.023156 0.001167
70 491 0.023156 0.001167
106 514 0.073888 0.001167
110 514 0.073888 0.001167
113 512 0.061185 0.001167
142 491 0.023156 0.001167
119 241 0.032097 0.001166
121 512 0.057255 0.001166
64 467 0.250929 0.001165
88 219 0.006957 0.001165
104 199 0.225587 0.001165
108 12 0.629935 0.001165
116 467 0.250929 0.001165
118 451 0.053936 0.001165
133 492 0.384278 0.001165
141 147 0.075559 0.001165
88 314 0.006101 0.001163
96 273 0.001431 0.001162
109 453 0.140017 0.001162
121 181 0.074825 0.001162
136 329 0.40685 0.001162
141 171 0.082543 0.001162
32 164 0.004676 0.001161
80 431 0.012058 0.001161
120 4 0.142619 0.001161
120 113 0.194876 0.001161
135 431 0.012058 0.001161
136 142 0.104489 0.001161
43 68 0.20246 0.00116
64 319 0.320618 0.00116
94 248 0.193833 0.00116
108 364 0.6107 0.00116
116 319 0.320618 0.00116
126 413 0.002048 0.00116
118 510 0.022153 0.001159
64 150 0.171948 0.001158
88 149 0.054135 0.001158
88 155 0.054135 0.001158
115 355 0.697983 0.001158
116 150 0.171948 0.001158
117 113 0.350248 0.001158
118 171 0.082543 0.001158
40 381 0.063991 0.001157
86 216 0.001648 0.001157
88 58 0.063862 0.001157
88 290 0.054135 0.001157
108 457 0.126931 0.001157
115 347 0.291008 0.001157
121 229 0.002029 0.001157
3 352 0.041246 0.001156
8 41 0.051837 0.001156
9 470 0.128055 0.001156
99 169 0.040029 0.001156
119 379 0.082365 0.001156
121 364 0.110207 0.001156
103 302 0.164503 0.001155
13 127 0.026523 0.001154
40 72 0.00327 0.001154
88 490 0.126931 0.001154
124 250 0.045298 0.001154
117 442 0.094465 0.001153
123 132 0.050492 0.001153
40 216 0.006744 0.001152
114 381 0.211402 0.001152
50 121 0.046669 0.001151
50 145 0.046669 0.001151
50 157 0.046669 0.001151
50 160 0.046669 0.001151
50 165 0.046669 0.001151
50 184 0.046669 0.001151
50 203 0.046669 0.001151
50 246 0.046669 0.001151
50 249 0.046669 0.001151
50 305 0.046669 0.001151
50 337 0.046669 0.001151
50 350 0.046669 0.001151
50 386 0.046669 0.001151
50 412 0.046669 0.001151
50 426 0.046669 0.001151
3 52 0.088184 0.00115
50 197 0.075586 0.00115
105 261 0.003465 0.00115
111 59 0.010122 0.00115
118 470 0.023103 0.00115
143 71 0.07359 0.00115
68 361 0.182436 0.001149
113 381 0.194376 0.001149
118 53 0.053936 0.001149
118 64 0.053936 0.001149
118 152 0.053936 0.001149
118 340 0.053936 0.001149
123 156 0.027474 0.001149
128 484 0.045205 0.001149
136 2 0.314602 0.001149
3 431 0.043039 0.001148
34 37 0.011385 0.001148
68 82 0.141703 0.001148
109 471 0.29534 0.001148
118 314 0.030564 0.001148
121 129 0.043798 0.001148
36 295 0.02804 0.001147
41 431 0.005976 0.001147
41 474 0.01955 0.001147
65 295 0.02804 0.001147
70 295 0.02804 0.001147
96 406 0.045773 0.001147
113 123 0.052636 0.001147
142 295 0.02804 0.001147
111 174 0.031327 0.001146
122 22 0.077013 0.001146
100 75 0.156935 0.001145
120 163 0.123441 0.001145
3 132 0.002434 0.001144
101 154 0.368796 0.001144
111 52 0.07319 0.001144
121 32 0.068009 0.001144
125 427 0.522169 0.001144
41 65 0.004557 0.001143
53 251 0.073974 0.001143
89 416 0.081448 0.001143
108 73 0.219063 0.001143
144 113 0.005391 0.001143
64 459 0.240031 0.001142
90 327 0.002787 0.001142
116 459 0.240031 0.001142
40 271 0.066725 0.001141
45 463 0.060374 0.001141
46 463 0.060374 0.001141
94 411 0.03663 0.001141
121 523 0.048114 0.001141
125 45 0.105695 0.001141
113 183 0.403768 0.00114
119 460 0.021705 0.00114
50 105 0.055466 0.001139
80 204 0.021286 0.001139
86 179 0.002787 0.001139
88 475 0.060327 0.001139
114 241 0.286 0.001139
118 417 0.07359 0.001139
126 169 0.030768 0.001139
135 204 0.021286 0.001139
136 290 0.024746 0.001139
141 53 0.053936 0.001139
141 64 0.053936 0.001139
141 152 0.053936 0.001139
141 340 0.053936 0.001139
101 362 0.453099 0.001138
108 101 0.179647 0.001138
128 442 0.047951 0.001138
108 489 0.107592 0.001137
120 495 0.301338 0.001137
8 121 0.053936 0.001136
8 145 0.053936 0.001136
8 157 0.053936 0.001136
8 160 0.053936 0.001136
8 165 0.053936 0.001136
8 184 0.053936 0.001136
8 203 0.053936 0.001136
8 246 0.053936 0.001136
8 249 0.053936 0.001136
8 305 0.053936 0.001136
8 337 0.053936 0.001136
8 350 0.053936 0.001136
8 386 0.053936 0.001136
8 412 0.053936 0.001136
8 426 0.053936 0.001136
8 490 0.126931 0.001136
136 464 0.521279 0.001136
34 156 0.002552 0.001135
43 335 0.326834 0.001135
141 310 0.07359 0.001135
13 472 0.047068 0.001134
104 358 0.064127 0.001134
120 383 0.251558 0.001134
88 208 0.067804 0.001133
100 361 0.152136 0.001133
115 68 0.284977 0.001133
133 411 0.032554 0.001133
126 104 0.041921 0.001132
9 494 0.013404 0.001131
125 448 0.06565 0.001131
126 414 0.039244 0.001131
108 241 0.331704 0.00113
113 329 0.34184 0.00113
120 248 0.219947 0.00113
103 364 0.564871 0.001129
143 169 0.008652 0.001129
86 68 0.00327 0.001128
118 463 0.012286 0.001128
143 67 0.041409 0.001127
143 271 0.100409 0.001127
111 231 0.07319 0.001126
141 91 0.080919 0.001126
40 264 0.010451 0.001125
45 330 0.118537 0.001125
46 330 0.118537 0.001125
119 347 0.033865 0.001125
32 406 0.013293 0.001124
41 66 0.005391 0.001124
41 110 0.00568 0.001124
79 523 0.011079 0.001124
101 104 0.19968 0.001124
122 516 0.013057 0.001124
126 491 0.028624 0.001124
50 183 0.030685 0.001123
87 15 0.164566 0.001123
141 27 0.029473 0.001123
45 348 0.069683 0.001122
46 348 0.069683 0.001122
141 463 0.012286 0.001122
43 520 0.061837 0.001121
80 507 0.018107 0.001121
121 346 0.13665 0.001121
122 168 0.100576 0.001121
135 507 0.018107 0.001121
9 514 0.071254 0.00112
88 327 0.089384 0.00112
111 254 0.053936 0.00112
115 261 0.230574 0.00112
121 85 0.058942 0.00112
45 36 0.028737 0.001119
46 36 0.028737 0.001119
106 32 0.088422 0.001119
110 32 0.088422 0.001119
133 241 0.253538 0.001119
13 351 0.006436 0.001118
32 108 0.035204 0.001118
50 199 0.054397 0.001118
64 463 0.417459 0.001118
103 8 0.483708 0.001118
106 344 0.041409 0.001118
110 344 0.041409 0.001118
116 463 0.417459 0.001118
143 489 0.07359 0.001118
94 325 0.100828 0.001117
102 159 0.003027 0.001117
104 352 0.336537 0.001117
118 179 0.089451 0.001117
94 12 0.429499 0.001116
94 162 0.110228 0.001116
101 194 0.005492 0.001116
103 261 0.18562 0.001116
114 525 0.280926 0.001116
45 229 0.042553 0.001115
46 229 0.042553 0.001115
68 200 0.182436 0.001115
53 373 0.03422 0.001114
86 462 0.005391 0.001114
96 74 0.028364 0.001114
113 170 0.224879 0.001114
4 46 0.029571 0.001113
13 326 0.052376 0.001113
40 472 0.042553 0.001113
50 31 0.081875 0.001113
103 144 0.061086 0.001113
105 406 0.070917 0.001113
141 241 0.008494 0.001113
36 461 0.011385 0.001112
64 495 0.322455 0.001112
65 461 0.011385 0.001112
70 461 0.011385 0.001112
108 512 0.194686 0.001112
116 495 0.322455 0.001112
123 378 0.002093 0.001112
125 1 0.422409 0.001112
136 66 0.575075 0.001112
142 461 0.011385 0.001112
43 380 0.069382 0.001111
122 498 0.017698 0.001111
80 251 0.017366 0.00111
114 406 0.49552 0.00111
120 318 0.173305 0.00111
125 261 0.13752 0.00111
128 104 0.079559 0.00111
135 251 0.017366 0.00111
100 465 0.085727 0.001109
101 226 0.005391 0.001109
120 377 0.065002 0.001109
8 98 0.045123 0.001108
113 199 0.389028 0.001108
125 156 0.238444 0.001108
136 280 0.01955 0.001108
103 304 0.014544 0.001107
109 456 0.09421 0.001107
120 380 0.142867 0.001107
40 5 0.123008 0.001106
103 2 0.271734 0.001106
115 265 0.012668 0.001106
121 200 0.159465 0.001106
124 335 0.16218 0.001106
126 18 0.030309 0.001106
133 479 0.00229 0.001106
136 250 0.191401 0.001106
40 66 0.139714 0.001105
64 197 0.13342 0.001105
64 358 0.107795 0.001105
87 17 0.008964 0.001105
90 40 0.022163 0.001105
101 159 0.224754 0.001105
116 197 0.13342 0.001105
116 358 0.107795 0.001105
4 178 0.007648 0.001104
9 231 0.008289 0.001104
118 191 0.159854 0.001104
124 241 0.099698 0.001104
9 50 0.118793 0.001103
45 507 0.089596 0.001103
46 507 0.089596 0.001103
68 213 0.013293 0.001103
144 299 0.007895 0.001103
87 380 0.056639 0.001102
5 232 0.018107 0.001101
141 31 0.094951 0.001101
143 173 0.008123 0.0011
40 286 0.060192 0.001099
105 497 0.074201 0.001099
113 238 0.00568 0.001099
115 270 0.101066 0.001099
122 69 0.094591 0.001099
34 222 0.003771 0.001098
36 168 0.053936 0.001098
65 168 0.053936 0.001098
70 168 0.053936 0.001098
96 496 0.024207 0.001098
108 463 0.51902 0.001098
142 168 0.053936 0.001098
45 277 0.023299 0.001097
46 277 0.023299 0.001097
101 55 0.126833 0.001097
143 348 0.033847 0.001097
8 510 0.038133 0.001096
82 423 0.00327 0.001096
115 377 0.085465 0.001096
136 189 0.023504 0.001096
143 200 0.100409 0.001096
87 344 0.196291 0.001095
111 509 0.07319 0.001094
113 472 0.03663 0.001094
136 134 0.151874 0.001094
101 196 0.151874 0.001093
101 333 0.151874 0.001093
101 345 0.151874 0.001093
108 352 0.668409 0.001093
122 403 0.052448 0.001093
123 197 0.0225 0.001093
125 498 0.177092 0.001093
40 416 0.012554 0.001092
124 507 0.076128 0.001091
32 177 0.073888 0.00109
36 342 0.07319 0.001089
65 342 0.07319 0.001089
70 342 0.07319 0.001089
88 376 0.035917 0.001089
142 342 0.07319 0.001089
8 223 0.039723 0.001088
31 373 0.01652 0.001088
94 277 0.03663 0.001088
118 241 0.008494 0.001088
113 41 0.501896 0.001087
8 69 0.055609 0.001086
45 11 0.120837 0.001086
46 11 0.120837 0.001086
5 285 0.006593 0.001085
8 146 0.035238 0.001085
94 490 0.240863 0.001085
119 465 0.122036 0.001085
128 173 0.058261 0.001085
141 278 0.073995 0.001085
43 93 0.058107 0.001084
43 133 0.058107 0.001084
43 195 0.058107 0.001084
43 332 0.058107 0.001084
50 362 0.034447 0.001084
100 307 0.011636 0.001084
115 122 0.162219 0.001084
125 473 0.38081 0.001084
3 91 0.084881 0.001083
8 106 0.055723 0.001083
43 55 0.013087 0.001083
111 248 0.07319 0.001083
119 163 0.061427 0.001083
122 257 0.013057 0.001083
126 465 0.053202 0.001083
32 39 0.006593 0.001082
121 26 0.095995 0.001082
121 302 0.076806 0.001082
121 46 0.126888 0.001081
109 150 0.21417 0.00108
113 270 0.085408 0.00108
128 524 0.055613 0.00108
90 354 0.002787 0.001079
4 18 0.011417 0.001078
43 199 0.276213 0.001078
86 461 0.011385 0.001078
106 169 0.008652 0.001078
110 169 0.008652 0.001078
133 178 0.131214 0.001078
141 314 0.030564 0.001078
53 78 0.048458 0.001077
80 28 0.002029 0.001077
80 520 0.003321 0.001077
104 429 0.116846 0.001077
135 28 0.002029 0.001077
135 520 0.003321 0.001077
79 199 0.058893 0.001076
103 232 0.3664 0.001076
104 170 0.151542 0.001076
113 54 0.52724 0.001076
114 522 0.447705 0.001076
115 326 0.31189 0.001076
125 459 0.247298 0.001076
89 110 0.037715 0.001075
106 460 0.04769 0.001075
110 460 0.04769 0.001075
141 502 0.173205 0.001075
9 428 0.118793 0.001074
36 8 0.00568 0.001074
36 12 0.07319 0.001074
65 8 0.00568 0.001074
65 12 0.07319 0.001074
70 8 0.00568 0.001074
70 12 0.07319 0.001074
142 8 0.00568 0.001074
142 12 0.07319 0.001074
53 499 0.070123 0.001073
89 524 0.010728 0.001073
109 22 0.066212 0.001073
113 191 0.338692 0.001073
123 522 0.075469 0.001073
128 489 0.075249 0.001073
64 461 0.284562 0.001072
79 474 0.036316 0.001072
104 416 0.294749 0.001072
113 489 0.041916 0.001072
116 461 0.284562 0.001072
117 295 0.282485 0.001072
118 286 0.077898 0.001072
9 156 0.051418 0.001071
43 361 0.352381 0.001071
53 102 0.04111 0.001071
32 482 0.006593 0.00107
50 441 0.003903 0.00107
90 173 0.07319 0.00107
108 497 0.745926 0.00107
79 490 0.076281 0.001069
113 18 0.261565 0.001069
121 356 0.006273 0.001069
144 285 0.00327 0.001069
34 469 0.01053 0.001068
79 470 0.016379 0.001068
128 39 0.050929 0.001068
4 380 0.023259 0.001067
111 522 0.07319 0.001067
125 229 0.025035 0.001067
109 334 0.411081 0.001066
136 230 0.527116 0.001066
141 191 0.159854 0.001066
31 293 0.011417 0.001065
106 199 0.101034 0.001065
110 199 0.101034 0.001065
113 22 0.009859 0.001065
119 377 0.081892 0.001065
41 42 0.006902 0.001064
90 264 0.002552 0.001064
126 523 0.014894 0.001064
88 113 0.035204 0.001063
95 384 0.178334 0.001063
117 132 0.037323 0.001063
136 364 0.564661 0.001063
94 335 0.426565 0.001062
126 477 0.006101 0.001062
121 306 0.133724 0.001061
136 163 0.10195 0.001061
3 461 0.053109 0.00106
41 513 0.006902 0.00106
114 506 0.393781 0.00106
118 319 0.00997 0.00106
34 77 0.005391 0.001059
64 381 0.127814 0.001059
116 381 0.127814 0.001059
144 118 0.004028 0.001059
9 170 0.006742 0.001058
79 325 0.075362 0.001058
113 102 0.395469 0.001058
144 183 0.007225 0.001058
94 85 0.008163 0.001057
124 442 0.040074 0.001057
143 174 0.048483 0.001057
102 335 0.007556 0.001056
119 355 0.225366 0.001056
125 430 0.104489 0.001056
13 46 0.003194 0.001055
108 472 0.09569 0.001055
118 502 0.173205 0.001055
68 208 0.154921 0.001054
104 278 0.061565 0.001053
108 460 0.220691 0.001053
117 162 0.121204 0.001053
141 132 0.02822 0.001052
4 231 0.054568 0.001051
32 2 0.008652 0.001051
118 7 0.199727 0.001051
124 1 0.121346 0.001051
141 1 0.141562 0.001051
40 54 0.124258 0.00105
50 70 0.077264 0.00105
86 477 0.000394 0.00105
106 144 0.086781 0.00105
110 144 0.086781 0.00105
141 75 0.1487 0.00105
82 504 0.007225 0.001049
94 58 0.302796 0.001049
119 357 0.045772 0.001049
87 414 0.228041 0.001048
94 251 0.408768 0.001047
106 178 0.043622 0.001047
110 178 0.043622 0.001047
115 514 0.588742 0.001047
118 46 0.06371 0.001047
141 319 0.00997 0.001047
36 144 0.013786 0.001046
65 144 0.013786 0.001046
70 144 0.013786 0.001046
80 171 0.029001 0.001046
89 482 0.00997 0.001046
90 369 0.00327 0.001046
135 171 0.029001 0.001046
142 144 0.013786 0.001046
41 67 0.005976 0.001045
87 40 0.091625 0.001045
119 407 0.083617 0.001045
122 497 0.13116 0.001045
9 247 0.047474 0.001044
87 423 0.036653 0.001044
95 379 0.167169 0.001043
99 119 0.029586 0.001043
99 487 0.029586 0.001043
99 488 0.029586 0.001043
115 211 0.012668 0.001043
8 448 0.028019 0.001042
45 47 0.125762 0.001042
46 47 0.125762 0.001042
50 122 0.003707 0.001042
111 367 0.004557 0.001042
122 52 0.114832 0.001042
123 525 0.0914 0.001042
43 200 0.367723 0.001041
100 100 0.008652 0.001041
103 230 0.480639 0.001041
119 427 0.22456 0.001041
122 264 0.027474 0.001041
79 46 0.019323 0.00104
96 462 0.048122 0.00104
109 416 0.399611 0.00104
121 48 0.092111 0.00104
143 28 0.074001 0.00104
9 208 0.046864 0.001039
34 285 0.00327 0.001039
40 453 0.005855 0.001039
94 179 0.04692 0.001039
115 343 0.591215 0.001039
3 55 0.074407 0.001038
40 96 0.04442 0.001038
96 47 0.064127 0.001038
101 149 0.010875 0.001038
101 155 0.010875 0.001038
9 26 0.055786 0.001037
89 170 0.008494 0.001037
105 28 0.04262 0.001037
118 21 0.074407 0.001036
9 525 0.102108 0.001035
50 327 0.120162 0.001035
101 138 0.486083 0.001035
136 331 0.559242 0.001035
141 417 0.054336 0.001035
68 98 0.151461 0.001034
94 308 0.213207 0.001034
94 416 0.378771 0.001033
118 310 0.054336 0.001033
121 427 0.19064 0.001033
124 173 0.088363 0.001033
31 331 0.025806 0.001032
117 319 0.323226 0.001032
124 5 0.09473 0.001032
4 251 0.021357 0.001031
4 492 0.037802 0.001031
88 293 0.007563 0.001031
105 70 0.023919 0.001031
68 245 0.037788 0.00103
99 96 0.051601 0.00103
101 495 0.361193 0.00103
113 460 0.073201 0.00103
40 288 0.035618 0.001029
64 118 0.048071 0.001029
90 109 0.07319 0.001029
114 509 0.465861 0.001029
116 118 0.048071 0.001029
32 105 0.009191 0.001028
64 471 0.350665 0.001028
116 471 0.350665 0.001028
117 230 0.525668 0.001028
64 7 0.233635 0.001027
88 309 0.126931 0.001027
88 423 0.006593 0.001027
95 12 0.178334 0.001027
108 442 0.139151 0.001027
115 191 0.440794 0.001027
116 7 0.233635 0.001027
118 231 0.129324 0.001027
118 278 0.054741 0.001027
124 147 0.164976 0.001027
124 168 0.088363 0.001027
141 18 0.11007 0.001027
5 496 0.012668 0.001026
9 118 0.027876 0.001025
40 331 0.058126 0.001025
94 516 0.117151 0.001025
95 170 0.106244 0.001025
133 20 0.142442 0.001025
40 104 0.045712 0.001024
143 70 0.102581 0.001024
45 290 0.042553 0.001023
46 290 0.042553 0.001023
94 265 0.03663 0.001023
89 40 0.028362 0.001022
8 20 0.055389 0.001021
9 140 0.061842 0.001021
45 364 0.064741 0.001021
46 364 0.064741 0.001021
79 21 0.047885 0.001021
108 172 0.109906 0.001021
108 296 0.491873 0.001021
121 222 0.045848 0.001021
8 315 0.064449 0.00102
9 213 0.047068 0.00102
40 174 0.053079 0.00102
40 231 0.049848 0.00102
115 348 0.501236 0.00102
40 84 0.062006 0.001019
43 223 0.128695 0.001019
86 54 0.006278 0.001019
106 102 0.041409 0.001019
110 102 0.041409 0.001019
123 293 0.027838 0.001019
133 197 0.126896 0.001019
8 113 0.003293 0.001018
43 362 0.315013 0.001018
114 230 0.535758 0.001018
34 175 0.012297 0.001017
64 465 0.417459 0.001017
86 175 0.009725 0.001017
114 456 0.084956 0.001017
114 501 0.162219 0.001017
116 465 0.417459 0.001017
120 22 0.084256 0.001017
121 344 0.123379 0.001017
133 378 0.00568 0.001017
31 27 0.00498 0.001016
53 378 0.001648 0.001016
79 84 0.083548 0.001016
95 459 0.096962 0.001016
143 65 0.009191 0.001016
80 230 0.016644 0.001015
109 304 0.075365 0.001015
124 208 0.106811 0.001015
135 230 0.016644 0.001015
136 231 0.060472 0.001015
4 358 0.030526 0.001014
106 346 0.008652 0.001014
108 414 0.654593 0.001014
110 346 0.008652 0.001014
43 1 0.284715 0.001013
79 346 0.013087 0.001013
117 154 0.430767 0.001013
126 129 0.036221 0.001013
141 361 0.157863 0.001013
50 308 0.126468 0.001012
95 41 0.189365 0.001012
141 338 0.159854 0.001012
45 102 0.060677 0.001011
46 102 0.060677 0.001011
106 372 0.05743 0.001011
110 372 0.05743 0.001011
115 14 0.311502 0.001011
40 109 0.071643 0.00101
99 223 0.035469 0.00101
101 70 0.348753 0.00101
8 507 0.035104 0.001009
79 151 0.052055 0.001009
94 458 0.161667 0.001009
102 7 0.00429 0.001009
3 449 0.0008 0.001008
43 357 0.058107 0.001008
50 200 0.120162 0.001008
88 289 0.026862 0.001008
101 519 0.161385 0.001008
118 138 0.180473 0.001008
121 471 0.11374 0.001008
105 148 0.074964 0.001007
111 84 0.041949 0.001007
126 431 0.053232 0.001007
80 100 0.000794 0.001006
106 484 0.008123 0.001006
110 484 0.008123 0.001006
113 377 0.090172 0.001006
125 347 0.201006 0.001006
135 100 0.000794 0.001006
8 429 0.035917 0.001005
9 405 0.058107 0.001005
96 494 0.017036 0.001005
106 288 0.060327 0.001005
106 299 0.051837 0.001005
110 288 0.060327 0.001005
110 299 0.051837 0.001005
118 75 0.1487 0.001005
143 288 0.060327 0.001005
94 407 0.040494 0.001004
104 173 0.205651 0.001004
117 21 0.056943 0.001004
124 248 0.146684 0.001004
136 471 0.418525 0.001004
141 524 0.076051 0.001004
3 323 0.07566 0.001003
13 110 0.01555 0.001003
45 416 0.093705 0.001003
46 416 0.093705 0.001003
124 162 0.06086 0.001003
143 270 0.054958 0.001003
41 174 0.01955 0.001002
86 159 0.003027 0.001002
88 250 0.068061 0.001002
119 31 0.153626 0.001002
141 126 0.085591 0.001002
88 252 0.126931 0.001001
64 241 0.265519 0.001
116 241 0.265519 0.001
41 344 0.006902 0.000999
64 356 0.107795 0.000999
116 356 0.107795 0.000999
121 118 0.062389 0.000999
13 28 0.003066 0.000998
32 153 0.051837 0.000998
94 502 0.398953 0.000998
117 159 0.193538 0.000998
9 105 0.067026 0.000996
89 18 0.043664 0.000996
109 227 0.375746 0.000996
3 113 0.033214 0.000995
34 211 0.000394 0.000995
88 39 0.09218 0.000995
90 314 0.003027 0.000995
111 168 0.053936 0.000995
115 429 0.222051 0.000995
5 156 0.005143 0.000994
53 273 0.001648 0.000994
89 427 0.064418 0.000994
89 484 0.033113 0.000994
103 287 0.009741 0.000994
136 55 0.060565 0.000994
34 171 0.01432 0.000993
88 174 0.014593 0.000993
143 423 0.045123 0.000993
3 520 0.006744 0.000992
117 499 0.494365 0.000992
118 126 0.085591 0.000992
124 15 0.099698 0.000992
9 338 0.091469 0.000991
50 514 0.063987 0.000991
68 252 0.17181 0.000991
88 495 0.038005 0.000991
113 20 0.143339 0.000991
114 158 0.571911 0.000991
123 250 0.154806 0.000991
141 50 0.058107 0.000991
34 234 0.016059 0.00099
34 387 0.008242 0.00099
68 307 0.005321 0.00099
95 120 0.042204 0.00099
118 50 0.058107 0.00099
43 183 0.330156 0.000989
53 479 0.003321 0.000989
106 154 0.077285 0.000989
110 154 0.077285 0.000989
113 226 0.00568 0.000989
82 281 0.006902 0.000988
96 379 0.031622 0.000988
100 223 0.034394 0.000988
113 104 0.13909 0.000988
119 414 0.215619 0.000988
141 138 0.180473 0.000988
124 502 0.099698 0.000987
133 168 0.253538 0.000987
108 170 0.270587 0.000986
118 283 0.137245 0.000986
119 229 0.004217 0.000986
136 153 0.538246 0.000986
45 373 0.041637 0.000985
46 373 0.041637 0.000985
79 178 0.018799 0.000985
124 153 0.105379 0.000985
90 387 0.041949 0.000984
103 245 0.206875 0.000984
120 326 0.206433 0.000983
8 283 0.064449 0.000982
80 189 0.002029 0.000982
124 367 0.106811 0.000982
135 189 0.002029 0.000982
50 347 0.064294 0.00098
103 71 0.109426 0.00098
109 241 0.122401 0.00098
143 189 0.039251 0.00098
99 329 0.038054 0.000979
105 307 0.00787 0.000979
117 299 0.286276 0.000979
141 497 0.173205 0.000979
36 473 0.053936 0.000978
65 473 0.053936 0.000978
70 473 0.053936 0.000978
94 459 0.215375 0.000978
142 473 0.053936 0.000978
40 134 0.005855 0.000977
41 204 0.01053 0.000977
41 449 0.000196 0.000977
43 355 0.380659 0.000977
8 461 0.126931 0.000976
34 76 0.011385 0.000976
43 144 0.033871 0.000976
50 289 0.073137 0.000976
64 168 0.265519 0.000976
103 310 0.091041 0.000976
113 525 0.170024 0.000976
116 168 0.265519 0.000976
118 497 0.173205 0.000976
141 74 0.088363 0.000976
9 416 0.089479 0.000975
50 459 0.056791 0.000975
94 474 0.268726 0.000975
133 423 0.134759 0.000975
3 290 0.001611 0.000974
45 8 0.085932 0.000974
46 8 0.085932 0.000974
114 140 0.545207 0.000974
117 59 0.21848 0.000974
8 484 0.008123 0.000973
43 22 0.007782 0.000973
123 448 0.052448 0.000973
124 470 0.130226 0.000973
106 318 0.008123 0.000972
110 318 0.008123 0.000972
118 132 0.02822 0.000972
123 281 0.052468 0.000972
8 346 0.073291 0.000971
100 430 0.028718 0.000971
118 465 0.012286 0.000971
100 304 0.035672 0.00097
109 313 0.031924 0.00097
40 113 0.027143 0.000969
86 504 0.007225 0.000969
121 166 0.001007 0.000969
121 167 0.001007 0.000969
128 463 0.025212 0.000969
100 53 0.053936 0.000968
100 64 0.053936 0.000968
100 152 0.053936 0.000968
100 340 0.053936 0.000968
105 22 0.003707 0.000968
4 40 0.005016 0.000967
8 194 0.03488 0.000967
89 191 0.040017 0.000967
109 493 0.154343 0.000967
124 8 0.099698 0.000967
141 465 0.012286 0.000967
50 6 0.015321 0.000966
106 509 0.008652 0.000966
110 509 0.008652 0.000966
121 270 0.006273 0.000966
50 215 0.047615 0.000965
79 318 0.012286 0.000965
105 77 0.069482 0.000965
109 4 0.173637 0.000965
125 501 0.127707 0.000965
111 510 0.011385 0.000964
40 489 0.043166 0.000963
89 176 0.038184 0.000963
9 138 0.058142 0.000962
80 286 0.016644 0.000962
95 271 0.107682 0.000962
101 233 0.097159 0.000962
108 453 0.171016 0.000962
135 286 0.016644 0.000962
31 288 0.027084 0.000961
86 302 0.008242 0.000961
118 524 0.076051 0.000961
4 330 0.061662 0.00096
64 373 0.247843 0.00096
116 373 0.247843 0.00096
118 74 0.088363 0.00096
3 106 0.052918 0.000959
64 105 0.38688 0.000959
64 464 0.417459 0.000959
106 75 0.146185 0.000959
110 75 0.146185 0.000959
116 105 0.38688 0.000959
116 464 0.417459 0.000959
124 109 0.05681 0.000959
141 462 0.180473 0.000959
64 380 0.107795 0.000958
116 380 0.107795 0.000958
4 325 0.025244 0.000957
8 9 0.055171 0.000957
8 10 0.055171 0.000957
128 398 0.006273 0.000957
143 39 0.073888 0.000957
36 98 0.022163 0.000956
40 502 0.152077 0.000956
65 98 0.022163 0.000956
70 98 0.022163 0.000956
101 121 0.005391 0.000956
101 145 0.005391 0.000956
101 157 0.005391 0.000956
101 160 0.005391 0.000956
101 165 0.005391 0.000956
101 184 0.005391 0.000956
101 203 0.005391 0.000956
101 246 0.005391 0.000956
101 249 0.005391 0.000956
101 305 0.005391 0.000956
101 337 0.005391 0.000956
101 350 0.005391 0.000956
101 386 0.005391 0.000956
101 412 0.005391 0.000956
101 426 0.005391 0.000956
142 98 0.022163 0.000956
100 417 0.033681 0.000955
106 348 0.021602 0.000955
110 348 0.021602 0.000955
87 178 0.098257 0.000954
101 449 0.005391 0.000954
113 526 0.085408 0.000954
143 56 0.088422 0.000954
79 42 0.053277 0.000953
103 104 0.189124 0.000953
120 323 0.076472 0.000953
125 108 0.165562 0.000953
9 171 0.006273 0.000952
88 299 0.079125 0.000952
94 20 0.142216 0.000952
99 196 0.00443 0.000952
99 333 0.00443 0.000952
99 345 0.00443 0.000952
104 126 0.300984 0.000952
111 495 0.053936 0.000952
113 373 0.191537 0.000952
114 281 0.463216 0.000952
122 211 0.004217 0.000952
125 411 0.092545 0.000952
133 427 0.55894 0.000952
136 319 0.344678 0.000952
136 525 0.279444 0.000952
8 470 0.126931 0.000951
115 172 0.121694 0.000951
141 287 0.054336 0.000951
8 398 0.023506 0.00095
120 93 0.065966 0.00095
120 133 0.065966 0.00095
120 195 0.065966 0.00095
120 332 0.065966 0.00095
143 58 0.06247 0.00095
88 3 0.055389 0.000949
94 56 0.470527 0.000949
143 54 0.146185 0.000949
68 379 0.151461 0.000948
96 147 0.031759 0.000948
114 262 0.103699 0.000948
123 482 0.035287 0.000948
136 429 0.182654 0.000948
8 318 0.039723 0.000947
90 1 0.041949 0.000947
109 15 0.394623 0.000947
124 319 0.068955 0.000947
9 102 0.052022 0.000946
86 163 0.001869 0.000946
124 346 0.112519 0.000946
13 508 0.009226 0.000945
36 41 0.046669 0.000945
65 41 0.046669 0.000945
70 41 0.046669 0.000945
106 523 0.035442 0.000945
110 523 0.035442 0.000945
141 514 0.101533 0.000945
142 41 0.046669 0.000945
103 59 0.21214 0.000944
79 61 0.087347 0.000943
105 194 0.020208 0.000943
109 122 0.173637 0.000943
118 56 0.141964 0.000943
125 417 0.025035 0.000943
3 168 0.061835 0.000942
8 107 0.056292 0.000942
13 377 0.047474 0.000942
45 213 0.042553 0.000942
46 213 0.042553 0.000942
50 174 0.039615 0.000942
87 82 0.122055 0.000942
103 323 0.092214 0.000942
105 181 0.040499 0.000942
115 442 0.103187 0.000942
118 1 0.122307 0.000942
3 356 0.057048 0.000941
4 68 0.013403 0.000941
50 175 0.048846 0.000941
109 96 0.109355 0.000941
40 281 0.102222 0.00094
104 403 0.077087 0.00094
117 358 0.164421 0.00094
88 473 0.041409 0.000939
124 329 0.068955 0.000939
4 105 0.033457 0.000938
9 159 0.0565 0.000938
32 398 0.002029 0.000938
68 75 0.17181 0.000938
86 331 0.006278 0.000938
88 247 0.054336 0.000938
40 106 0.104843 0.000937
45 352 0.139466 0.000937
46 352 0.139466 0.000937
50 36 0.036212 0.000937
109 79 0.053936 0.000937
109 125 0.053936 0.000937
109 452 0.053936 0.000937
109 455 0.053936 0.000937
109 483 0.053936 0.000937
111 289 0.07319 0.000937
126 318 0.026084 0.000936
141 21 0.055153 0.000936
141 56 0.141964 0.000936
121 212 0.116388 0.000935
128 71 0.075249 0.000935
4 271 0.028046 0.000934
32 427 0.010875 0.000934
88 191 0.126931 0.000934
106 361 0.126931 0.000934
110 361 0.126931 0.000934
141 7 0.180473 0.000934
143 326 0.098379 0.000934
32 69 0.003765 0.000933
50 219 0.015354 0.000933
95 169 0.167169 0.000933
119 346 0.086742 0.000933
122 265 0.055833 0.000933
9 270 0.029473 0.000932
79 123 0.007732 0.000932
88 288 0.051177 0.000932
133 257 0.103486 0.000932
43 352 0.367308 0.000931
87 463 0.143494 0.000931
108 471 0.459581 0.000931
4 193 0.014422 0.00093
45 158 0.140232 0.00093
46 158 0.140232 0.00093
100 403 0.017599 0.00093
106 330 0.05743 0.00093
110 330 0.05743 0.00093
124 296 0.099698 0.00093
8 472 0.054135 0.000929
79 361 0.105122 0.000929
101 296 0.360813 0.000929
117 460 0.120311 0.000929
3 364 0.061662 0.000928
50 290 0.047068 0.000928
79 331 0.059751 0.000928
101 27 0.019949 0.000928
4 205 0.0008 0.000927
13 247 0.047474 0.000927
64 248 0.21849 0.000927
88 148 0.080389 0.000927
116 248 0.21849 0.000927
121 240 0.014389 0.000927
143 250 0.036045 0.000927
9 492 0.055496 0.000926
50 62 0.027056 0.000926
80 290 0.000794 0.000926
89 327 0.008494 0.000926
119 310 0.040337 0.000926
125 514 0.41812 0.000926
135 290 0.000794 0.000926
143 140 0.060717 0.000926
40 338 0.092951 0.000925
53 67 0.05102 0.000925
101 308 0.257358 0.000925
118 287 0.054336 0.000925
120 252 0.324475 0.000925
143 223 0.039723 0.000925
9 346 0.085997 0.000924
123 254 0.013057 0.000924
125 138 0.473408 0.000924
4 91 0.058359 0.000923
96 223 0.003672 0.000923
111 344 0.03844 0.000923
13 149 0.047068 0.000922
13 155 0.047068 0.000922
36 148 0.007225 0.000922
36 175 0.07319 0.000922
65 148 0.007225 0.000922
65 175 0.07319 0.000922
70 148 0.007225 0.000922
70 175 0.07319 0.000922
89 348 0.026599 0.000922
90 147 0.003027 0.000922
102 302 0.008242 0.000922
104 326 0.221945 0.000922
115 168 0.367217 0.000922
142 148 0.007225 0.000922
142 175 0.07319 0.000922
8 177 0.039358 0.000921
43 319 0.228886 0.000921
88 73 0.054958 0.000921
115 6 0.35552 0.000921
118 462 0.180473 0.000921
119 66 0.185674 0.000921
3 144 0.034284 0.00092
5 107 0.005143 0.00092
9 507 0.049606 0.00092
53 495 0.029853 0.00092
124 72 0.074407 0.00092
36 162 0.046669 0.000919
65 162 0.046669 0.000919
70 162 0.046669 0.000919
119 517 0.141148 0.000919
125 457 0.039723 0.000919
142 162 0.046669 0.000919
50 263 0.028631 0.000918
141 372 0.130226 0.000918
4 288 0.046943 0.000917
64 39 0.123781 0.000917
106 462 0.146185 0.000917
110 462 0.146185 0.000917
116 39 0.123781 0.000917
124 222 0.065966 0.000917
4 139 0.007648 0.000916
32 23 0.000794 0.000916
89 168 0.033264 0.000916
113 519 0.18562 0.000916
115 456 0.139418 0.000916
8 176 0.017366 0.000915
114 159 0.237893 0.000915
114 288 0.409668 0.000915
125 508 0.279161 0.000915
4 232 0.013097 0.000914
89 234 0.036062 0.000914
100 512 0.022191 0.000914
45 66 0.049306 0.000913
46 66 0.049306 0.000913
136 164 0.187958 0.000913
111 159 0.07319 0.000912
31 506 0.012401 0.000911
53 502 0.05102 0.000911
79 456 0.002434 0.000911
89 78 0.057735 0.000911
103 14 0.18562 0.000911
118 464 0.012286 0.000911
103 417 0.03663 0.00091
108 213 0.09569 0.00091
118 384 0.036837 0.00091
5 30 0.009741 0.000909
128 52 0.074955 0.000909
4 524 0.022051 0.000908
68 271 0.099349 0.000908
96 169 0.031622 0.000908
96 213 0.002883 0.000908
100 199 0.116418 0.000908
105 45 0.003707 0.000908
124 107 0.077939 0.000908
64 504 0.113933 0.000907
116 504 0.113933 0.000907
9 459 0.102567 0.000906
36 373 0.029586 0.000906
50 231 0.051893 0.000906
65 373 0.029586 0.000906
70 373 0.029586 0.000906
106 107 0.073888 0.000906
110 107 0.073888 0.000906
142 373 0.029586 0.000906
90 127 0.041949 0.000905
118 12 0.081987 0.000905
141 464 0.012286 0.000905
34 289 0.007556 0.000904
50 32 0.078884 0.000904
50 411 0.001199 0.000904
103 281 0.382811 0.000904
109 329 0.240546 0.000904
119 356 0.09979 0.000904
120 357 0.065966 0.000904
40 431 0.100957 0.000903
45 414 0.127351 0.000903
46 414 0.127351 0.000903
100 71 0.013087 0.000903
126 40 0.005591 0.000903
128 490 0.051822 0.000903
88 9 0.055171 0.000902
88 10 0.055171 0.000902
103 451 0.07319 0.000902
117 398 0.080387 0.000902
118 31 0.075696 0.000902
119 257 0.09979 0.000902
124 204 0.028596 0.000902
13 213 0.047068 0.000901
88 467 0.080194 0.000901
103 306 0.437462 0.000901
125 223 0.211983 0.000901
125 330 0.450519 0.000901
34 406 0.006586 0.0009
95 154 0.16503 0.0009
118 248 0.129088 0.0009
118 347 0.008494 0.0009
4 469 0.012009 0.000899
4 508 0.024058 0.000899
43 62 0.171977 0.000899
118 338 0.1406 0.000899
126 257 0.018913 0.000899
64 147 0.1977 0.000898
101 442 0.077938 0.000898
103 250 0.196057 0.000898
116 147 0.1977 0.000898
99 519 0.058395 0.000897
103 519 0.198676 0.000897
108 120 0.121806 0.000897
120 262 0.069071 0.000897
124 156 0.007776 0.000897
50 381 0.043684 0.000896
53 245 0.053642 0.000896
103 198 0.24667 0.000896
113 376 0.044785 0.000896
125 491 0.358563 0.000896
136 511 0.380508 0.000896
9 472 0.047068 0.000895
40 50 0.078748 0.000895
120 405 0.159637 0.000895
126 338 0.034258 0.000895
9 352 0.068598 0.000894
118 11 0.151921 0.000894
118 168 0.11007 0.000894
43 26 0.304253 0.000893
99 151 0.053683 0.000893
106 502 0.119663 0.000893
110 502 0.119663 0.000893
13 172 0.047885 0.000892
68 362 0.161491 0.000892
106 338 0.126931 0.000892
110 338 0.126931 0.000892
117 3 0.215532 0.000892
41 21 0.0008 0.000891
88 223 0.039723 0.000891
89 330 0.056577 0.000891
90 183 0.07319 0.000891
99 28 0.01317 0.000891
106 306 0.073888 0.000891
110 306 0.073888 0.000891
118 361 0.138609 0.000891
4 84 0.023327 0.00089
64 281 0.350915 0.00089
79 183 0.034339 0.00089
116 281 0.350915 0.00089
118 304 0.02822 0.00089
141 248 0.129088 0.00089
99 463 0.056908 0.000889
123 516 0.013057 0.000889
125 95 0.102171 0.000889
136 270 0.091397 0.000889
3 514 0.045695 0.000888
34 85 0.024225 0.000888
80 146 0.015255 0.000888
100 402 0.01859 0.000888
122 73 0.082977 0.000888
135 146 0.015255 0.000888
144 173 0.004028 0.000888
50 140 0.082864 0.000887
124 334 0.099698 0.000887
141 168 0.11007 0.000887
94 213 0.009191 0.000886
100 12 0.121036 0.000886
114 168 0.334101 0.000886
120 188 0.026494 0.000886
124 510 0.126061 0.000886
128 172 0.00498 0.000886
8 466 0.031319 0.000885
50 1 0.100101 0.000885
53 6 0.027732 0.000885
88 457 0.054135 0.000885
96 48 0.008289 0.000885
103 405 0.418424 0.000885
105 348 0.006469 0.000885
136 197 0.186528 0.000885
80 18 0.005618 0.000884
106 1 0.068765 0.000884
110 1 0.068765 0.000884
133 319 0.30535 0.000884
135 18 0.005618 0.000884
122 238 0.002093 0.000883
4 168 0.035314 0.000882
64 509 0.369574 0.000882
96 61 0.073515 0.000882
106 158 0.100409 0.000882
108 355 0.7081 0.000882
110 158 0.100409 0.000882
114 232 0.392897 0.000882
116 509 0.369574 0.000882
133 373 0.236682 0.000882
53 21 0.006744 0.000881
106 441 0.077966 0.000881
110 441 0.077966 0.000881
141 471 0.010728 0.000881
79 513 0.019709 0.00088
99 346 0.038343 0.00088
113 108 0.130822 0.00088
141 347 0.008494 0.00088
143 102 0.041409 0.00088
4 54 0.06525 0.000879
40 11 0.101583 0.000879
40 278 0.043166 0.000879
100 104 0.034769 0.000879
103 6 0.281118 0.000879
118 200 0.110347 0.000879
118 471 0.010728 0.000879
144 65 0.004557 0.000878
88 171 0.063079 0.000877
100 18 0.11097 0.000877
9 107 0.051418 0.000876
50 101 0.029904 0.000876
79 126 0.029495 0.000876
120 457 0.078675 0.000876
126 70 0.062857 0.000876
136 146 0.398343 0.000876
4 61 0.046943 0.000875
36 58 0.024225 0.000875
65 58 0.024225 0.000875
70 58 0.024225 0.000875
101 459 0.208205 0.000875
106 180 0.041409 0.000875
110 180 0.041409 0.000875
118 147 0.075559 0.000875
118 227 0.0515 0.000875
141 309 0.173205 0.000875
142 58 0.024225 0.000875
9 209 0.003612 0.000874
43 311 0.018778 0.000874
89 65 0.081987 0.000874
108 14 0.284883 0.000874
118 91 0.061665 0.000874
118 507 0.065966 0.000874
126 46 0.024306 0.000874
128 23 0.002453 0.000874
87 327 0.133179 0.000873
88 499 0.041409 0.000873
90 326 0.025384 0.000873
96 481 0.014934 0.000873
121 351 0.038688 0.000873
141 146 0.042901 0.000873
8 329 0.056649 0.000872
8 509 0.049414 0.000872
108 358 0.141281 0.000872
115 248 0.373205 0.000872
128 525 0.013057 0.000872
40 309 0.125556 0.000871
87 73 0.056639 0.000871
113 475 0.171437 0.000871
90 462 0.005391 0.00087
103 251 0.492118 0.00087
113 429 0.13909 0.00087
82 132 0.000595 0.000869
100 20 0.036469 0.000869
106 106 0.09569 0.000869
110 106 0.09569 0.000869
118 250 0.089587 0.000869
128 373 0.093011 0.000869
3 101 0.005855 0.000868
86 215 0.006586 0.000868
128 70 0.081681 0.000868
9 158 0.090649 0.000867
111 252 0.031327 0.000867
125 27 0.047981 0.000867
126 347 0.017946 0.000867
141 283 0.117991 0.000867
43 14 0.171864 0.000866
45 326 0.069302 0.000866
45 335 0.057395 0.000866
46 326 0.069302 0.000866
46 335 0.057395 0.000866
68 41 0.172944 0.000866
87 442 0.046695 0.000866
95 405 0.167169 0.000866
105 514 0.050097 0.000866
106 309 0.146185 0.000866
108 459 0.377954 0.000866
110 309 0.146185 0.000866
122 50 0.117761 0.000866
124 67 0.087683 0.000866
128 216 0.010277 0.000866
34 30 0.00483 0.000865
90 138 0.053936 0.000865
103 142 0.095995 0.000865
109 293 0.101696 0.000865
121 456 0.07566 0.000865
123 200 0.100902 0.000865
126 379 0.029179 0.000865
141 200 0.110347 0.000865
5 282 0.001199 0.000864
40 520 0.006744 0.000864
50 61 0.092834 0.000864
124 171 0.114336 0.000864
9 448 0.021364 0.000863
41 76 0.011385 0.000863
43 245 0.136328 0.000863
108 317 0.093542 0.000863
123 377 0.077013 0.000863
41 475 0.015455 0.000862
64 484 0.143125 0.000862
99 379 0.036753 0.000862
105 247 0.040499 0.000862
111 358 0.053936 0.000862
116 484 0.143125 0.000862
64 159 0.134701 0.000861
102 262 0.01955 0.000861
106 54 0.146185 0.000861
110 54 0.146185 0.000861
116 159 0.134701 0.000861
41 263 0.0008 0.00086
94 290 0.009191 0.00086
124 148 0.061324 0.00086
50 196 0.004358 0.000859
50 333 0.004358 0.000859
50 345 0.004358 0.000859
50 427 0.09665 0.000859
79 154 0.054927 0.000859
100 257 0.099315 0.000859
125 463 0.361842 0.000859
89 179 0.02441 0.000858
94 72 0.059748 0.000858
94 499 0.392841 0.000858
101 134 0.10064 0.000858
111 405 0.00429 0.000857
3 338 0.04918 0.000856
4 381 0.02391 0.000856
8 458 0.107676 0.000856
64 222 0.167831 0.000856
64 469 0.301374 0.000856
87 16 0.018107 0.000856
101 120 0.070241 0.000856
105 75 0.062432 0.000856
105 281 0.087721 0.000856
111 46 0.041949 0.000856
116 222 0.167831 0.000856
116 469 0.301374 0.000856
124 134 0.004358 0.000856
133 28 0.017458 0.000856
50 169 0.018783 0.000855
96 501 0.008921 0.000855
123 127 0.095359 0.000855
53 7 0.036469 0.000854
64 109 0.146606 0.000854
99 323 0.051601 0.000854
108 48 0.558489 0.000854
114 325 0.180649 0.000854
114 358 0.191847 0.000854
115 509 0.46291 0.000854
116 109 0.146606 0.000854
143 318 0.008123 0.000854
8 78 0.100409 0.000853
87 70 0.141384 0.000853
88 11 0.107676 0.000853
99 327 0.023047 0.000853
9 372 0.042587 0.000852
50 149 0.047068 0.000852
50 155 0.047068 0.000852
89 312 0.037948 0.000852
106 59 0.067012 0.000852
110 59 0.067012 0.000852
114 373 0.330557 0.000852
141 227 0.0515 0.000852
101 351 0.137231 0.000851
105 101 0.025555 0.000851
120 307 0.02949 0.000851
133 282 0.049512 0.000851
133 407 0.066964 0.000851
94 159 0.131013 0.00085
103 278 0.082537 0.00085
109 355 0.590345 0.00085
8 191 0.087058 0.000849
64 492 0.406539 0.000849
94 494 0.133223 0.000849
105 344 0.021454 0.000849
116 492 0.406539 0.000849
118 92 0.083685 0.000849
121 40 0.047827 0.000849
124 318 0.060565 0.000849
124 509 0.075668 0.000849
43 498 0.169222 0.000848
68 331 0.197648 0.000848
79 31 0.020173 0.000848
103 148 0.376972 0.000848
108 405 0.495278 0.000848
111 36 0.053936 0.000848
141 250 0.089587 0.000848
141 507 0.065966 0.000848
143 511 0.012058 0.000848
88 172 0.05454 0.000847
118 66 0.129978 0.000847
126 346 0.029951 0.000847
87 209 0.042478 0.000846
103 402 0.063283 0.000846
109 213 0.018107 0.000846
114 277 0.064449 0.000846
128 150 0.015933 0.000846
143 95 0.003765 0.000846
31 462 0.02214 0.000845
82 141 0.000595 0.000845
103 219 0.212295 0.000845
106 175 0.082719 0.000845
110 175 0.082719 0.000845
118 309 0.173205 0.000845
128 199 0.126344 0.000845
141 402 0.054741 0.000845
9 513 0.060565 0.000844
13 362 0.038359 0.000844
41 146 0.007556 0.000844
79 369 0.00997 0.000844
99 354 0.025843 0.000844
109 120 0.110207 0.000844
113 241 0.224879 0.000844
119 304 0.015742 0.000844
128 465 0.025212 0.000844
45 497 0.110521 0.000843
46 497 0.110521 0.000843
94 467 0.200155 0.000843
103 154 0.394716 0.000842
122 323 0.080957 0.000842
43 117 0.018778 0.000841
43 454 0.018778 0.000841
43 468 0.018778 0.000841
109 223 0.26079 0.000841
40 28 0.04442 0.00084
43 112 0.018778 0.00084
64 295 0.249248 0.00084
88 514 0.073888 0.00084
116 295 0.249248 0.00084
136 188 0.060565 0.00084
89 373 0.012286 0.000839
113 112 0.018047 0.000839
122 96 0.010794 0.000839
4 405 0.017599 0.000838
89 138 0.064418 0.000838
94 39 0.083629 0.000838
108 416 0.556692 0.000838
121 20 0.083611 0.000838
144 2 0.00429 0.000838
36 380 0.046669 0.000837
36 510 0.011385 0.000837
36 524 0.053936 0.000837
65 380 0.046669 0.000837
65 510 0.011385 0.000837
65 524 0.053936 0.000837
70 380 0.046669 0.000837
70 510 0.011385 0.000837
70 524 0.053936 0.000837
99 91 0.037155 0.000837
120 6 0.203311 0.000837
128 520 0.045929 0.000837
142 380 0.046669 0.000837
142 510 0.011385 0.000837
142 524 0.053936 0.000837
50 299 0.060104 0.000836
64 140 0.437894 0.000836
116 140 0.437894 0.000836
141 231 0.129324 0.000836
41 212 0.013272 0.000835
94 506 0.204675 0.000835
5 39 0.006593 0.000834
5 335 0.015255 0.000834
31 278 0.002434 0.000834
36 358 0.053936 0.000834
50 250 0.004196 0.000834
65 358 0.053936 0.000834
70 358 0.053936 0.000834
133 471 0.333407 0.000834
142 358 0.053936 0.000834
9 248 0.102567 0.000833
13 331 0.033855 0.000833
43 423 0.06922 0.000833
101 132 0.037896 0.000833
105 102 0.045584 0.000833
141 472 0.07359 0.000833
8 213 0.054135 0.000832
86 223 0.004028 0.000832
120 227 0.197507 0.000832
133 102 0.360222 0.000832
141 330 0.130226 0.000832
113 398 0.080439 0.000831
114 69 0.205168 0.000831
118 204 0.028596 0.000831
141 304 0.02822 0.000831
45 369 0.004782 0.00083
46 369 0.004782 0.00083
128 318 0.025212 0.00083
128 464 0.025212 0.00083
8 175 0.09569 0.000829
40 413 0.032347 0.000829
50 380 0.022206 0.000829
100 55 0.067969 0.000829
101 402 0.064418 0.000829
111 381 0.046669 0.000829
141 262 0.012286 0.000829
89 139 0.034698 0.000828
115 459 0.337481 0.000828
43 387 0.202557 0.000827
119 501 0.014852 0.000827
9 495 0.022127 0.000826
36 441 0.053936 0.000826
41 149 0.000394 0.000826
41 155 0.000394 0.000826
65 441 0.053936 0.000826
70 441 0.053936 0.000826
100 11 0.108647 0.000826
106 466 0.051837 0.000826
110 466 0.051837 0.000826
114 55 0.137245 0.000826
125 351 0.13752 0.000826
141 127 0.092318 0.000826
142 441 0.053936 0.000826
87 69 0.0494 0.000825
88 497 0.126931 0.000825
103 271 0.200276 0.000825
106 48 0.022264 0.000825
110 48 0.022264 0.000825
117 72 0.089596 0.000825
120 114 0.041949 0.000825
120 485 0.041949 0.000825
88 261 0.012005 0.000824
90 154 0.00429 0.000824
90 334 0.046669 0.000824
95 1 0.187048 0.000824
105 327 0.052453 0.000824
109 188 0.058944 0.000824
121 154 0.076407 0.000824
141 92 0.083685 0.000824
9 177 0.052933 0.000823
36 222 0.021236 0.000823
65 222 0.021236 0.000823
70 222 0.021236 0.000823
123 407 0.059715 0.000823
142 222 0.021236 0.000823
102 273 0.000196 0.000822
108 122 0.146625 0.000822
120 205 0.00568 0.000822
141 66 0.129978 0.000822
144 42 0.006902 0.000822
3 193 0.014422 0.000821
117 474 0.298089 0.000821
141 47 0.145315 0.000821
8 153 0.088422 0.00082
64 524 0.210131 0.00082
99 72 0.010451 0.00082
108 91 0.452432 0.00082
116 524 0.210131 0.00082
123 279 0.013057 0.00082
125 9 0.151874 0.00082
125 10 0.151874 0.00082
128 428 0.030418 0.00082
13 361 0.038909 0.000819
100 472 0.008652 0.000819
117 525 0.223556 0.000819
118 431 0.079483 0.000819
118 479 0.035082 0.000819
136 407 0.082133 0.000819
41 106 0.01053 0.000818
87 48 0.170699 0.000818
103 356 0.132518 0.000818
109 469 0.222875 0.000818
119 282 0.006375 0.000818
123 520 0.087117 0.000818
124 91 0.045043 0.000818
141 431 0.079483 0.000818
68 296 0.141703 0.000817
79 524 0.034114 0.000817
105 74 0.036167 0.000817
105 383 0.043714 0.000817
119 68 0.059197 0.000817
8 347 0.052086 0.000816
41 54 0.006278 0.000816
53 355 0.045954 0.000816
99 170 0.059047 0.000816
106 293 0.026817 0.000816
110 293 0.026817 0.000816
118 405 0.007782 0.000816
141 204 0.028596 0.000816
3 233 0.008567 0.000815
95 346 0.167169 0.000815
118 215 0.047615 0.000815
122 338 0.106323 0.000815
128 479 0.020208 0.000815
34 338 0.005391 0.000814
64 354 0.202714 0.000814
82 158 0.008242 0.000814
94 104 0.13909 0.000814
100 200 0.108378 0.000814
115 496 0.479609 0.000814
116 354 0.202714 0.000814
118 262 0.012286 0.000814
141 479 0.035082 0.000814
3 477 0.001611 0.000813
13 309 0.062981 0.000813
68 495 0.122945 0.000813
108 441 0.327997 0.000813
13 6 0.009264 0.000812
79 198 0.00997 0.000812
89 42 0.048558 0.000812
103 429 0.13909 0.000812
64 84 0.13288 0.000811
114 14 0.258211 0.000811
115 142 0.119912 0.000811
116 84 0.13288 0.000811
125 163 0.151801 0.000811
3 373 0.084881 0.00081
50 364 0.120162 0.00081
68 169 0.151461 0.00081
88 262 0.008123 0.00081
89 76 0.040678 0.00081
106 252 0.077824 0.00081
110 252 0.077824 0.00081
113 215 0.266545 0.00081
128 462 0.112709 0.00081
103 264 0.143487 0.000809
104 362 0.267223 0.000809
105 158 0.086019 0.000809
113 132 0.038481 0.000809
117 484 0.143601 0.000809
118 37 0.141964 0.000809
13 95 0.006436 0.000808
32 283 0.015255 0.000808
45 475 0.027084 0.000808
46 475 0.027084 0.000808
88 85 0.049414 0.000808
89 132 0.001812 0.000808
105 347 0.020581 0.000808
50 361 0.068484 0.000807
64 257 0.107795 0.000807
101 129 0.192636 0.000807
106 126 0.051303 0.000807
110 126 0.051303 0.000807
116 257 0.107795 0.000807
118 159 0.129563 0.000807
53 45 0.005019 0.000806
99 376 0.018744 0.000806
106 189 0.002029 0.000806
110 189 0.002029 0.000806
43 164 0.12667 0.000805
88 175 0.063465 0.000805
89 162 0.010996 0.000805
102 263 0.0008 0.000805
106 497 0.119663 0.000805
110 497 0.119663 0.000805
121 52 0.092111 0.000805
8 127 0.049148 0.000804
64 254 0.107795 0.000804
88 398 0.023506 0.000804
101 113 0.266598 0.000804
116 254 0.107795 0.000804
119 402 0.023009 0.000804
123 257 0.082977 0.000804
125 248 0.222739 0.000804
143 331 0.032731 0.000804
88 68 0.006977 0.000803
88 344 0.041409 0.000803
8 247 0.054336 0.000802
9 196 0.009286 0.000802
9 333 0.009286 0.000802
9 345 0.009286 0.000802
40 327 0.040204 0.000802
80 7 0.008652 0.000802
122 402 0.057759 0.000802
135 7 0.008652 0.000802
136 69 0.222878 0.000802
13 513 0.019709 0.000801
90 385 0.02804 0.000801
101 269 0.01955 0.000801
101 418 0.01955 0.000801
101 419 0.01955 0.000801
103 411 0.022681 0.000801
104 128 0.010122 0.000801
104 388 0.010122 0.000801
104 404 0.010122 0.000801
121 383 0.144933 0.000801
125 526 0.091982 0.000801
8 312 0.055259 0.0008
50 74 0.088363 0.0008
103 97 0.000949 0.0008
124 384 0.093641 0.0008
128 241 0.01741 0.0008
13 27 0.048727 0.000799
41 347 0.002787 0.000799
64 32 0.196301 0.000799
100 28 0.046386 0.000799
116 32 0.196301 0.000799
121 77 0.130202 0.000799
136 20 0.19402 0.000799
3 28 0.004118 0.000798
80 101 0.002883 0.000798
102 123 0.001648 0.000798
119 417 0.040337 0.000798
123 287 0.075087 0.000798
125 226 0.00568 0.000798
135 101 0.002883 0.000798
99 317 0.01317 0.000797
9 134 0.004358 0.000796
13 253 0.047885 0.000796
13 258 0.047885 0.000796
13 259 0.047885 0.000796
13 428 0.061058 0.000795
41 156 0.002552 0.000795
53 352 0.045954 0.000795
68 354 0.059476 0.000795
105 110 0.011772 0.000795
122 526 0.082977 0.000795
123 69 0.08924 0.000795
128 514 0.051683 0.000795
141 215 0.047615 0.000795
90 140 0.03844 0.000794
117 55 0.097278 0.000794
118 8 0.069735 0.000794
124 50 0.110929 0.000794
136 28 0.02374 0.000794
105 512 0.023366 0.000793
123 175 0.06062 0.000793
128 91 0.093011 0.000793
141 104 0.075679 0.000793
31 96 0.004118 0.000792
41 208 0.005976 0.000792
50 457 0.047068 0.000792
88 456 0.035286 0.000792
96 384 0.0155 0.000792
115 506 0.381342 0.000792
118 18 0.11007 0.000792
143 212 0.038133 0.000792
3 110 0.046335 0.000791
40 177 0.062824 0.000791
79 92 0.033855 0.000791
105 309 0.098406 0.000791
114 198 0.337476 0.000791
115 100 0.030308 0.000791
121 174 0.092111 0.000791
126 381 0.015399 0.000791
50 213 0.047068 0.00079
108 361 0.653952 0.00079
111 314 0.023156 0.00079
9 304 0.001812 0.000789
36 367 0.025384 0.000789
65 367 0.025384 0.000789
70 367 0.025384 0.000789
103 472 0.091041 0.000789
121 299 0.067703 0.000789
142 367 0.025384 0.000789
45 138 0.117788 0.000788
46 138 0.117788 0.000788
122 459 0.083941 0.000788
8 241 0.050317 0.000787
50 470 0.067698 0.000787
89 98 0.054927 0.000787
105 290 0.039462 0.000787
106 240 0.032178 0.000787
110 240 0.032178 0.000787
118 162 0.087986 0.000787
118 343 0.060565 0.000787
3 173 0.01652 0.000786
13 256 0.016645 0.000786
50 52 0.081478 0.000786
104 506 0.202691 0.000786
108 516 0.180555 0.000786
128 240 0.058383 0.000786
143 289 0.086266 0.000786
88 484 0.008123 0.000785
4 373 0.058359 0.000784
8 154 0.058031 0.000784
36 36 0.046669 0.000784
40 379 0.007483 0.000784
65 36 0.046669 0.000784
70 36 0.046669 0.000784
80 285 0.006593 0.000784
135 285 0.006593 0.000784
141 343 0.060565 0.000784
142 36 0.046669 0.000784
4 384 0.0187 0.000783
41 460 0.001217 0.000783
53 226 0.001648 0.000783
90 197 0.002093 0.000783
143 75 0.095158 0.000783
41 61 0.006586 0.000782
50 494 0.02443 0.000782
64 499 0.427453 0.000782
95 273 0.013272 0.000782
101 270 0.088655 0.000782
105 462 0.054181 0.000782
114 306 0.508065 0.000782
116 499 0.427453 0.000782
133 71 0.049512 0.000782
34 372 0.009339 0.000781
79 520 0.049596 0.000781
80 315 0.007603 0.000781
87 334 0.172795 0.000781
90 427 0.053936 0.000781
106 95 0.031259 0.000781
110 95 0.031259 0.000781
114 524 0.236294 0.000781
133 377 0.049512 0.000781
133 481 0.426345 0.000781
135 315 0.007603 0.000781
8 495 0.007094 0.00078
45 506 0.09373 0.00078
46 506 0.09373 0.00078
50 318 0.016835 0.00078
80 511 0.012058 0.00078
87 198 0.18871 0.00078
88 75 0.05857 0.00078
121 354 0.091015 0.00078
135 511 0.012058 0.00078
136 463 0.473178 0.00078
8 290 0.054135 0.000779
32 514 0.012058 0.000779
64 502 0.400597 0.000779
80 177 0.023023 0.000779
94 84 0.119206 0.000779
94 109 0.133419 0.000779
116 502 0.400597 0.000779
124 416 0.065966 0.000779
135 177 0.023023 0.000779
143 441 0.077966 0.000779
3 490 0.011417 0.000778
40 270 0.025807 0.000778
45 427 0.118749 0.000778
46 427 0.118749 0.000778
50 453 0.070205 0.000778
79 344 0.021395 0.000778
89 91 0.028096 0.000778
99 134 0.056665 0.000778
115 402 0.019177 0.000778
133 156 0.209737 0.000778
43 204 0.084663 0.000777
64 342 0.165789 0.000777
111 490 0.002787 0.000777
116 342 0.165789 0.000777
141 405 0.007782 0.000777
96 498 0.012086 0.000776
118 372 0.110972 0.000776
8 296 0.041463 0.000775
79 326 0.027948 0.000775
114 3 0.224215 0.000775
119 23 0.043846 0.000775
124 428 0.110929 0.000775
141 251 0.068955 0.000775
3 325 0.051765 0.000774
53 364 0.043506 0.000774
89 283 0.046188 0.000774
143 453 0.002883 0.000774
34 492 0.005976 0.000773
105 172 0.041551 0.000773
123 384 0.071737 0.000773
4 295 0.013403 0.000772
9 381 0.004358 0.000772
13 66 0.013546 0.000772
50 55 0.047474 0.000772
88 163 0.055609 0.000772
90 464 0.07319 0.000772
105 14 0.047069 0.000772
106 60 0.074863 0.000772
110 60 0.074863 0.000772
111 98 0.07319 0.000772
118 514 0.082279 0.000772
143 354 0.106312 0.000772
40 330 0.129717 0.000771
53 295 0.027732 0.000771
117 257 0.183675 0.000771
118 402 0.035487 0.000771
133 506 0.237177 0.000771
136 172 0.078806 0.000771
136 285 0.108539 0.000771
40 12 0.079713 0.00077
96 325 0.017234 0.00077
102 164 0.00232 0.00077
114 323 0.09336 0.00077
124 354 0.008494 0.00077
3 470 0.031293 0.000769
40 8 0.073542 0.000769
45 149 0.042553 0.000769
45 155 0.042553 0.000769
46 149 0.042553 0.000769
46 155 0.042553 0.000769
64 474 0.288732 0.000769
82 514 0.005976 0.000769
116 474 0.288732 0.000769
119 169 0.091417 0.000769
5 376 0.002883 0.000768
40 362 0.121824 0.000768
101 282 0.060565 0.000768
144 84 0.002787 0.000768
8 92 0.068765 0.000767
109 457 0.062704 0.000767
113 495 0.356984 0.000767
124 170 0.088363 0.000767
50 384 0.059422 0.000766
96 205 0.001431 0.000766
96 277 0.015299 0.000766
143 170 0.05743 0.000766
45 54 0.124258 0.000765
46 54 0.124258 0.000765
79 191 0.063661 0.000765
79 271 0.076281 0.000765
108 346 0.530436 0.000765
118 492 0.153951 0.000765
123 22 0.077013 0.000765
125 398 0.039585 0.000765
133 179 0.030296 0.000765
8 491 0.008536 0.000764
88 140 0.042146 0.000764
89 178 0.045321 0.000764
101 71 0.097542 0.000764
104 14 0.159068 0.000764
118 251 0.068955 0.000764
133 97 0.001567 0.000764
133 347 0.188966 0.000764
88 8 0.085067 0.000763
103 69 0.18562 0.000763
114 356 0.191847 0.000763
118 2 0.130827 0.000763
121 69 0.11897 0.000763
125 310 0.092545 0.000763
4 110 0.019814 0.000762
53 308 0.029853 0.000762
53 491 0.04111 0.000762
79 22 0.001812 0.000762
88 253 0.05454 0.000762
88 258 0.05454 0.000762
88 259 0.05454 0.000762
88 286 0.065659 0.000762
113 417 0.071787 0.000762
120 112 0.00568 0.000762
124 481 0.046695 0.000762
133 313 0.021544 0.000762
143 414 0.126931 0.000762
4 402 0.028631 0.000761
40 62 0.019303 0.000761
89 273 0.000595 0.000761
103 36 0.193011 0.000761
103 270 0.117257 0.000761
111 32 0.046669 0.000761
121 63 0.137619 0.000761
143 302 0.038133 0.000761
64 141 0.015589 0.00076
111 380 0.046669 0.00076
113 193 0.273258 0.00076
115 257 0.225925 0.00076
116 141 0.015589 0.00076
120 451 0.053936 0.00076
144 151 0.00568 0.00076
36 40 0.022163 0.000759
65 40 0.022163 0.000759
70 40 0.022163 0.000759
104 355 0.355791 0.000759
105 264 0.050603 0.000759
108 407 0.101511 0.000759
109 55 0.199727 0.000759
113 197 0.15159 0.000759
115 508 0.302429 0.000759
142 40 0.022163 0.000759
88 331 0.080389 0.000758
94 107 0.054537 0.000758
113 151 0.43181 0.000758
5 411 0.000794 0.000757
13 97 0.002434 0.000757
53 290 0.003321 0.000757
101 191 0.378122 0.000757
43 178 0.1004 0.000756
53 100 0.003321 0.000756
68 12 0.161491 0.000756
118 427 0.153951 0.000756
128 502 0.107859 0.000756
144 146 0.007556 0.000756
40 154 0.014473 0.000755
40 517 0.09714 0.000755
90 106 0.041949 0.000755
106 271 0.100409 0.000755
110 271 0.100409 0.000755
118 96 0.074825 0.000755
126 369 0.041973 0.000755
133 519 0.162957 0.000755
100 170 0.041469 0.000754
103 5 0.379192 0.000754
143 233 0.004217 0.000754
8 58 0.100409 0.000753
9 335 0.045752 0.000753
53 113 0.045954 0.000753
94 216 0.05283 0.000753
96 3 0.042377 0.000753
123 265 0.055833 0.000753
125 172 0.046396 0.000753
89 240 0.008494 0.000752
100 471 0.07903 0.000752
111 8 0.031327 0.000752
64 279 0.107795 0.000751
106 30 0.077824 0.000751
106 458 0.080194 0.000751
110 30 0.077824 0.000751
110 458 0.080194 0.000751
113 423 0.108721 0.000751
115 104 0.16728 0.000751
116 279 0.107795 0.000751
89 467 0.042901 0.00075
111 517 0.07319 0.00075
136 156 0.254874 0.00075
136 482 0.271239 0.00075
8 66 0.059131 0.000749
8 250 0.011561 0.000749
40 442 0.04292 0.000749
45 67 0.07801 0.000749
46 67 0.07801 0.000749
119 313 0.004217 0.000749
128 323 0.07737 0.000749
141 285 0.00997 0.000749
141 427 0.153951 0.000749
144 288 0.006586 0.000749
43 413 0.085461 0.000748
45 383 0.094942 0.000748
46 383 0.094942 0.000748
87 367 0.166564 0.000748
108 11 0.701092 0.000748
113 469 0.24385 0.000748
121 516 0.019608 0.000748
45 110 0.075908 0.000747
46 110 0.075908 0.000747
79 96 0.048303 0.000747
118 472 0.054336 0.000747
40 484 0.005834 0.000746
82 177 0.011385 0.000746
86 230 0.008242 0.000746
94 82 0.305595 0.000746
4 180 0.031459 0.000745
40 183 0.042328 0.000745
45 181 0.043166 0.000745
46 181 0.043166 0.000745
50 271 0.076281 0.000745
111 39 0.035643 0.000745
115 22 0.066823 0.000745
119 47 0.180462 0.000745
141 26 0.055786 0.000745
141 162 0.087986 0.000745
68 172 0.014061 0.000744
125 308 0.278124 0.000744
144 309 0.00483 0.000744
34 97 0.0008 0.000743
105 156 0.050603 0.000743
4 226 0.0008 0.000742
88 256 0.023299 0.000742
90 330 0.046669 0.000742
113 411 0.071787 0.000742
115 138 0.550628 0.000742
115 516 0.181695 0.000742
13 8 0.063832 0.000741
40 227 0.069683 0.000741
40 284 0.086989 0.000741
41 139 0.001869 0.000741
105 61 0.086413 0.000741
108 112 0.041949 0.000741
108 200 0.724663 0.000741
118 26 0.055786 0.000741
121 76 0.195176 0.000741
9 464 0.066496 0.00074
64 18 0.223332 0.00074
79 354 0.044637 0.00074
88 472 0.054135 0.00074
116 18 0.223332 0.00074
143 277 0.054135 0.00074
3 524 0.048572 0.000739
36 490 0.046669 0.000739
43 351 0.12826 0.000739
65 490 0.046669 0.000739
70 490 0.046669 0.000739
90 37 0.041949 0.000739
111 148 0.026648 0.000739
142 490 0.046669 0.000739
4 98 0.059161 0.000738
86 413 0.001431 0.000738
105 361 0.036694 0.000738
118 342 0.092447 0.000738
50 516 0.017487 0.000737
53 354 0.023609 0.000737
79 76 0.1114 0.000737
8 379 0.038133 0.000736
87 351 0.043343 0.000736
88 5 0.088422 0.000736
96 78 0.014934 0.000736
100 377 0.062194 0.000736
103 189 0.04471 0.000736
114 231 0.117173 0.000736
118 364 0.105122 0.000736
126 55 0.029933 0.000736
126 517 0.050609 0.000736
5 441 0.006593 0.000735
53 497 0.045954 0.000735
87 416 0.189226 0.000734
114 261 0.191817 0.000734
143 308 0.09218 0.000734
13 42 0.019709 0.000733
88 462 0.080389 0.000733
115 501 0.162219 0.000733
125 50 0.417675 0.000733
128 32 0.074201 0.000733
144 343 0.006902 0.000733
8 169 0.041409 0.000732
40 423 0.012414 0.000732
82 496 0.006278 0.000732
126 288 0.04079 0.000732
141 11 0.132667 0.000732
143 163 0.074863 0.000732
144 293 0.002787 0.000732
13 179 0.017143 0.000731
36 508 0.053936 0.000731
50 467 0.086596 0.000731
65 508 0.053936 0.000731
70 508 0.053936 0.000731
79 364 0.030056 0.000731
89 295 0.034239 0.000731
103 467 0.225406 0.000731
109 330 0.488163 0.000731
124 22 0.073995 0.000731
142 508 0.053936 0.000731
4 74 0.021047 0.00073
5 6 0.006593 0.00073
8 178 0.003765 0.00073
36 199 0.02804 0.00073
65 199 0.02804 0.00073
70 199 0.02804 0.00073
82 219 0.010951 0.00073
94 175 0.131087 0.00073
123 213 0.004217 0.00073
125 181 0.097831 0.00073
142 199 0.02804 0.00073
8 387 0.010955 0.000729
31 22 0.002434 0.000729
43 2 0.189344 0.000729
119 453 0.031196 0.000729
50 240 0.032639 0.000728
90 208 0.033318 0.000728
117 377 0.096746 0.000728
106 77 0.088422 0.000727
108 380 0.134013 0.000727
110 77 0.088422 0.000727
41 23 0.000394 0.000726
45 56 0.079068 0.000726
46 56 0.079068 0.000726
80 92 0.012668 0.000726
113 71 0.041916 0.000726
126 356 0.019594 0.000726
135 92 0.012668 0.000726
8 5 0.043736 0.000725
41 373 0.004028 0.000725
103 222 0.15048 0.000725
106 76 0.126931 0.000725
108 199 0.507995 0.000725
110 76 0.126931 0.000725
3 358 0.057048 0.000724
31 402 0.002434 0.000724
40 105 0.050083 0.000724
114 286 0.211985 0.000724
119 52 0.146036 0.000724
13 510 0.022603 0.000723
43 82 0.213287 0.000723
88 2 0.008652 0.000723
101 79 0.01955 0.000723
101 125 0.01955 0.000723
101 452 0.01955 0.000723
101 455 0.01955 0.000723
101 483 0.01955 0.000723
106 110 0.060717 0.000723
110 110 0.060717 0.000723
114 380 0.18458 0.000723
118 109 0.149232 0.000723
124 379 0.058107 0.000723
143 138 0.146185 0.000723
143 283 0.104321 0.000723
9 379 0.058107 0.000722
79 188 0.020952 0.000722
94 158 0.424601 0.000722
96 407 0.017826 0.000722
105 308 0.073751 0.000722
64 146 0.280969 0.000721
88 326 0.079125 0.000721
90 199 0.02804 0.000721
103 147 0.160385 0.000721
116 146 0.280969 0.000721
118 47 0.145315 0.000721
143 329 0.007603 0.000721
36 283 0.07319 0.00072
65 283 0.07319 0.00072
70 283 0.07319 0.00072
79 45 0.020952 0.00072
105 319 0.003299 0.00072
125 227 0.407476 0.00072
141 2 0.130827 0.00072
142 283 0.07319 0.00072
68 156 0.09137 0.000719
89 209 0.007776 0.000719
108 168 0.324437 0.000719
111 75 0.022163 0.000719
122 456 0.07897 0.000719
143 178 0.043622 0.000719
41 211 0.000394 0.000718
50 357 0.02822 0.000718
79 252 0.056016 0.000718
113 293 0.050373 0.000718
115 430 0.131899 0.000718
136 3 0.199142 0.000718
143 484 0.029217 0.000718
50 475 0.059568 0.000717
68 295 0.070721 0.000717
118 383 0.108 0.000717
43 141 0.013087 0.000716
45 247 0.043166 0.000716
46 247 0.043166 0.000716
90 331 0.033318 0.000716
104 149 0.083116 0.000716
104 155 0.083116 0.000716
105 41 0.027591 0.000716
117 104 0.143007 0.000716
121 50 0.151138 0.000716
4 159 0.055299 0.000715
41 494 0.00232 0.000715
64 58 0.300931 0.000715
68 405 0.151461 0.000715
79 317 0.003066 0.000715
95 295 0.080848 0.000715
116 58 0.300931 0.000715
3 288 0.073465 0.000714
40 250 0.00649 0.000714
64 458 0.167069 0.000714
80 428 0.014052 0.000714
88 55 0.035082 0.000714
96 414 0.064127 0.000714
100 459 0.10319 0.000714
103 492 0.40474 0.000714
105 457 0.039462 0.000714
116 458 0.167069 0.000714
117 347 0.219674 0.000714
123 356 0.063723 0.000714
124 169 0.063178 0.000714
133 101 0.107949 0.000714
135 428 0.014052 0.000714
45 216 0.006744 0.000713
46 216 0.006744 0.000713
100 441 0.06261 0.000713
111 325 0.046669 0.000713
113 21 0.070685 0.000713
118 285 0.00997 0.000713
123 453 0.053789 0.000713
124 183 0.072176 0.000713
133 265 0.032554 0.000713
3 98 0.085682 0.000712
9 290 0.047068 0.000712
79 313 0.001199 0.000712
96 241 0.020483 0.000712
96 314 0.000979 0.000712
108 117 0.041949 0.000712
108 454 0.041949 0.000712
108 468 0.041949 0.000712
115 453 0.133765 0.000712
120 129 0.13082 0.000712
126 295 0.02345 0.000712
128 197 0.056455 0.000712
136 105 0.471352 0.000712
141 344 0.079454 0.000712
79 75 0.104845 0.000711
80 30 0.009741 0.000711
90 15 0.03844 0.000711
114 71 0.137245 0.000711
123 141 0.006375 0.000711
128 367 0.013208 0.000711
135 30 0.009741 0.000711
40 323 0.04442 0.00071
121 526 0.07737 0.00071
9 250 0.018776 0.000709
119 263 0.028475 0.000709
121 304 0.003066 0.000709
122 460 0.056455 0.000709
143 427 0.100409 0.000709
143 506 0.126931 0.000709
9 499 0.052933 0.000708
32 467 0.015255 0.000708
45 499 0.104532 0.000708
46 499 0.104532 0.000708
80 283 0.015255 0.000708
82 507 0.008964 0.000708
108 362 0.551555 0.000708
135 283 0.015255 0.000708
32 293 0.005618 0.000707
45 376 0.026458 0.000707
46 376 0.026458 0.000707
68 318 0.141703 0.000707
80 138 0.010875 0.000707
82 32 0.005391 0.000707
88 63 0.088422 0.000707
102 234 0.026648 0.000707
135 138 0.010875 0.000707
8 162 0.034444 0.000706
45 511 0.033615 0.000706
46 511 0.033615 0.000706
94 354 0.182697 0.000706
96 348 0.007628 0.000706
108 501 0.146625 0.000706
118 62 0.036212 0.000706
123 277 0.055833 0.000706
133 508 0.235758 0.000706
141 222 0.046581 0.000706
9 180 0.065966 0.000705
45 522 0.038655 0.000705
46 522 0.038655 0.000705
95 293 0.058717 0.000705
99 389 0.002552 0.000705
99 390 0.002552 0.000705
99 391 0.002552 0.000705
99 392 0.002552 0.000705
99 393 0.002552 0.000705
99 394 0.002552 0.000705
99 395 0.002552 0.000705
99 396 0.002552 0.000705
8 30 0.041409 0.000704
50 319 0.001841 0.000704
80 147 0.006101 0.000704
89 506 0.009226 0.000704
108 318 0.458085 0.000704
121 377 0.003066 0.000704
125 381 0.185394 0.000704
128 270 0.059202 0.000704
135 147 0.006101 0.000704
4 378 0.0008 0.000703
8 489 0.054336 0.000703
79 338 0.105406 0.000703
111 250 0.01955 0.000703
114 304 0.061759 0.000703
126 380 0.012327 0.000703
133 463 0.395078 0.000703
136 295 0.32683 0.000703
31 202 0.010451 0.000702
94 240 0.049072 0.000702
103 413 0.13909 0.000702
124 216 0.005019 0.000702
141 323 0.074825 0.000702
13 151 0.052055 0.000701
31 273 0.0008 0.000701
36 325 0.046669 0.000701
65 325 0.046669 0.000701
70 325 0.046669 0.000701
90 78 0.046669 0.000701
124 85 0.030925 0.000701
142 325 0.046669 0.000701
13 346 0.017097 0.0007
45 362 0.081952 0.0007
46 362 0.081952 0.0007
82 110 0.00568 0.0007
111 31 0.053936 0.0007
120 456 0.089939 0.0007
123 523 0.024964 0.0007
141 367 0.056 0.0007
32 42 0.013932 0.000699
79 362 0.078051 0.000699
88 507 0.043204 0.000699
101 453 0.096688 0.000699
106 302 0.038133 0.000699
110 302 0.038133 0.000699
4 442 0.014389 0.000698
9 20 0.049596 0.000698
100 287 0.058031 0.000698
4 148 0.021618 0.000697
9 329 0.072144 0.000697
31 163 0.007648 0.000697
31 255 0.0008 0.000697
31 382 0.0008 0.000697
43 489 0.013087 0.000697
50 429 0.029904 0.000697
79 498 0.005019 0.000697
100 241 0.062152 0.000697
114 398 0.078869 0.000697
126 209 0.01032 0.000697
128 102 0.024871 0.000697
88 384 0.058298 0.000696
89 302 0.035029 0.000696
101 122 0.127707 0.000696
104 348 0.235723 0.000696
114 129 0.254826 0.000696
119 383 0.146036 0.000696
53 427 0.045954 0.000695
120 311 0.021236 0.000695
128 508 0.064462 0.000695
141 37 0.12271 0.000695
141 62 0.036212 0.000695
8 492 0.040462 0.000694
99 273 0.002552 0.000694
101 40 0.29623 0.000694
102 431 0.005976 0.000694
118 148 0.061324 0.000694
124 172 0.035899 0.000694
128 252 0.087783 0.000694
4 248 0.053849 0.000693
9 162 0.034339 0.000693
31 123 0.006744 0.000693
88 407 0.001611 0.000693
90 306 0.035643 0.000693
102 43 0.00232 0.000693
104 356 0.125021 0.000693
108 310 0.063917 0.000693
114 458 0.294195 0.000693
124 475 0.020124 0.000693
126 156 0.026885 0.000693
3 442 0.04091 0.000692
43 313 0.022873 0.000692
50 156 0.071326 0.000692
94 123 0.008363 0.000692
141 306 0.12743 0.000692
87 191 0.126873 0.000691
114 377 0.137245 0.000691
120 319 0.147229 0.000691
124 199 0.088363 0.000691
3 252 0.04547 0.00069
36 352 0.053936 0.00069
65 352 0.053936 0.00069
70 352 0.053936 0.00069
94 373 0.195079 0.00069
95 327 0.106244 0.00069
96 240 0.005906 0.00069
105 97 0.010311 0.00069
124 462 0.083672 0.00069
142 352 0.053936 0.00069
13 314 0.002342 0.000689
105 162 0.035302 0.000689
113 516 0.117151 0.000689
124 212 0.076179 0.000689
123 313 0.004217 0.000688
144 378 0.000196 0.000688
36 499 0.07319 0.000687
64 251 0.475288 0.000687
65 499 0.07319 0.000687
70 499 0.07319 0.000687
86 63 0.007895 0.000687
87 278 0.027438 0.000687
100 188 0.011322 0.000687
106 181 0.07359 0.000687
110 181 0.07359 0.000687
116 251 0.475288 0.000687
118 104 0.056426 0.000687
121 517 0.090187 0.000687
141 109 0.149232 0.000687
142 499 0.07319 0.000687
50 466 0.047085 0.000686
95 376 0.038288 0.000686
96 200 0.037606 0.000686
141 76 0.16218 0.000686
141 466 0.073606 0.000686
36 59 0.053936 0.000685
65 59 0.053936 0.000685
70 59 0.053936 0.000685
86 32 0.005391 0.000685
108 451 0.041949 0.000685
114 511 0.398664 0.000685
125 472 0.092545 0.000685
126 117 0.003027 0.000685
126 454 0.003027 0.000685
126 468 0.003027 0.000685
142 59 0.053936 0.000685
8 180 0.043204 0.000684
90 309 0.046669 0.000684
94 121 0.004557 0.000684
94 145 0.004557 0.000684
94 157 0.004557 0.000684
94 160 0.004557 0.000684
94 165 0.004557 0.000684
94 184 0.004557 0.000684
94 203 0.004557 0.000684
94 246 0.004557 0.000684
94 249 0.004557 0.000684
94 305 0.004557 0.000684
94 337 0.004557 0.000684
94 350 0.004557 0.000684
94 386 0.004557 0.000684
94 412 0.004557 0.000684
94 426 0.004557 0.000684
103 109 0.171329 0.000684
106 191 0.106312 0.000684
106 383 0.090347 0.000684
110 191 0.106312 0.000684
110 383 0.090347 0.000684
114 84 0.217125 0.000684
118 146 0.023646 0.000684
121 54 0.147949 0.000684
5 173 0.008123 0.000683
68 384 0.161491 0.000683
105 151 0.048278 0.000683
118 151 0.146087 0.000683
121 257 0.07737 0.000683
121 470 0.143183 0.000683
122 252 0.100141 0.000683
45 173 0.100247 0.000682
46 173 0.100247 0.000682
79 102 0.019323 0.000682
88 502 0.073888 0.000682
90 110 0.026648 0.000682
101 463 0.40113 0.000682
111 2 0.07319 0.000682
118 330 0.110972 0.000682
118 513 0.060565 0.000682
125 293 0.061926 0.000682
105 2 0.059624 0.000681
111 326 0.07319 0.000681
111 514 0.02804 0.000681
115 477 0.012668 0.000681
123 47 0.131958 0.000681
124 251 0.099698 0.000681
50 3 0.012049 0.00068
100 362 0.117146 0.00068
109 23 0.034152 0.00068
3 46 0.056092 0.000679
3 326 0.08182 0.000679
86 84 0.002787 0.000679
89 127 0.050207 0.000679
94 129 0.171002 0.000679
108 261 0.224714 0.000679
115 282 0.068206 0.000679
50 26 0.055786 0.000678
53 61 0.056328 0.000678
68 346 0.151461 0.000678
101 411 0.073291 0.000678
106 5 0.088422 0.000678
110 5 0.088422 0.000678
115 97 0.060531 0.000678
117 27 0.055827 0.000678
119 78 0.121268 0.000678
40 169 0.010759 0.000677
68 416 0.151461 0.000677
113 142 0.095995 0.000677
3 164 0.009501 0.000676
113 69 0.165917 0.000676
9 461 0.118793 0.000675
9 475 0.020124 0.000675
31 381 0.005855 0.000675
94 223 0.24683 0.000675
114 387 0.392007 0.000675
141 52 0.108 0.000675
8 215 0.031319 0.000674
40 414 0.108097 0.000674
99 352 0.071585 0.000674
118 473 0.094951 0.000674
125 376 0.047878 0.000674
8 377 0.054336 0.000673
86 502 0.005976 0.000673
90 463 0.033318 0.000673
103 18 0.222159 0.000673
103 28 0.018928 0.000673
109 479 0.062704 0.000673
114 310 0.09722 0.000673
121 279 0.07737 0.000673
36 47 0.07319 0.000672
65 47 0.07319 0.000672
70 47 0.07319 0.000672
105 113 0.009522 0.000672
115 269 0.024225 0.000672
115 418 0.024225 0.000672
115 419 0.024225 0.000672
125 75 0.455876 0.000672
142 47 0.07319 0.000672
8 465 0.057769 0.000671
40 383 0.094942 0.000671
45 252 0.062472 0.000671
46 252 0.062472 0.000671
106 453 0.043185 0.000671
110 453 0.043185 0.000671
143 502 0.146185 0.000671
31 213 0.001611 0.00067
133 465 0.395078 0.00067
141 513 0.060565 0.00067
143 286 0.055597 0.00067
5 473 0.009741 0.000669
13 413 0.009286 0.000669
34 378 0.000196 0.000669
79 323 0.003066 0.000669
89 171 0.013541 0.000669
111 461 0.018778 0.000669
90 8 0.053936 0.000668
96 343 0.021887 0.000668
118 28 0.074825 0.000668
141 108 0.063845 0.000668
4 379 0.017599 0.000667
8 288 0.033847 0.000667
45 7 0.076159 0.000667
46 7 0.076159 0.000667
79 506 0.103042 0.000667
123 1 0.106555 0.000667
143 338 0.087058 0.000667
4 169 0.017599 0.000666
8 188 0.027814 0.000666
3 96 0.004118 0.000665
36 70 0.029586 0.000665
65 70 0.029586 0.000665
70 70 0.029586 0.000665
90 148 0.035643 0.000665
94 45 0.014271 0.000665
106 364 0.051581 0.000665
110 364 0.051581 0.000665
117 516 0.123882 0.000665
118 108 0.063845 0.000665
141 519 0.041811 0.000665
142 70 0.029586 0.000665
143 383 0.090347 0.000665
4 326 0.055299 0.000664
103 489 0.095477 0.000664
109 45 0.108979 0.000664
136 113 0.352753 0.000664
40 47 0.099461 0.000663
89 492 0.053613 0.000663
103 179 0.05538 0.000663
105 473 0.026329 0.000663
124 75 0.117919 0.000663
144 43 0.00232 0.000663
45 52 0.072543 0.000662
46 52 0.072543 0.000662
96 168 0.030256 0.000662
103 461 0.29908 0.000662
106 517 0.03663 0.000662
110 517 0.03663 0.000662
121 525 0.093598 0.000662
143 265 0.054135 0.000662
9 524 0.041052 0.000661
45 162 0.036918 0.000661
45 514 0.092016 0.000661
46 162 0.036918 0.000661
46 514 0.092016 0.000661
79 138 0.086152 0.000661
109 14 0.191545 0.000661
32 45 0.001199 0.00066
43 32 0.115941 0.00066
64 55 0.0515 0.00066
116 55 0.0515 0.00066
141 406 0.144584 0.00066
8 256 0.023299 0.000659
8 405 0.038133 0.000659
106 233 0.035215 0.000659
109 257 0.232425 0.000659
110 233 0.035215 0.000659
123 199 0.131933 0.000659
128 138 0.112709 0.000659
141 158 0.135658 0.000659
45 194 0.023299 0.000658
46 194 0.023299 0.000658
100 72 0.017599 0.000658
101 68 0.249075 0.000658
102 153 0.03844 0.000658
103 327 0.237198 0.000658
106 362 0.100409 0.000658
110 362 0.100409 0.000658
119 164 0.032297 0.000658
141 284 0.13837 0.000658
144 281 0.006902 0.000658
108 290 0.066037 0.000657
117 251 0.495174 0.000657
126 240 0.070427 0.000657
4 12 0.0187 0.000656
40 514 0.09217 0.000656
53 139 0.015796 0.000656
95 215 0.074394 0.000656
121 414 0.154523 0.000656
143 66 0.09569 0.000656
8 253 0.05454 0.000655
8 258 0.05454 0.000655
8 259 0.05454 0.000655
40 474 0.048992 0.000655
106 52 0.035204 0.000655
108 47 0.631423 0.000655
110 52 0.035204 0.000655
117 148 0.435578 0.000655
128 212 0.08978 0.000655
133 290 0.021544 0.000655
100 473 0.083932 0.000654
101 53 0.053936 0.000654
101 64 0.053936 0.000654
101 152 0.053936 0.000654
101 340 0.053936 0.000654
104 364 0.312214 0.000654
106 171 0.087315 0.000654
110 171 0.087315 0.000654
143 113 0.022548 0.000654
143 191 0.106312 0.000654
5 509 0.008652 0.000653
79 171 0.050484 0.000653
118 61 0.199727 0.000653
143 335 0.047186 0.000653
45 387 0.036563 0.000652
46 387 0.036563 0.000652
64 369 0.227171 0.000652
88 200 0.083326 0.000652
90 32 0.041949 0.000652
99 164 0.05203 0.000652
116 369 0.227171 0.000652
41 524 0.003518 0.000651
45 498 0.006744 0.000651
46 498 0.006744 0.000651
106 45 0.047068 0.000651
109 373 0.252665 0.000651
110 45 0.047068 0.000651
118 67 0.094951 0.000651
118 188 0.047474 0.000651
124 513 0.060565 0.000651
128 506 0.102971 0.000651
133 154 0.367063 0.000651
141 67 0.094951 0.000651
3 308 0.048572 0.00065
88 37 0.088422 0.00065
88 380 0.028436 0.00065
88 504 0.012001 0.00065
106 470 0.015255 0.00065
110 470 0.015255 0.00065
3 171 0.052806 0.000649
13 307 0.013553 0.000649
34 431 0.005976 0.000649
109 254 0.213171 0.000649
3 309 0.060812 0.000648
43 343 0.33166 0.000648
45 510 0.024084 0.000648
46 510 0.024084 0.000648
79 15 0.013087 0.000648
143 504 0.014585 0.000648
45 200 0.144434 0.000647
46 200 0.144434 0.000647
88 362 0.056805 0.000647
90 384 0.029586 0.000647
103 293 0.035823 0.000647
105 62 0.012049 0.000647
117 317 0.048548 0.000647
126 352 0.0409 0.000647
89 15 0.046698 0.000646
94 69 0.164794 0.000646
100 17 0.00429 0.000646
143 462 0.126931 0.000646
45 215 0.064372 0.000645
46 215 0.064372 0.000645
105 154 0.059624 0.000645
105 362 0.027158 0.000645
114 27 0.057286 0.000645
115 398 0.10777 0.000645
121 262 0.024288 0.000645
141 20 0.036245 0.000645
143 296 0.008123 0.000645
43 490 0.177652 0.000644
89 326 0.031091 0.000644
96 279 0.039687 0.000644
102 139 0.001869 0.000644
119 114 0.03844 0.000644
119 485 0.03844 0.000644
126 289 0.044894 0.000644
141 492 0.134697 0.000644
9 194 0.027814 0.000643
103 469 0.284404 0.000643
106 414 0.126931 0.000643
108 55 0.086679 0.000643
110 414 0.126931 0.000643
45 264 0.04913 0.000642
46 264 0.04913 0.000642
105 431 0.055334 0.000642
119 122 0.046747 0.000642
50 138 0.095689 0.000641
89 200 0.083099 0.000641
94 405 0.341927 0.000641
133 45 0.011319 0.000641
133 205 0.00568 0.000641
3 285 0.013403 0.00064
126 279 0.038848 0.00064
31 21 0.00327 0.000639
41 270 0.001217 0.000639
43 526 0.042861 0.000639
90 338 0.07319 0.000639
111 42 0.07319 0.000639
114 254 0.191847 0.000639
144 308 0.003518 0.000639
45 261 0.025181 0.000638
46 261 0.025181 0.000638
95 354 0.06781 0.000638
136 71 0.060565 0.000638
143 91 0.077023 0.000638
40 524 0.040718 0.000637
79 120 0.003066 0.000637
88 177 0.036561 0.000637
111 423 0.022163 0.000637
115 279 0.225925 0.000637
120 123 0.048458 0.000637
122 181 0.077013 0.000637
124 495 0.077012 0.000637
136 123 0.016085 0.000637
43 122 0.12226 0.000636
79 41 0.031214 0.000636
111 281 0.07319 0.000636
118 315 0.011499 0.000636
126 326 0.065041 0.000636
128 403 0.00498 0.000636
128 497 0.131963 0.000636
45 296 0.010284 0.000635
46 296 0.010284 0.000635
105 253 0.041551 0.000635
105 258 0.041551 0.000635
105 259 0.041551 0.000635
109 93 0.079483 0.000635
109 133 0.079483 0.000635
109 195 0.079483 0.000635
109 332 0.079483 0.000635
123 456 0.07897 0.000635
118 461 0.036968 0.000634
125 170 0.201451 0.000634
125 256 0.082133 0.000634
125 453 0.132714 0.000634
9 377 0.047474 0.000633
50 343 0.093044 0.000633
94 174 0.372862 0.000633
102 307 0.001007 0.000633
103 494 0.191596 0.000633
104 380 0.064127 0.000633
114 494 0.206986 0.000633
117 472 0.043204 0.000633
141 517 0.109426 0.000633
143 15 0.008652 0.000633
5 423 0.006593 0.000632
43 282 0.022775 0.000632
64 315 0.237524 0.000632
90 129 0.046669 0.000632
101 451 0.07319 0.000632
104 296 0.235623 0.000632
115 256 0.117022 0.000632
116 315 0.237524 0.000632
133 173 0.268273 0.000632
136 159 0.184034 0.000632
64 231 0.045235 0.000631
102 347 0.002787 0.000631
114 493 0.131899 0.000631
116 231 0.045235 0.000631
119 209 0.053436 0.000631
141 40 0.028746 0.000631
143 240 0.056528 0.000631
43 472 0.008652 0.00063
96 524 0.034849 0.00063
102 58 0.024225 0.00063
104 121 0.07319 0.00063
104 145 0.07319 0.00063
104 157 0.07319 0.00063
104 160 0.07319 0.00063
104 165 0.07319 0.00063
104 184 0.07319 0.00063
104 203 0.07319 0.00063
104 246 0.07319 0.00063
104 249 0.07319 0.00063
104 305 0.07319 0.00063
104 337 0.07319 0.00063
104 350 0.07319 0.00063
104 386 0.07319 0.00063
104 412 0.07319 0.00063
104 426 0.07319 0.00063
115 254 0.20667 0.00063
119 378 0.002093 0.00063
9 59 0.030964 0.000629
89 1 0.051297 0.000629
95 18 0.088428 0.000629
100 310 0.008652 0.000629
106 41 0.052153 0.000629
106 329 0.007603 0.000629
110 41 0.052153 0.000629
110 329 0.007603 0.000629
118 522 0.091221 0.000629
120 288 0.189641 0.000629
121 70 0.111445 0.000629
141 522 0.091221 0.000629
143 46 0.062122 0.000629
36 85 0.024225 0.000628
41 369 0.00327 0.000628
64 106 0.317297 0.000628
64 466 0.377833 0.000628
65 85 0.024225 0.000628
70 85 0.024225 0.000628
80 148 0.014585 0.000628
116 106 0.317297 0.000628
116 466 0.377833 0.000628
121 335 0.137694 0.000628
135 148 0.014585 0.000628
142 85 0.024225 0.000628
41 245 0.006278 0.000627
88 429 0.035917 0.000627
99 351 0.049541 0.000627
125 380 0.164448 0.000627
8 63 0.088422 0.000626
105 256 0.010311 0.000626
111 442 0.03844 0.000626
118 198 0.00997 0.000626
125 194 0.039723 0.000626
125 358 0.190969 0.000626
136 377 0.060565 0.000626
141 28 0.055571 0.000626
141 159 0.129563 0.000626
141 315 0.011499 0.000626
3 276 0.050315 0.000625
8 15 0.050317 0.000625
105 407 0.022297 0.000625
111 373 0.07319 0.000625
143 334 0.008652 0.000625
79 173 0.054397 0.000624
80 423 0.006593 0.000624
90 200 0.07319 0.000624
111 308 0.03844 0.000624
124 289 0.028132 0.000624
135 423 0.006593 0.000624
43 198 0.23179 0.000623
102 48 0.005107 0.000623
103 159 0.178678 0.000623
124 304 0.001812 0.000623
126 15 0.041727 0.000623
126 22 0.010679 0.000623
136 251 0.541515 0.000623
143 460 0.002453 0.000623
5 449 0.000394 0.000622
8 464 0.057769 0.000622
106 223 0.039723 0.000622
110 223 0.039723 0.000622
114 279 0.211101 0.000622
118 416 0.062194 0.000622
122 193 0.043214 0.000622
133 95 0.162957 0.000622
143 77 0.088422 0.000622
9 489 0.047474 0.000621
32 198 0.006593 0.000621
79 7 0.085051 0.000621
109 515 0.098112 0.000621
109 521 0.098112 0.000621
115 253 0.148263 0.000621
115 258 0.148263 0.000621
115 259 0.148263 0.000621
40 18 0.078165 0.00062
89 233 0.006375 0.00062
94 313 0.022409 0.00062
32 30 0.009741 0.000619
94 183 0.343913 0.000619
96 254 0.020432 0.000619
117 181 0.084759 0.000619
123 23 0.004217 0.000619
88 364 0.100409 0.000618
106 138 0.126931 0.000618
108 20 0.180877 0.000618
110 138 0.126931 0.000618
117 53 0.053936 0.000618
117 64 0.053936 0.000618
117 152 0.053936 0.000618
117 340 0.053936 0.000618
41 511 0.005976 0.000617
86 509 0.00429 0.000617
115 493 0.131899 0.000617
119 97 0.012979 0.000617
5 222 0.007603 0.000616
88 82 0.004129 0.000616
106 467 0.111434 0.000616
110 467 0.111434 0.000616
123 380 0.056455 0.000616
141 96 0.055571 0.000616
3 126 0.060812 0.000615
31 1 0.019823 0.000615
45 312 0.037104 0.000615
46 312 0.037104 0.000615
103 495 0.347178 0.000615
106 58 0.034152 0.000615
106 265 0.054135 0.000615
110 58 0.034152 0.000615
110 265 0.054135 0.000615
113 42 0.540114 0.000615
118 352 0.105379 0.000615
124 313 0.001199 0.000615
126 98 0.050053 0.000615
126 473 0.022847 0.000615
31 170 0.011417 0.000614
40 355 0.113569 0.000614
79 67 0.053169 0.000614
87 490 0.15354 0.000614
117 310 0.043204 0.000614
124 464 0.104043 0.000614
128 471 0.022003 0.000614
143 177 0.041409 0.000614
88 372 0.038176 0.000613
94 150 0.168833 0.000613
104 381 0.075685 0.000613
117 314 0.1322 0.000613
124 238 0.000595 0.000613
36 193 0.003518 0.000612
65 193 0.003518 0.000612
70 193 0.003518 0.000612
89 158 0.08944 0.000612
90 62 0.046669 0.000612
103 403 0.06002 0.000612
122 377 0.077013 0.000612
142 193 0.003518 0.000612
43 479 0.008652 0.000611
90 471 0.053936 0.000611
94 196 0.13909 0.000611
94 333 0.13909 0.000611
94 345 0.13909 0.000611
103 196 0.13909 0.000611
103 333 0.13909 0.000611
103 345 0.13909 0.000611
111 107 0.035643 0.000611
114 189 0.044743 0.000611
114 504 0.175569 0.000611
141 489 0.073995 0.000611
5 470 0.015255 0.00061
8 334 0.058546 0.00061
31 378 0.0008 0.00061
36 284 0.07319 0.00061
41 402 0.000595 0.00061
65 284 0.07319 0.00061
70 284 0.07319 0.00061
79 387 0.02645 0.00061
100 318 0.07395 0.00061
111 146 0.02804 0.00061
111 466 0.022163 0.00061
119 405 0.088143 0.00061
122 47 0.064939 0.00061
136 493 0.159775 0.00061
142 284 0.07319 0.00061
143 252 0.035961 0.00061
143 523 0.035442 0.00061
3 314 0.031786 0.000609
8 338 0.085067 0.000609
109 265 0.126931 0.000609
113 114 0.053936 0.000609
113 485 0.053936 0.000609
133 222 0.158216 0.000609
32 56 0.038133 0.000608
143 183 0.053698 0.000608
143 497 0.119663 0.000608
4 77 0.03129 0.000607
5 462 0.010875 0.000607
32 306 0.030136 0.000607
79 241 0.008494 0.000607
117 222 0.189274 0.000607
136 139 0.137354 0.000607
4 346 0.017599 0.000606
43 461 0.218192 0.000606
43 525 0.153998 0.000606
50 262 0.000757 0.000606
53 134 0.012086 0.000606
88 102 0.074108 0.000606
94 417 0.03663 0.000606
96 17 0.001431 0.000606
114 469 0.31601 0.000606
124 286 0.108 0.000606
4 215 0.008462 0.000605
89 271 0.040868 0.000605
101 523 0.170721 0.000605
106 475 0.079581 0.000605
110 475 0.079581 0.000605
111 127 0.00429 0.000605
111 199 0.07319 0.000605
120 257 0.117169 0.000605
123 526 0.082977 0.000605
124 373 0.093641 0.000605
126 304 0.009226 0.000605
43 230 0.283449 0.000604
45 265 0.001611 0.000604
46 265 0.001611 0.000604
53 65 0.038766 0.000604
99 48 0.042822 0.000604
101 277 0.054037 0.000604
108 383 0.58973 0.000604
141 198 0.00997 0.000604
45 198 0.094222 0.000603
46 198 0.094222 0.000603
79 62 0.028945 0.000603
88 373 0.020222 0.000603
103 114 0.018047 0.000603
103 485 0.018047 0.000603
114 120 0.084772 0.000603
125 53 0.07319 0.000603
125 64 0.07319 0.000603
125 152 0.07319 0.000603
125 287 0.078675 0.000603
125 340 0.07319 0.000603
36 406 0.07319 0.000602
40 138 0.137042 0.000602
50 209 0.003612 0.000602
50 508 0.045279 0.000602
53 385 0.045954 0.000602
65 406 0.07319 0.000602
70 406 0.07319 0.000602
79 334 0.013087 0.000602
141 416 0.062194 0.000602
142 406 0.07319 0.000602
143 362 0.100409 0.000602
144 127 0.00429 0.000602
9 520 0.005019 0.000601
90 502 0.031327 0.000601
99 261 0.049541 0.000601
103 84 0.16959 0.000601
106 385 0.049414 0.000601
110 385 0.049414 0.000601
121 338 0.159036 0.000601
141 12 0.062733 0.000601
64 100 0.021602 0.0006
90 98 0.046669 0.0006
90 299 0.007895 0.0006
101 325 0.147906 0.0006
113 53 0.053936 0.0006
113 64 0.053936 0.0006
113 152 0.053936 0.0006
113 340 0.053936 0.0006
116 100 0.021602 0.0006
118 76 0.142926 0.0006
128 344 0.050644 0.0006
143 52 0.090347 0.0006
143 299 0.051837 0.0006
8 27 0.054958 0.000599
50 188 0.020952 0.000599
99 489 0.034335 0.000599
113 30 0.234458 0.000599
126 361 0.02667 0.000599
8 150 0.056292 0.000598
13 441 0.003903 0.000598
50 407 0.028631 0.000598
53 263 0.006744 0.000598
80 123 0.003321 0.000598
104 82 0.225587 0.000598
115 381 0.159622 0.000598
117 489 0.047917 0.000598
122 15 0.071076 0.000598
126 227 0.02291 0.000598
135 123 0.003321 0.000598
143 208 0.126931 0.000598
50 458 0.111934 0.000597
68 170 0.096514 0.000597
101 213 0.010875 0.000597
102 402 0.000595 0.000597
104 473 0.274684 0.000597
115 82 0.397886 0.000597
118 140 0.064225 0.000597
120 402 0.045748 0.000597
143 458 0.080194 0.000597
9 172 0.047885 0.000596
50 496 0.054957 0.000596
101 496 0.439623 0.000596
103 163 0.140702 0.000596
126 501 0.018913 0.000596
41 278 0.000595 0.000595
50 385 0.05474 0.000595
100 26 0.050059 0.000595
109 356 0.213171 0.000595
111 354 0.07319 0.000595
141 151 0.146087 0.000595
8 62 0.009333 0.000594
87 154 0.143656 0.000594
89 385 0.038521 0.000594
106 270 0.002453 0.000594
110 270 0.002453 0.000594
122 279 0.082977 0.000594
124 466 0.076827 0.000594
136 122 0.154409 0.000594
141 71 0.073995 0.000594
144 497 0.005391 0.000594
43 255 0.018778 0.000593
43 382 0.018778 0.000593
106 109 0.09569 0.000593
110 109 0.09569 0.000593
120 347 0.107483 0.000593
133 7 0.223098 0.000593
9 69 0.05004 0.000592
90 284 0.029586 0.000592
111 364 0.046669 0.000592
118 295 0.034239 0.000592
8 74 0.08178 0.000591
13 467 0.02767 0.000591
36 78 0.020368 0.000591
65 78 0.020368 0.000591
70 78 0.020368 0.000591
106 68 0.026231 0.000591
109 279 0.232425 0.000591
110 68 0.026231 0.000591
113 72 0.060871 0.000591
142 78 0.020368 0.000591
5 431 0.012058 0.00059
8 172 0.05454 0.00059
41 62 0.004557 0.00059
82 211 0.000394 0.00059
117 233 0.163899 0.00059
133 464 0.395078 0.00059
143 45 0.047068 0.00059
50 295 0.064777 0.000589
90 467 0.02804 0.000589
94 356 0.099546 0.000589
117 189 0.028332 0.000589
122 17 0.002093 0.000589
3 7 0.066428 0.000588
3 282 0.002434 0.000588
34 180 0.008598 0.000588
40 208 0.13714 0.000588
90 68 0.023156 0.000588
99 456 0.010451 0.000588
102 507 0.008964 0.000588
119 134 0.039425 0.000588
120 149 0.01146 0.000588
120 155 0.01146 0.000588
124 126 0.060565 0.000588
4 252 0.018948 0.000587
34 484 0.004028 0.000587
80 317 0.002029 0.000587
108 429 0.193999 0.000587
135 317 0.002029 0.000587
9 458 0.087986 0.000586
31 181 0.002434 0.000586
50 113 0.053588 0.000586
128 309 0.103125 0.000586
4 338 0.022658 0.000585
8 76 0.126931 0.000585
9 66 0.061802 0.000585
40 175 0.04904 0.000585
50 58 0.08949 0.000585
90 466 0.025384 0.000585
95 380 0.045488 0.000585
99 414 0.047341 0.000585
108 69 0.23184 0.000585
111 70 0.07319 0.000585
115 356 0.159321 0.000585
119 296 0.108866 0.000585
90 514 0.02804 0.000584
136 453 0.113336 0.000584
36 32 0.046669 0.000583
45 59 0.032168 0.000583
46 59 0.032168 0.000583
50 154 0.053278 0.000583
65 32 0.046669 0.000583
70 32 0.046669 0.000583
79 458 0.060503 0.000583
86 231 0.002787 0.000583
103 162 0.125818 0.000583
103 171 0.203942 0.000583
142 32 0.046669 0.000583
143 180 0.041409 0.000583
64 510 0.270878 0.000582
86 514 0.005976 0.000582
90 315 0.003771 0.000582
105 354 0.031835 0.000582
106 15 0.008652 0.000582
110 15 0.008652 0.000582
116 510 0.270878 0.000582
117 114 0.041949 0.000582
117 485 0.041949 0.000582
118 40 0.028746 0.000582
118 323 0.055571 0.000582
124 113 0.040201 0.000582
43 508 0.149015 0.000581
53 209 0.021603 0.000581
109 280 0.025384 0.000581
113 233 0.142984 0.000581
125 497 0.533195 0.000581
32 212 0.041409 0.00058
111 62 0.004557 0.00058
115 71 0.117318 0.00058
119 150 0.059379 0.00058
122 479 0.004217 0.00058
144 492 0.005976 0.00058
90 159 0.026648 0.000579
114 413 0.144383 0.000579
118 466 0.054352 0.000579
4 506 0.036045 0.000578
32 100 0.000794 0.000578
36 30 0.00483 0.000578
36 331 0.026648 0.000578
50 180 0.036656 0.000578
65 30 0.00483 0.000578
65 331 0.026648 0.000578
70 30 0.00483 0.000578
70 331 0.026648 0.000578
90 373 0.004028 0.000578
120 489 0.065002 0.000578
141 509 0.081448 0.000578
142 30 0.00483 0.000578
142 331 0.026648 0.000578
8 171 0.00421 0.000577
31 502 0.024557 0.000577
40 315 0.056724 0.000577
103 209 0.100945 0.000577
121 254 0.058116 0.000577
128 163 0.081819 0.000577
141 342 0.073193 0.000577
88 512 0.035493 0.000576
103 7 0.258358 0.000576
5 150 0.005143 0.000575
64 423 0.143593 0.000575
88 492 0.081155 0.000575
99 69 0.055599 0.000575
106 250 0.089685 0.000575
110 250 0.089685 0.000575
113 256 0.075559 0.000575
116 423 0.143593 0.000575
117 287 0.058848 0.000575
117 475 0.227277 0.000575
125 451 0.07319 0.000575
144 330 0.005107 0.000575
3 381 0.050431 0.000574
8 173 0.08178 0.000574
87 498 0.07721 0.000574
96 346 0.031622 0.000574
102 56 0.026648 0.000574
106 334 0.008652 0.000574
110 334 0.008652 0.000574
122 296 0.068826 0.000574
8 149 0.054135 0.000573
8 155 0.054135 0.000573
8 307 0.019997 0.000573
9 68 0.02354 0.000573
9 295 0.026894 0.000573
13 134 0.004358 0.000573
32 331 0.012668 0.000573
41 376 0.001431 0.000573
43 265 0.008652 0.000573
45 45 0.002434 0.000573
46 45 0.002434 0.000573
109 357 0.079483 0.000573
8 183 0.050375 0.000572
94 112 0.018047 0.000572
100 384 0.069828 0.000572
121 459 0.072235 0.000572
8 482 0.006593 0.000571
9 326 0.055236 0.000571
13 489 0.047474 0.000571
36 37 0.053936 0.000571
43 500 0.078748 0.000571
43 505 0.078748 0.000571
43 518 0.078748 0.000571
65 37 0.053936 0.000571
70 37 0.053936 0.000571
124 431 0.113412 0.000571
125 3 0.203929 0.000571
142 37 0.053936 0.000571
143 293 0.005618 0.000571
4 354 0.054568 0.00057
13 84 0.020652 0.00057
32 101 0.002883 0.00057
43 323 0.022191 0.00057
43 330 0.308105 0.00057
45 95 0.025181 0.00057
46 95 0.025181 0.00057
68 441 0.113919 0.00057
88 474 0.030824 0.00057
89 129 0.050951 0.00057
111 361 0.031327 0.00057
117 265 0.055723 0.00057
118 41 0.079174 0.00057
120 515 0.070224 0.00057
120 521 0.070224 0.00057
50 314 0.002342 0.000569
68 319 0.113919 0.000569
109 323 0.109355 0.000569
120 55 0.081722 0.000569
9 253 0.047885 0.000568
9 258 0.047885 0.000568
9 259 0.047885 0.000568
32 285 0.006593 0.000568
43 338 0.358676 0.000568
80 240 0.005618 0.000568
88 283 0.064449 0.000568
102 481 0.00568 0.000568
103 156 0.238857 0.000568
133 151 0.424659 0.000568
135 240 0.005618 0.000568
43 229 0.038133 0.000567
95 15 0.167169 0.000567
100 498 0.045619 0.000567
4 509 0.059161 0.000566
13 31 0.033619 0.000566
13 329 0.033505 0.000566
41 523 0.00232 0.000566
50 257 0.074711 0.000566
95 66 0.175716 0.000566
96 385 0.016957 0.000566
105 427 0.074201 0.000566
105 525 0.048227 0.000566
121 47 0.151138 0.000566
124 372 0.099698 0.000566
126 456 0.013602 0.000566
5 315 0.007603 0.000565
9 427 0.09665 0.000565
82 30 0.00483 0.000565
89 344 0.033905 0.000565
94 191 0.286137 0.000565
100 142 0.022191 0.000565
105 313 0.002453 0.000565
106 511 0.012058 0.000565
110 511 0.012058 0.000565
114 402 0.063845 0.000565
117 118 0.057427 0.000565
118 306 0.108176 0.000565
143 342 0.082719 0.000565
41 128 0.000196 0.000564
41 388 0.000196 0.000564
41 404 0.000196 0.000564
53 522 0.063506 0.000564
64 387 0.325999 0.000564
90 506 0.003027 0.000564
116 387 0.325999 0.000564
123 12 0.071737 0.000564
89 37 0.048367 0.000563
103 106 0.295283 0.000563
40 277 0.023299 0.000562
50 352 0.086891 0.000562
79 517 0.01569 0.000562
118 284 0.13837 0.000562
119 261 0.014395 0.000562
121 179 0.083808 0.000562
133 238 0.00568 0.000562
136 247 0.060565 0.000562
143 364 0.051581 0.000562
144 513 0.006902 0.000562
9 490 0.102802 0.000561
32 290 0.000794 0.000561
88 27 0.054958 0.000561
118 355 0.161218 0.000561
125 282 0.060565 0.000561
50 230 0.078829 0.00056
82 315 0.003771 0.00056
94 310 0.03663 0.00056
111 312 0.046669 0.00056
3 506 0.062566 0.000559
9 280 0.000595 0.000559
90 158 0.07319 0.000558
108 411 0.045123 0.000558
133 348 0.453612 0.000558
8 511 0.039723 0.000557
79 494 0.007069 0.000557
82 208 0.005976 0.000557
94 257 0.099546 0.000557
5 110 0.01146 0.000556
9 63 0.089547 0.000556
45 520 0.006744 0.000556
46 520 0.006744 0.000556
103 62 0.196309 0.000556
117 107 0.079987 0.000556
117 256 0.089596 0.000556
122 525 0.102799 0.000556
141 61 0.180473 0.000556
9 149 0.047068 0.000555
9 155 0.047068 0.000555
80 449 0.000394 0.000555
101 181 0.112519 0.000555
104 411 0.020456 0.000555
113 456 0.028042 0.000555
124 231 0.03481 0.000555
135 449 0.000394 0.000555
43 101 0.08748 0.000554
95 334 0.167169 0.000554
102 311 0.000196 0.000554
108 473 0.547055 0.000554
114 251 0.524435 0.000554
115 473 0.500691 0.000554
117 417 0.06299 0.000554
40 295 0.075139 0.000553
41 307 0.001007 0.000553
41 467 0.007556 0.000553
87 264 0.12141 0.000553
89 41 0.065002 0.000553
89 464 0.080919 0.000553
118 212 0.091675 0.000552
119 451 0.03844 0.000552
122 477 0.004217 0.000552
141 212 0.091675 0.000552
31 63 0.032513 0.000551
43 264 0.12918 0.000551
45 3 0.046373 0.000551
46 3 0.046373 0.000551
53 69 0.015796 0.000551
68 233 0.049415 0.000551
79 383 0.049285 0.000551
82 97 0.0008 0.000551
82 113 0.005391 0.000551
88 271 0.100409 0.000551
99 178 0.024513 0.000551
109 417 0.098379 0.000551
120 403 0.059122 0.000551
125 197 0.146125 0.000551
141 383 0.088746 0.000551
41 255 0.000196 0.00055
41 382 0.000196 0.00055
53 466 0.098905 0.00055
4 479 0.001611 0.000549
13 30 0.019323 0.000549
90 92 0.026648 0.000549
106 174 0.033847 0.000549
110 174 0.033847 0.000549
117 511 0.333832 0.000549
121 372 0.125091 0.000549
136 413 0.171226 0.000549
141 355 0.161218 0.000549
3 123 0.006744 0.000548
8 362 0.060717 0.000548
40 52 0.094942 0.000548
68 199 0.141703 0.000548
86 308 0.003518 0.000548
87 128 0.011385 0.000548
87 388 0.011385 0.000548
87 404 0.011385 0.000548
87 497 0.199353 0.000548
108 413 0.164191 0.000548
114 429 0.194319 0.000548
121 55 0.055571 0.000548
122 313 0.004217 0.000548
126 252 0.024642 0.000548
126 463 0.034574 0.000548
41 173 0.004028 0.000547
50 15 0.034805 0.000547
105 265 0.002453 0.000547
106 56 0.114944 0.000547
110 56 0.114944 0.000547
36 84 0.07319 0.000546
36 106 0.053936 0.000546
65 84 0.07319 0.000546
65 106 0.053936 0.000546
70 84 0.07319 0.000546
70 106 0.053936 0.000546
89 317 0.003066 0.000546
118 519 0.022557 0.000546
142 84 0.07319 0.000546
142 106 0.053936 0.000546
79 36 0.058797 0.000545
87 213 0.018107 0.000545
100 46 0.052158 0.000545
126 168 0.016554 0.000545
126 355 0.054876 0.000545
9 178 0.005692 0.000544
9 256 0.016645 0.000544
34 251 0.008598 0.000544
53 238 0.001648 0.000544
86 66 0.005391 0.000544
104 282 0.031014 0.000544
106 74 0.05743 0.000544
110 74 0.05743 0.000544
111 384 0.004557 0.000544
32 63 0.015941 0.000543
43 501 0.12226 0.000543
79 200 0.034997 0.000543
94 127 0.225746 0.000543
109 311 0.025384 0.000543
115 93 0.075668 0.000543
115 114 0.07319 0.000543
115 133 0.075668 0.000543
115 195 0.075668 0.000543
115 332 0.075668 0.000543
115 485 0.07319 0.000543
133 66 0.479739 0.000543
143 481 0.041409 0.000543
4 199 0.058359 0.000542
8 142 0.019997 0.000542
43 120 0.065559 0.000542
45 150 0.04623 0.000542
46 150 0.04623 0.000542
53 36 0.038766 0.000542
99 398 0.01317 0.000542
111 162 0.046669 0.000542
114 474 0.290987 0.000542
124 65 0.081987 0.000542
32 84 0.005618 0.000541
100 279 0.05077 0.000541
103 283 0.194906 0.000541
106 377 0.07359 0.000541
108 142 0.097454 0.000541
110 377 0.07359 0.000541
118 42 0.146087 0.000541
118 52 0.088746 0.000541
123 252 0.142111 0.000541
124 271 0.040868 0.000541
5 230 0.016644 0.00054
43 20 0.088587 0.00054
50 171 0.006273 0.00054
68 327 0.096514 0.00054
79 431 0.030897 0.00054
80 378 0.000394 0.00054
82 524 0.003518 0.00054
86 222 0.003771 0.00054
89 384 0.038383 0.00054
99 20 0.050631 0.00054
101 430 0.104489 0.00054
122 75 0.122679 0.00054
126 449 0.003027 0.00054
135 378 0.000394 0.00054
36 54 0.07319 0.000539
65 54 0.07319 0.000539
70 54 0.07319 0.000539
88 146 0.016146 0.000539
89 490 0.05916 0.000539
90 335 0.033318 0.000539
94 331 0.434409 0.000539
96 248 0.048034 0.000539
100 429 0.037565 0.000539
117 141 0.015589 0.000539
120 453 0.055626 0.000539
142 54 0.07319 0.000539
143 109 0.114944 0.000539
8 264 0.056292 0.000538
88 469 0.064271 0.000538
90 318 0.01955 0.000538
104 166 0.010122 0.000538
104 167 0.010122 0.000538
111 338 0.033318 0.000538
111 372 0.07319 0.000538
117 429 0.145804 0.000538
122 55 0.077013 0.000538
124 299 0.079483 0.000538
143 385 0.049414 0.000538
9 414 0.060565 0.000537
13 75 0.004989 0.000537
13 460 0.022206 0.000537
120 216 0.074455 0.000537
133 520 0.06798 0.000537
136 16 0.039723 0.000537
143 361 0.085067 0.000537
4 23 0.001611 0.000536
40 238 0.0008 0.000536
88 74 0.05743 0.000536
88 164 0.004676 0.000536
96 490 0.022989 0.000536
113 14 0.18562 0.000536
41 45 0.000595 0.000535
90 509 0.024225 0.000535
96 6 0.024056 0.000535
99 23 0.005143 0.000535
105 52 0.007825 0.000535
108 329 0.445466 0.000535
111 147 0.003027 0.000535
118 158 0.116404 0.000535
141 384 0.017583 0.000535
3 70 0.084094 0.000534
3 75 0.036306 0.000534
4 502 0.064324 0.000534
13 312 0.0201 0.000534
32 62 0.009191 0.000534
34 507 0.008964 0.000534
50 104 0.049158 0.000534
88 361 0.064072 0.000534
94 276 0.258873 0.000534
108 79 0.053936 0.000534
108 125 0.053936 0.000534
108 452 0.053936 0.000534
108 455 0.053936 0.000534
108 483 0.053936 0.000534
117 108 0.180319 0.000534
120 449 0.00568 0.000534
125 253 0.082133 0.000534
125 258 0.082133 0.000534
125 259 0.082133 0.000534
136 209 0.126751 0.000534
36 522 0.033318 0.000533
40 361 0.087228 0.000533
40 471 0.03224 0.000533
50 513 0.059476 0.000533
65 522 0.033318 0.000533
70 522 0.033318 0.000533
106 78 0.025852 0.000533
110 78 0.025852 0.000533
118 245 0.049512 0.000533
121 45 0.003066 0.000533
141 331 0.086273 0.000533
142 522 0.033318 0.000533
13 170 0.006742 0.000532
79 265 0.027814 0.000532
80 2 0.008652 0.000532
82 262 0.004028 0.000532
89 261 0.005692 0.000532
105 287 0.002453 0.000532
122 326 0.100432 0.000532
126 254 0.019594 0.000532
135 2 0.008652 0.000532
34 496 0.006278 0.000531
45 26 0.077886 0.000531
46 26 0.077886 0.000531
80 105 0.009191 0.000531
94 342 0.143454 0.000531
99 141 0.007776 0.000531
103 32 0.182516 0.000531
106 312 0.032952 0.000531
110 312 0.032952 0.000531
133 413 0.122637 0.000531
135 105 0.009191 0.000531
136 282 0.07401 0.000531
143 319 0.006593 0.000531
90 41 0.053936 0.00053
95 429 0.053609 0.00053
99 98 0.043743 0.00053
106 473 0.074108 0.00053
110 473 0.074108 0.00053
113 271 0.213141 0.00053
115 55 0.066211 0.00053
3 361 0.04632 0.000529
40 462 0.07925 0.000529
43 326 0.154332 0.000529
64 176 0.063215 0.000529
90 361 0.031327 0.000529
100 319 0.060222 0.000529
116 176 0.063215 0.000529
117 97 0.025702 0.000529
119 240 0.037623 0.000529
126 448 0.012401 0.000529
40 403 0.00327 0.000528
68 367 0.161491 0.000528
89 334 0.054927 0.000528
90 431 0.041949 0.000528
106 208 0.106312 0.000528
110 208 0.106312 0.000528
115 196 0.159569 0.000528
115 333 0.159569 0.000528
115 345 0.159569 0.000528
125 159 0.234581 0.000528
128 226 0.001217 0.000528
64 377 0.0515 0.000527
79 508 0.052547 0.000527
88 295 0.02577 0.000527
95 65 0.14382 0.000527
116 377 0.0515 0.000527
118 491 0.032367 0.000527
124 66 0.136869 0.000527
40 234 0.069683 0.000526
79 52 0.013396 0.000526
114 451 0.07319 0.000526
118 517 0.090172 0.000526
125 60 0.104475 0.000526
128 264 0.015933 0.000526
133 491 0.352554 0.000526
8 469 0.064271 0.000525
79 402 0.001812 0.000525
96 15 0.031622 0.000525
99 402 0.007776 0.000525
122 361 0.098482 0.000525
128 191 0.124246 0.000525
64 233 0.139045 0.000524
79 377 0.047474 0.000524
94 254 0.099546 0.000524
96 344 0.022704 0.000524
116 233 0.139045 0.000524
119 166 0.002093 0.000524
119 167 0.002093 0.000524
124 112 0.000595 0.000524
133 233 0.135623 0.000524
79 314 0.002342 0.000523
89 502 0.042991 0.000523
90 245 0.016059 0.000523
94 261 0.079185 0.000523
99 280 0.002552 0.000523
105 1 0.027293 0.000523
119 91 0.126896 0.000523
124 456 0.074407 0.000523
144 102 0.00483 0.000523
43 197 0.095007 0.000522
45 171 0.021106 0.000522
46 171 0.021106 0.000522
79 82 0.000757 0.000522
82 255 0.000196 0.000522
82 382 0.000196 0.000522
96 98 0.007937 0.000522
118 406 0.144584 0.000522
122 156 0.038072 0.000522
34 309 0.00483 0.000521
64 276 0.294805 0.000521
68 91 0.141703 0.000521
89 95 0.032958 0.000521
100 178 0.033166 0.000521
114 118 0.06958 0.000521
116 276 0.294805 0.000521
117 43 0.061589 0.000521
36 442 0.03844 0.00052
65 442 0.03844 0.00052
70 442 0.03844 0.00052
103 453 0.056622 0.00052
118 481 0.094951 0.00052
133 62 0.179927 0.00052
142 442 0.03844 0.00052
13 519 0.005692 0.000519
31 120 0.004118 0.000519
45 346 0.033019 0.000519
46 346 0.033019 0.000519
104 319 0.184582 0.000519
118 174 0.045526 0.000519
118 489 0.054741 0.000519
36 126 0.046669 0.000518
65 126 0.046669 0.000518
70 126 0.046669 0.000518
88 77 0.09569 0.000518
88 264 0.056292 0.000518
94 141 0.013905 0.000518
95 263 0.034762 0.000518
95 442 0.037531 0.000518
100 515 0.013087 0.000518
100 521 0.013087 0.000518
101 287 0.059131 0.000518
105 55 0.021245 0.000518
125 23 0.025035 0.000518
125 493 0.104489 0.000518
142 126 0.046669 0.000518
53 122 0.010277 0.000517
82 77 0.005391 0.000517
96 318 0.029675 0.000517
119 45 0.055371 0.000517
121 101 0.020483 0.000517
128 248 0.085353 0.000517
128 509 0.094374 0.000517
143 175 0.082719 0.000517
40 512 0.004118 0.000516
53 347 0.023609 0.000516
80 311 0.000394 0.000516
86 232 0.008964 0.000516
88 66 0.039877 0.000516
88 230 0.0698 0.000516
96 403 0.005855 0.000516
105 453 0.044809 0.000516
117 20 0.160164 0.000516
135 311 0.000394 0.000516
13 197 0.02397 0.000515
34 204 0.01053 0.000515
86 113 0.005391 0.000515
88 281 0.070431 0.000515
120 53 0.00568 0.000515
120 64 0.00568 0.000515
120 152 0.00568 0.000515
120 340 0.00568 0.000515
141 41 0.079174 0.000515
8 105 0.058298 0.000514
9 261 0.03567 0.000514
36 140 0.029586 0.000514
65 140 0.029586 0.000514
70 140 0.029586 0.000514
101 69 0.143288 0.000514
106 193 0.024559 0.000514
109 277 0.126931 0.000514
110 193 0.024559 0.000514
115 317 0.060616 0.000514
117 276 0.294805 0.000514
120 142 0.02949 0.000514
126 134 0.01068 0.000514
142 140 0.029586 0.000514
8 147 0.072926 0.000513
32 146 0.05743 0.000513
64 158 0.45637 0.000513
100 351 0.041408 0.000513
109 159 0.27185 0.000513
116 158 0.45637 0.000513
144 36 0.004557 0.000513
8 12 0.083326 0.000512
8 342 0.063465 0.000512
32 20 0.003321 0.000512
34 118 0.004028 0.000512
96 12 0.06065 0.000512
101 21 0.035412 0.000512
118 127 0.073064 0.000512
121 411 0.002029 0.000512
125 407 0.098349 0.000512
128 385 0.035193 0.000512
133 335 0.430532 0.000512
141 481 0.094951 0.000512
32 65 0.009191 0.000511
34 6 0.00327 0.000511
80 159 0.006101 0.000511
88 199 0.057769 0.000511
101 20 0.126221 0.000511
104 9 0.1361 0.000511
104 10 0.1361 0.000511
104 265 0.020456 0.000511
113 449 0.00568 0.000511
117 479 0.039594 0.000511
123 170 0.077718 0.000511
135 159 0.006101 0.000511
141 520 0.056863 0.000511
144 516 0.001217 0.000511
41 72 0.0008 0.00051
45 525 0.091846 0.00051
46 525 0.091846 0.00051
86 172 0.0008 0.00051
94 510 0.255102 0.00051
113 188 0.06365 0.00051
114 28 0.047598 0.00051
122 330 0.137059 0.00051
9 204 0.065143 0.000509
80 173 0.008123 0.000509
86 7 0.00429 0.000509
88 458 0.09218 0.000509
99 22 0.007776 0.000509
108 319 0.347892 0.000509
118 208 0.1406 0.000509
135 173 0.008123 0.000509
141 270 0.055995 0.000509
141 281 0.123973 0.000509
82 2 0.00429 0.000508
114 233 0.147385 0.000508
143 377 0.07359 0.000508
50 134 0.022637 0.000507
96 26 0.008984 0.000507
103 173 0.290804 0.000507
103 508 0.231405 0.000507
114 148 0.457573 0.000507
117 45 0.033915 0.000507
118 344 0.0602 0.000507
143 37 0.09569 0.000507
9 307 0.013553 0.000506
43 159 0.096288 0.000506
45 9 0.045712 0.000506
45 10 0.045712 0.000506
46 9 0.045712 0.000506
46 10 0.045712 0.000506
96 369 0.024056 0.000506
103 289 0.177981 0.000506
103 502 0.418053 0.000506
104 104 0.075685 0.000506
45 28 0.04442 0.000505
46 28 0.04442 0.000505
50 43 0.007069 0.000505
95 381 0.053609 0.000505
121 252 0.105613 0.000505
4 523 0.009501 0.000504
40 179 0.049848 0.000504
43 146 0.256352 0.000504
106 342 0.082719 0.000504
110 342 0.082719 0.000504
125 489 0.097831 0.000504
128 277 0.020208 0.000504
82 66 0.005391 0.000503
90 347 0.002787 0.000503
115 117 0.03844 0.000503
115 454 0.03844 0.000503
115 468 0.03844 0.000503
118 153 0.079483 0.000503
120 9 0.147081 0.000503
120 10 0.147081 0.000503
125 509 0.378099 0.000503
136 181 0.060565 0.000503
141 153 0.079483 0.000503
141 387 0.068955 0.000503
3 45 0.047885 0.000502
41 441 0.00327 0.000502
80 508 0.006101 0.000502
88 41 0.011615 0.000502
105 429 0.025555 0.000502
114 278 0.083099 0.000502
122 263 0.008567 0.000502
125 520 0.137561 0.000502
126 50 0.02334 0.000502
133 65 0.330542 0.000502
135 508 0.006101 0.000502
9 251 0.091469 0.000501
40 464 0.06923 0.000501
96 377 0.004358 0.000501
122 98 0.118663 0.000501
143 475 0.079581 0.000501
3 199 0.084881 0.0005
4 416 0.017599 0.0005
5 492 0.012058 0.0005
34 7 0.00429 0.0005
82 181 0.000595 0.0005
99 197 0.012358 0.0005
105 414 0.045912 0.0005
111 151 0.07319 0.0005
114 475 0.256621 0.0005
141 140 0.064225 0.0005
141 473 0.075696 0.0005
4 385 0.013566 0.000499
8 508 0.006101 0.000499
105 526 0.017184 0.000499
111 41 0.046669 0.000499
82 109 0.007556 0.000498
100 70 0.062643 0.000498
106 20 0.003321 0.000498
110 20 0.003321 0.000498
114 181 0.128153 0.000498
141 208 0.1406 0.000498
141 461 0.036968 0.000498
68 154 0.15251 0.000497
94 208 0.233903 0.000497
96 313 0.002883 0.000497
100 411 0.058031 0.000497
101 114 0.01955 0.000497
101 485 0.01955 0.000497
143 31 0.074108 0.000497
36 381 0.046669 0.000496
65 381 0.046669 0.000496
70 381 0.046669 0.000496
79 164 0.007069 0.000496
79 329 0.011499 0.000496
88 156 0.056292 0.000496
89 309 0.056016 0.000496
89 456 0.002434 0.000496
90 252 0.031327 0.000496
95 307 0.007454 0.000496
96 227 0.009423 0.000496
105 523 0.009532 0.000496
111 271 0.046669 0.000496
122 254 0.063723 0.000496
128 154 0.059624 0.000496
142 381 0.046669 0.000496
8 270 0.035704 0.000495
13 281 0.050418 0.000495
34 177 0.011385 0.000495
34 226 0.000196 0.000495
90 362 0.033318 0.000495
99 347 0.060594 0.000495
100 129 0.049154 0.000495
100 265 0.038776 0.000495
111 85 0.024225 0.000495
124 491 0.051621 0.000495
136 269 0.01955 0.000495
136 418 0.01955 0.000495
136 419 0.01955 0.000495
9 465 0.06218 0.000494
87 361 0.196213 0.000494
90 63 0.053936 0.000494
100 95 0.045153 0.000494
103 55 0.076223 0.000494
108 334 0.551597 0.000494
108 379 0.495278 0.000494
121 234 0.088434 0.000494
121 352 0.151546 0.000494
122 277 0.004217 0.000494
126 191 0.050842 0.000494
143 467 0.106312 0.000494
31 411 0.001611 0.000493
32 163 0.003765 0.000493
87 129 0.124087 0.000493
109 377 0.154754 0.000493
3 380 0.04978 0.000492
64 129 0.215702 0.000492
89 514 0.039704 0.000492
106 241 0.005618 0.000492
110 241 0.005618 0.000492
116 129 0.215702 0.000492
144 385 0.005391 0.000492
8 416 0.074977 0.000491
34 299 0.007895 0.000491
53 430 0.008496 0.000491
88 76 0.107676 0.000491
96 270 0.008921 0.000491
103 358 0.132518 0.000491
106 113 0.022548 0.000491
110 113 0.022548 0.000491
141 163 0.076562 0.000491
143 3 0.074643 0.000491
41 264 0.002552 0.00049
50 482 0.021627 0.00049
64 20 0.148546 0.00049
79 118 0.007856 0.00049
87 326 0.136522 0.00049
109 117 0.023156 0.00049
109 454 0.023156 0.00049
109 468 0.023156 0.00049
115 357 0.075668 0.00049
116 20 0.148546 0.00049
128 405 0.005212 0.00049
136 314 0.162569 0.00049
4 75 0.009785 0.000489
82 387 0.008242 0.000489
88 307 0.019997 0.000489
101 479 0.039877 0.000489
143 309 0.119663 0.000489
143 517 0.091041 0.000489
68 191 0.122945 0.000488
90 351 0.001869 0.000488
99 101 0.056665 0.000488
114 430 0.131899 0.000488
115 489 0.085465 0.000488
5 413 0.002883 0.000487
43 72 0.061802 0.000487
80 188 0.001199 0.000487
95 3 0.061903 0.000487
104 142 0.079444 0.000487
118 387 0.068955 0.000487
135 188 0.001199 0.000487
4 70 0.057573 0.000486
9 110 0.057163 0.000486
34 506 0.003027 0.000486
64 314 0.123192 0.000486
88 338 0.107676 0.000486
90 171 0.009339 0.000486
94 197 0.101361 0.000486
106 66 0.09569 0.000486
110 66 0.09569 0.000486
116 314 0.123192 0.000486
141 188 0.02822 0.000486
144 164 0.00232 0.000486
4 269 0.0008 0.000485
4 418 0.0008 0.000485
4 419 0.0008 0.000485
32 158 0.016644 0.000485
41 492 0.005976 0.000485
90 364 0.031327 0.000485
101 500 0.082133 0.000485
101 505 0.082133 0.000485
101 518 0.082133 0.000485
103 512 0.095995 0.000485
104 20 0.087526 0.000485
109 451 0.07319 0.000485
122 209 0.027474 0.000485
45 356 0.045061 0.000484
46 356 0.045061 0.000484
82 151 0.00568 0.000484
88 204 0.063079 0.000484
88 489 0.054336 0.000484
104 304 0.031014 0.000484
105 132 0.003707 0.000484
114 457 0.064449 0.000484
117 28 0.046139 0.000484
117 253 0.089596 0.000484
117 258 0.089596 0.000484
117 259 0.089596 0.000484
117 515 0.058238 0.000484
117 521 0.058238 0.000484
119 110 0.150743 0.000484
141 490 0.102802 0.000484
143 463 0.008123 0.000484
8 384 0.083326 0.000483
9 364 0.091469 0.000483
34 311 0.000196 0.000483
34 522 0.004557 0.000483
36 462 0.07319 0.000483
65 462 0.07319 0.000483
70 462 0.07319 0.000483
111 126 0.046669 0.000483
113 172 0.041617 0.000483
118 183 0.06086 0.000483
121 164 0.033841 0.000483
142 462 0.07319 0.000483
36 63 0.007895 0.000482
65 63 0.007895 0.000482
70 63 0.007895 0.000482
86 313 0.000394 0.000482
101 28 0.02374 0.000482
142 63 0.007895 0.000482
36 326 0.025384 0.000481
50 251 0.091398 0.000481
65 326 0.025384 0.000481
70 326 0.025384 0.000481
79 95 0.006436 0.000481
106 212 0.091773 0.000481
110 212 0.091773 0.000481
113 253 0.075559 0.000481
113 258 0.075559 0.000481
113 259 0.075559 0.000481
115 304 0.022578 0.000481
119 348 0.092308 0.000481
121 141 0.003066 0.000481
142 326 0.025384 0.000481
4 66 0.043277 0.00048
34 139 0.001869 0.00048
36 174 0.017352 0.00048
65 174 0.017352 0.00048
70 174 0.017352 0.00048
90 372 0.02804 0.00048
103 65 0.364865 0.00048
126 509 0.052115 0.00048
142 174 0.017352 0.00048
8 82 0.039723 0.000479
34 449 0.000196 0.000479
87 362 0.170765 0.000479
102 522 0.004557 0.000479
104 40 0.179771 0.000479
109 295 0.165148 0.000479
144 312 0.005107 0.000479
32 61 0.013293 0.000478
40 245 0.066964 0.000478
45 107 0.039729 0.000478
46 107 0.039729 0.000478
68 159 0.038444 0.000478
79 273 0.000595 0.000478
87 200 0.238076 0.000478
88 105 0.058298 0.000478
88 319 0.005984 0.000478
109 500 0.125556 0.000478
109 505 0.125556 0.000478
109 518 0.125556 0.000478
111 330 0.07319 0.000478
118 252 0.089503 0.000478
141 245 0.049512 0.000478
36 286 0.03844 0.000477
45 172 0.043788 0.000477
46 172 0.043788 0.000477
64 3 0.148546 0.000477
65 286 0.03844 0.000477
70 286 0.03844 0.000477
79 43 0.007069 0.000477
87 98 0.163631 0.000477
106 481 0.093362 0.000477
108 493 0.119592 0.000477
110 481 0.093362 0.000477
116 3 0.148546 0.000477
124 252 0.099698 0.000477
142 286 0.03844 0.000477
9 273 0.000595 0.000476
43 78 0.292058 0.000476
45 517 0.075559 0.000476
46 517 0.075559 0.000476
50 405 0.015508 0.000476
50 525 0.050492 0.000476
94 398 0.032537 0.000476
121 460 0.050849 0.000476
143 514 0.063488 0.000476
31 40 0.013403 0.000475
32 106 0.043204 0.000475
68 15 0.151461 0.000475
79 27 0.022206 0.000475
117 342 0.208101 0.000475
118 20 0.01699 0.000475
126 23 0.006101 0.000475
9 74 0.081513 0.000474
53 205 0.001648 0.000474
53 405 0.036469 0.000474
68 54 0.129022 0.000474
94 289 0.108355 0.000474
108 104 0.187357 0.000474
119 463 0.105425 0.000474
3 191 0.083322 0.000473
8 61 0.107676 0.000473
32 351 0.003765 0.000473
36 414 0.07319 0.000473
65 414 0.07319 0.000473
70 414 0.07319 0.000473
86 67 0.005976 0.000473
115 3 0.239039 0.000473
118 281 0.123973 0.000473
142 414 0.07319 0.000473
9 384 0.084451 0.000472
36 146 0.007556 0.000472
65 146 0.007556 0.000472
70 146 0.007556 0.000472
111 193 0.003518 0.000472
125 28 0.010845 0.000472
141 189 0.040074 0.000472
142 146 0.007556 0.000472
101 91 0.38728 0.000471
101 354 0.239932 0.000471
106 183 0.053698 0.000471
108 378 0.033318 0.000471
110 183 0.053698 0.000471
126 9 0.022253 0.000471
126 10 0.022253 0.000471
9 342 0.065926 0.00047
64 460 0.092535 0.00047
100 416 0.125544 0.00047
111 508 0.041949 0.00047
114 93 0.075668 0.00047
114 133 0.075668 0.00047
114 195 0.075668 0.00047
114 332 0.075668 0.00047
115 170 0.23838 0.00047
116 460 0.092535 0.00047
117 469 0.30592 0.00047
34 481 0.00568 0.000469
43 4 0.12226 0.000469
43 356 0.069382 0.000469
86 448 0.0008 0.000469
88 1 0.055817 0.000469
89 362 0.042115 0.000469
102 208 0.005976 0.000469
105 472 0.039462 0.000469
114 516 0.165951 0.000469
9 101 0.029904 0.000468
36 356 0.001217 0.000468
36 497 0.046669 0.000468
50 75 0.034563 0.000468
53 449 0.001648 0.000468
65 356 0.001217 0.000468
65 497 0.046669 0.000468
70 356 0.001217 0.000468
70 497 0.046669 0.000468
96 506 0.051013 0.000468
121 319 0.096214 0.000468
124 463 0.061064 0.000468
142 356 0.001217 0.000468
142 497 0.046669 0.000468
13 196 0.004358 0.000467
13 333 0.004358 0.000467
13 334 0.035921 0.000467
13 345 0.004358 0.000467
36 281 0.053936 0.000467
65 281 0.053936 0.000467
70 281 0.053936 0.000467
103 499 0.464761 0.000467
117 453 0.119765 0.000467
119 144 0.079672 0.000467
142 281 0.053936 0.000467
4 78 0.010595 0.000466
31 20 0.006744 0.000466
34 331 0.006278 0.000466
45 163 0.047046 0.000466
46 163 0.047046 0.000466
53 398 0.008496 0.000466
99 252 0.067011 0.000466
103 516 0.117151 0.000466
106 283 0.104321 0.000466
110 283 0.104321 0.000466
121 326 0.057863 0.000466
79 429 0.004358 0.000465
89 361 0.041235 0.000465
90 251 0.033318 0.000465
103 342 0.160133 0.000465
108 229 0.063917 0.000465
124 312 0.11504 0.000465
3 369 0.036023 0.000464
50 177 0.044079 0.000464
80 226 0.000394 0.000464
95 471 0.135504 0.000464
96 427 0.039401 0.000464
100 52 0.047861 0.000464
114 4 0.162219 0.000464
119 43 0.024964 0.000464
135 226 0.000394 0.000464
143 428 0.034038 0.000464
4 361 0.019799 0.000463
36 75 0.07319 0.000463
40 150 0.010451 0.000463
65 75 0.07319 0.000463
70 75 0.07319 0.000463
87 471 0.143175 0.000463
119 139 0.03579 0.000463
121 362 0.148037 0.000463
133 314 0.115623 0.000463
136 43 0.06508 0.000463
141 164 0.007069 0.000463
142 75 0.07319 0.000463
79 209 0.007776 0.000462
79 215 0.010989 0.000462
86 423 0.00327 0.000462
101 139 0.118003 0.000462
102 313 0.000394 0.000462
128 407 0.057048 0.000462
13 449 0.000595 0.000461
45 156 0.092772 0.000461
46 156 0.092772 0.000461
50 100 0.001199 0.000461
53 407 0.006744 0.000461
79 139 0.005692 0.000461
102 304 0.000595 0.000461
143 355 0.107676 0.000461
4 126 0.03429 0.00046
8 164 0.009519 0.00046
13 252 0.062981 0.00046
31 456 0.00327 0.00046
32 342 0.023023 0.00046
53 376 0.012086 0.00046
86 112 0.000196 0.00046
94 146 0.245759 0.00046
106 200 0.076059 0.00046
110 200 0.076059 0.00046
122 138 0.13116 0.00046
31 31 0.032177 0.000459
32 197 0.004217 0.000459
111 66 0.053936 0.000459
119 252 0.172332 0.000459
143 473 0.074108 0.000459
144 496 0.006278 0.000459
36 416 0.00429 0.000458
64 306 0.397243 0.000458
65 416 0.00429 0.000458
68 334 0.151461 0.000458
70 416 0.00429 0.000458
103 105 0.396106 0.000458
114 270 0.123125 0.000458
114 472 0.104321 0.000458
115 120 0.087138 0.000458
116 306 0.397243 0.000458
118 71 0.054741 0.000458
128 181 0.075249 0.000458
142 416 0.00429 0.000458
36 127 0.041949 0.000457
65 127 0.041949 0.000457
70 127 0.041949 0.000457
79 414 0.085868 0.000457
99 473 0.045962 0.000457
105 149 0.039462 0.000457
105 155 0.039462 0.000457
106 428 0.034038 0.000457
109 489 0.10472 0.000457
110 428 0.034038 0.000457
118 520 0.056863 0.000457
121 123 0.008496 0.000457
123 46 0.099911 0.000457
142 127 0.041949 0.000457
5 233 0.004217 0.000456
32 261 0.003765 0.000456
64 37 0.135892 0.000456
68 326 0.105112 0.000456
89 70 0.036795 0.000456
116 37 0.135892 0.000456
120 269 0.021236 0.000456
120 362 0.266491 0.000456
120 418 0.021236 0.000456
120 419 0.021236 0.000456
141 174 0.045526 0.000456
141 364 0.085868 0.000456
3 384 0.0187 0.000455
9 517 0.055786 0.000455
36 109 0.041949 0.000455
40 26 0.075559 0.000455
41 181 0.000595 0.000455
65 109 0.041949 0.000455
70 109 0.041949 0.000455
88 176 0.002935 0.000455
89 96 0.003066 0.000455
108 169 0.506559 0.000455
114 22 0.049908 0.000455
128 326 0.074419 0.000455
142 109 0.041949 0.000455
36 91 0.004028 0.000454
45 355 0.113569 0.000454
45 501 0.00498 0.000454
46 355 0.113569 0.000454
46 501 0.00498 0.000454
65 91 0.004028 0.000454
70 91 0.004028 0.000454
79 181 0.047474 0.000454
88 18 0.056528 0.000454
94 9 0.120491 0.000454
94 10 0.120491 0.000454
96 54 0.044156 0.000454
142 91 0.004028 0.000454
8 233 0.01596 0.000453
31 194 0.001611 0.000453
45 516 0.00498 0.000453
46 516 0.00498 0.000453
88 355 0.126931 0.000453
89 82 0.027279 0.000453
90 76 0.029586 0.000453
101 54 0.547414 0.000453
104 457 0.083116 0.000453
123 120 0.010794 0.000453
3 460 0.00498 0.000452
40 326 0.045924 0.000452
43 110 0.302682 0.000452
50 255 0.000595 0.000452
50 382 0.000595 0.000452
68 459 0.088114 0.000452
102 100 0.000394 0.000452
118 156 0.007776 0.000452
119 307 0.014966 0.000452
121 139 0.04242 0.000452
123 9 0.015358 0.000452
123 10 0.015358 0.000452
136 277 0.039723 0.000452
31 526 0.00498 0.000451
80 32 0.010875 0.000451
96 479 0.002883 0.000451
103 73 0.117151 0.000451
115 311 0.024225 0.000451
124 369 0.00997 0.000451
125 173 0.321019 0.000451
126 348 0.008483 0.000451
128 362 0.082748 0.000451
135 32 0.010875 0.000451
136 205 0.005391 0.000451
136 369 0.266849 0.000451
143 241 0.005618 0.000451
4 329 0.015461 0.00045
8 369 0.010469 0.00045
50 507 0.062957 0.00045
87 168 0.081639 0.00045
88 526 0.028436 0.00045
89 364 0.041235 0.00045
111 175 0.009725 0.00045
123 191 0.132844 0.00045
141 156 0.007776 0.00045
143 509 0.077285 0.00045
45 122 0.00498 0.000449
46 122 0.00498 0.000449
64 523 0.195426 0.000449
79 129 0.007069 0.000449
111 47 0.018778 0.000449
111 144 0.013786 0.000449
116 523 0.195426 0.000449
118 164 0.007069 0.000449
118 264 0.007776 0.000449
118 428 0.053194 0.000449
121 361 0.150987 0.000449
143 384 0.032401 0.000449
4 459 0.010451 0.000448
53 417 0.003321 0.000448
68 329 0.132202 0.000448
79 507 0.025252 0.000448
90 209 0.002552 0.000448
96 287 0.002883 0.000448
111 63 0.07319 0.000448
141 8 0.050481 0.000448
32 16 0.000794 0.000447
34 348 0.005107 0.000447
36 379 0.00429 0.000447
45 318 0.032757 0.000447
46 318 0.032757 0.000447
65 379 0.00429 0.000447
70 379 0.00429 0.000447
82 222 0.003771 0.000447
102 101 0.001431 0.000447
123 21 0.008567 0.000447
126 325 0.021707 0.000447
142 379 0.00429 0.000447
144 150 0.002552 0.000447
4 315 0.015461 0.000446
8 302 0.065813 0.000446
32 17 0.000394 0.000446
32 48 0.010303 0.000446
41 141 0.000595 0.000446
50 27 0.048727 0.000446
50 93 0.020952 0.000446
50 133 0.020952 0.000446
50 195 0.020952 0.000446
50 332 0.020952 0.000446
80 117 0.000394 0.000446
80 454 0.000394 0.000446
80 468 0.000394 0.000446
103 506 0.273308 0.000446
109 405 0.284513 0.000446
124 506 0.059643 0.000446
135 117 0.000394 0.000446
135 454 0.000394 0.000446
135 468 0.000394 0.000446
141 467 0.125104 0.000446
143 106 0.074977 0.000446
5 495 0.007094 0.000445
13 273 0.000595 0.000445
45 472 0.042553 0.000445
46 472 0.042553 0.000445
106 495 0.057259 0.000445
110 495 0.057259 0.000445
119 28 0.046207 0.000445
119 142 0.014966 0.000445
124 39 0.041842 0.000445
9 482 0.009264 0.000444
36 250 0.016691 0.000444
43 28 0.022191 0.000444
43 127 0.18694 0.000444
64 148 0.391941 0.000444
65 250 0.016691 0.000444
70 250 0.016691 0.000444
79 40 0.001841 0.000444
86 335 0.007556 0.000444
100 326 0.034607 0.000444
101 257 0.139653 0.000444
116 148 0.391941 0.000444
128 273 0.001217 0.000444
142 250 0.016691 0.000444
34 502 0.005976 0.000443
40 173 0.026251 0.000443
41 496 0.006278 0.000443
53 381 0.012086 0.000443
95 516 0.045488 0.000443
96 183 0.051067 0.000443
105 39 0.057235 0.000443
106 281 0.070431 0.000443
110 281 0.070431 0.000443
111 76 0.035643 0.000443
4 427 0.036009 0.000442
31 48 0.020969 0.000442
31 405 0.017599 0.000442
88 106 0.043736 0.000442
89 355 0.043799 0.000442
90 499 0.020368 0.000442
108 100 0.034264 0.000442
126 334 0.041727 0.000442
141 42 0.146087 0.000442
141 352 0.086125 0.000442
8 68 0.006977 0.000441
8 523 0.004676 0.000441
64 286 0.139102 0.000441
94 329 0.287853 0.000441
105 378 0.001217 0.000441
111 499 0.07319 0.000441
116 286 0.139102 0.000441
136 456 0.046106 0.000441
141 491 0.032367 0.000441
5 202 0.005143 0.00044
5 317 0.002029 0.00044
5 354 0.005618 0.00044
13 54 0.015992 0.00044
88 12 0.058298 0.00044
90 490 0.053936 0.00044
95 204 0.0306 0.00044
100 194 0.008652 0.00044
101 471 0.285541 0.00044
102 299 0.020368 0.00044
111 288 0.053936 0.00044
119 254 0.09979 0.00044
124 140 0.099698 0.00044
13 257 0.048727 0.000439
13 414 0.017914 0.000439
31 134 0.005855 0.000439
106 387 0.045123 0.000439
110 387 0.045123 0.000439
4 3 0.006744 0.000438
36 459 0.002552 0.000438
36 502 0.07319 0.000438
40 30 0.011848 0.000438
53 453 0.012086 0.000438
64 470 0.465396 0.000438
65 459 0.002552 0.000438
65 502 0.07319 0.000438
70 459 0.002552 0.000438
70 502 0.07319 0.000438
82 8 0.00568 0.000438
116 470 0.465396 0.000438
142 459 0.002552 0.000438
142 502 0.07319 0.000438
143 47 0.091773 0.000438
5 1 0.009741 0.000437
36 369 0.00327 0.000437
45 2 0.054441 0.000437
46 2 0.054441 0.000437
53 508 0.025651 0.000437
65 369 0.00327 0.000437
70 369 0.00327 0.000437
88 403 0.028019 0.000437
89 310 0.001199 0.000437
96 91 0.029675 0.000437
113 181 0.090172 0.000437
142 369 0.00327 0.000437
143 60 0.003765 0.000437
4 511 0.024557 0.000436
13 47 0.050711 0.000436
32 31 0.01146 0.000436
34 31 0.00568 0.000436
36 82 0.01955 0.000436
45 286 0.032502 0.000436
46 286 0.032502 0.000436
53 40 0.027732 0.000436
65 82 0.01955 0.000436
70 82 0.01955 0.000436
119 331 0.142283 0.000436
142 82 0.01955 0.000436
4 158 0.03374 0.000435
9 283 0.045089 0.000435
50 449 0.000595 0.000435
90 205 0.000196 0.000435
94 65 0.330983 0.000435
105 11 0.051746 0.000435
106 71 0.001199 0.000435
110 71 0.001199 0.000435
121 314 0.050556 0.000435
122 319 0.043013 0.000435
53 62 0.038766 0.000434
101 93 0.060565 0.000434
101 133 0.060565 0.000434
101 195 0.060565 0.000434
101 332 0.060565 0.000434
103 308 0.209281 0.000434
106 50 0.038133 0.000434
108 188 0.071683 0.000434
110 50 0.038133 0.000434
114 265 0.085067 0.000434
119 222 0.022963 0.000434
136 141 0.016457 0.000434
13 356 0.048727 0.000433
31 338 0.02214 0.000433
34 230 0.008242 0.000433
90 524 0.003518 0.000433
102 112 0.000196 0.000433
106 416 0.077285 0.000433
108 304 0.060157 0.000433
110 416 0.077285 0.000433
111 12 0.004557 0.000433
114 411 0.055357 0.000433
121 265 0.002029 0.000433
141 264 0.007776 0.000433
143 466 0.047351 0.000433
3 18 0.011417 0.000432
5 493 0.002029 0.000432
34 402 0.000595 0.000432
36 327 0.035643 0.000432
41 403 0.0008 0.000432
65 327 0.035643 0.000432
70 327 0.035643 0.000432
105 50 0.04514 0.000432
106 65 0.046311 0.000432
110 65 0.046311 0.000432
113 313 0.023532 0.000432
123 129 0.024964 0.000432
133 113 0.315609 0.000432
142 327 0.035643 0.000432
144 506 0.003027 0.000432
31 431 0.024557 0.000431
41 170 0.002787 0.000431
43 96 0.022191 0.000431
79 66 0.054911 0.000431
100 50 0.05238 0.000431
118 163 0.057307 0.000431
123 45 0.050492 0.000431
124 11 0.079483 0.000431
143 179 0.075782 0.000431
34 262 0.004028 0.00043
45 50 0.099461 0.00043
46 50 0.099461 0.00043
88 231 0.056528 0.00043
88 285 0.006593 0.00043
95 14 0.070377 0.00043
106 105 0.077552 0.00043
110 105 0.077552 0.00043
120 241 0.10435 0.00043
136 417 0.039723 0.00043
40 118 0.01652 0.000429
111 109 0.07319 0.000429
141 154 0.062194 0.000429
9 78 0.093862 0.000428
31 264 0.010451 0.000428
64 261 0.170054 0.000428
94 279 0.099546 0.000428
101 357 0.060565 0.000428
106 314 0.025987 0.000428
110 314 0.025987 0.000428
111 1 0.07319 0.000428
116 261 0.170054 0.000428
120 472 0.059421 0.000428
122 199 0.129022 0.000428
4 1 0.060812 0.000427
8 14 0.055609 0.000427
45 76 0.114154 0.000427
46 76 0.114154 0.000427
103 257 0.099818 0.000427
106 355 0.126931 0.000427
109 318 0.269763 0.000427
110 355 0.126931 0.000427
113 247 0.055786 0.000427
114 250 0.223057 0.000427
123 449 0.002093 0.000427
4 163 0.051765 0.000426
5 102 0.009741 0.000426
41 491 0.00483 0.000426
79 251 0.026806 0.000426
79 482 0.00997 0.000426
80 470 0.016146 0.000426
89 351 0.005692 0.000426
100 367 0.063296 0.000426
109 319 0.202962 0.000426
125 279 0.159196 0.000426
133 3 0.142442 0.000426
135 470 0.016146 0.000426
41 41 0.00568 0.000425
53 110 0.048458 0.000425
103 474 0.27096 0.000425
125 257 0.159196 0.000425
53 70 0.032015 0.000424
80 107 0.005143 0.000424
82 508 0.003027 0.000424
87 134 0.035566 0.000424
94 271 0.139872 0.000424
122 226 0.002093 0.000424
135 107 0.005143 0.000424
141 150 0.007776 0.000424
144 344 0.006902 0.000424
8 251 0.085067 0.000423
40 6 0.028008 0.000423
40 473 0.085278 0.000423
43 277 0.008652 0.000423
53 384 0.038766 0.000423
80 293 0.005618 0.000423
89 8 0.065002 0.000423
115 378 0.006278 0.000423
124 43 0.007069 0.000423
133 315 0.227909 0.000423
135 293 0.005618 0.000423
9 151 0.085997 0.000422
43 270 0.015613 0.000422
45 361 0.087228 0.000422
46 361 0.087228 0.000422
79 142 0.003066 0.000422
82 251 0.008598 0.000422
86 311 0.000196 0.000422
100 181 0.037844 0.000422
114 142 0.092181 0.000422
114 357 0.075668 0.000422
143 5 0.088422 0.000422
13 241 0.026189 0.000421
32 525 0.004217 0.000421
50 348 0.0515 0.000421
79 37 0.064396 0.000421
102 132 0.000595 0.000421
117 179 0.090974 0.000421
118 467 0.125104 0.000421
128 482 0.020443 0.000421
3 3 0.006744 0.00042
50 42 0.085997 0.00042
80 209 0.005143 0.00042
86 312 0.005107 0.00042
94 498 0.161884 0.00042
103 282 0.055786 0.00042
103 448 0.075559 0.00042
103 460 0.057168 0.00042
114 407 0.122367 0.00042
124 102 0.045844 0.00042
135 209 0.005143 0.00042
3 312 0.061662 0.000419
50 338 0.106811 0.000419
79 71 0.001812 0.000419
80 211 0.000794 0.000419
90 308 0.003518 0.000419
95 285 0.026296 0.000419
115 9 0.234192 0.000419
115 10 0.234192 0.000419
122 12 0.06964 0.000419
123 358 0.082977 0.000419
124 269 0.000595 0.000419
124 418 0.000595 0.000419
124 419 0.000595 0.000419
135 211 0.000794 0.000419
45 526 0.06356 0.000418
46 526 0.06356 0.000418
50 67 0.061162 0.000418
53 104 0.012086 0.000418
53 519 0.015796 0.000418
87 252 0.184005 0.000418
88 383 0.035204 0.000418
89 118 0.012286 0.000418
104 55 0.031014 0.000418
105 178 0.015828 0.000418
106 384 0.032401 0.000418
110 384 0.032401 0.000418
111 306 0.053936 0.000418
121 122 0.049874 0.000418
128 416 0.059624 0.000418
143 7 0.126931 0.000418
4 481 0.010595 0.000417
36 62 0.004557 0.000417
41 482 0.00327 0.000417
45 212 0.039542 0.000417
46 212 0.039542 0.000417
65 62 0.004557 0.000417
70 62 0.004557 0.000417
96 126 0.035849 0.000417
101 279 0.158907 0.000417
106 519 0.003765 0.000417
110 519 0.003765 0.000417
115 202 0.115612 0.000417
142 62 0.004557 0.000417
45 73 0.045061 0.000416
46 73 0.045061 0.000416
53 43 0.019634 0.000416
88 52 0.035204 0.000416
88 358 0.054958 0.000416
89 522 0.013905 0.000416
94 379 0.341927 0.000416
105 355 0.081468 0.000416
117 307 0.059153 0.000416
3 257 0.00498 0.000415
4 92 0.018708 0.000415
13 271 0.065255 0.000415
13 100 0.001199 0.000414
31 18 0.011417 0.000414
32 295 0.006593 0.000414
43 285 0.052252 0.000414
53 46 0.04111 0.000414
90 280 0.000196 0.000414
101 107 0.107945 0.000414
108 15 0.538648 0.000414
113 347 0.176918 0.000414
114 489 0.109035 0.000414
45 473 0.085278 0.000413
46 473 0.085278 0.000413
50 464 0.077522 0.000413
82 513 0.006902 0.000413
88 525 0.055833 0.000413
104 15 0.259999 0.000413
105 200 0.073031 0.000413
105 471 0.018066 0.000413
136 265 0.039723 0.000413
141 59 0.057486 0.000413
31 265 0.001611 0.000412
43 213 0.008652 0.000412
94 306 0.341749 0.000412
100 254 0.031516 0.000412
100 451 0.00429 0.000412
105 120 0.006273 0.000412
105 139 0.011655 0.000412
126 97 0.012401 0.000412
141 261 0.005692 0.000412
4 414 0.042408 0.000411
88 193 0.005305 0.000411
115 380 0.132799 0.000411
118 261 0.005692 0.000411
133 261 0.162957 0.000411
4 494 0.009501 0.00041
90 355 0.033318 0.00041
111 54 0.07319 0.00041
118 331 0.086273 0.00041
119 290 0.004217 0.00041
121 448 0.049139 0.00041
123 429 0.015358 0.00041
124 295 0.110972 0.00041
136 261 0.209708 0.00041
143 110 0.060717 0.00041
88 342 0.019651 0.000409
89 463 0.041046 0.000409
101 263 0.06536 0.000409
105 335 0.029943 0.000409
106 37 0.09569 0.000409
106 82 0.023383 0.000409
110 37 0.09569 0.000409
110 82 0.023383 0.000409
115 229 0.06247 0.000409
122 3 0.017698 0.000409
126 199 0.052402 0.000409
144 205 0.000196 0.000409
5 134 0.002883 0.000408
36 467 0.07319 0.000408
40 346 0.009072 0.000408
43 287 0.008652 0.000408
65 467 0.07319 0.000408
70 467 0.07319 0.000408
82 484 0.004028 0.000408
88 56 0.075903 0.000408
106 296 0.008123 0.000408
110 296 0.008123 0.000408
111 30 0.00483 0.000408
113 265 0.052533 0.000408
118 150 0.007776 0.000408
120 477 0.01146 0.000408
123 302 0.097922 0.000408
141 484 0.033113 0.000408
142 467 0.07319 0.000408
13 1 0.033731 0.000407
32 262 0.008123 0.000407
45 343 0.101919 0.000407
46 343 0.101919 0.000407
79 110 0.039482 0.000407
79 343 0.019709 0.000407
87 169 0.136404 0.000407
94 475 0.17021 0.000407
102 498 0.001648 0.000407
105 129 0.007541 0.000407
123 317 0.010794 0.000407
128 456 0.00498 0.000407
3 414 0.06893 0.000406
34 107 0.002552 0.000406
34 312 0.005107 0.000406
36 506 0.07319 0.000406
50 520 0.023074 0.000406
65 506 0.07319 0.000406
70 506 0.07319 0.000406
79 312 0.011427 0.000406
80 110 0.01146 0.000406
88 7 0.072926 0.000406
89 269 0.000595 0.000406
89 418 0.000595 0.000406
89 419 0.000595 0.000406
104 194 0.063862 0.000406
126 364 0.045744 0.000406
128 308 0.070242 0.000406
135 110 0.01146 0.000406
142 506 0.07319 0.000406
3 12 0.0187 0.000405
4 496 0.009412 0.000405
5 113 0.010875 0.000405
43 515 0.058107 0.000405
43 521 0.058107 0.000405
96 52 0.008289 0.000405
103 72 0.075559 0.000405
122 68 0.045075 0.000405
126 277 0.006101 0.000405
143 1 0.106312 0.000405
8 473 0.041409 0.000404
13 85 0.004403 0.000404
41 428 0.018047 0.000404
89 101 0.004358 0.000404
96 55 0.016553 0.000404
128 361 0.069676 0.000404
3 1 0.087333 0.000403
34 273 0.000196 0.000403
41 226 0.000196 0.000403
53 389 0.001648 0.000403
53 390 0.001648 0.000403
53 391 0.001648 0.000403
53 392 0.001648 0.000403
53 393 0.001648 0.000403
53 394 0.001648 0.000403
53 395 0.001648 0.000403
53 396 0.001648 0.000403
96 334 0.031622 0.000403
106 151 0.092545 0.000403
110 151 0.092545 0.000403
114 423 0.152491 0.000403
115 472 0.079272 0.000403
36 141 0.000595 0.000402
43 502 0.283545 0.000402
65 141 0.000595 0.000402
70 141 0.000595 0.000402
79 212 0.058875 0.000402
86 255 0.000196 0.000402
86 382 0.000196 0.000402
100 311 0.00429 0.000402
111 138 0.07319 0.000402
121 102 0.089768 0.000402
142 141 0.000595 0.000402
34 458 0.007225 0.000401
50 526 0.022206 0.000401
53 128 0.031327 0.000401
53 388 0.031327 0.000401
53 404 0.031327 0.000401
64 525 0.173293 0.000401
114 453 0.115951 0.000401
116 525 0.173293 0.000401
118 351 0.005692 0.000401
125 367 0.357898 0.000401
128 156 0.015933 0.000401
141 351 0.005692 0.000401
4 138 0.062531 0.0004
8 361 0.060717 0.0004
8 453 0.055171 0.0004
43 381 0.089401 0.0004
45 509 0.048122 0.0004
46 509 0.048122 0.0004
53 196 0.012086 0.0004
53 333 0.012086 0.0004
53 345 0.012086 0.0004
96 265 0.002883 0.0004
100 256 0.017599 0.0004
104 310 0.020456 0.0004
128 75 0.07862 0.0004
128 327 0.048944 0.0004
141 106 0.097278 0.0004
40 428 0.041726 0.000399
43 288 0.244963 0.000399
86 96 0.001007 0.000399
87 261 0.043343 0.000399
89 477 0.001199 0.000399
113 45 0.031298 0.000399
36 138 0.07319 0.000398
65 138 0.07319 0.000398
70 138 0.07319 0.000398
80 27 0.002453 0.000398
88 36 0.039044 0.000398
88 245 0.002887 0.000398
114 512 0.138918 0.000398
119 411 0.040337 0.000398
135 27 0.002453 0.000398
142 138 0.07319 0.000398
3 47 0.033772 0.000397
3 317 0.004118 0.000397
34 113 0.005391 0.000397
43 429 0.106079 0.000397
45 334 0.050753 0.000397
46 334 0.050753 0.000397
94 93 0.055786 0.000397
94 133 0.055786 0.000397
94 195 0.055786 0.000397
94 332 0.055786 0.000397
102 501 0.001217 0.000397
128 3 0.045929 0.000397
5 211 0.000794 0.000396
43 493 0.100111 0.000396
53 269 0.001648 0.000396
53 418 0.001648 0.000396
53 419 0.001648 0.000396
64 526 0.092535 0.000396
87 346 0.134718 0.000396
90 261 0.001869 0.000396
94 504 0.115668 0.000396
103 158 0.442584 0.000396
105 20 0.010277 0.000396
105 326 0.043178 0.000396
111 414 0.053936 0.000396
115 273 0.006278 0.000396
116 526 0.092535 0.000396
141 129 0.007069 0.000396
31 514 0.024557 0.000395
68 139 0.026603 0.000395
102 462 0.005391 0.000395
104 471 0.212144 0.000395
106 279 0.074212 0.000395
106 431 0.051837 0.000395
108 377 0.117459 0.000395
110 279 0.074212 0.000395
110 431 0.051837 0.000395
114 314 0.14118 0.000395
118 496 0.053588 0.000395
144 122 0.001217 0.000395
31 132 0.002434 0.000394
40 73 0.00498 0.000394
41 17 0.000196 0.000394
43 304 0.015508 0.000394
68 516 0.041414 0.000394
88 466 0.031319 0.000394
100 229 0.008652 0.000394
104 117 0.010122 0.000394
104 454 0.010122 0.000394
104 468 0.010122 0.000394
105 271 0.063479 0.000394
106 459 0.075546 0.000394
108 126 0.571698 0.000394
110 459 0.075546 0.000394
123 508 0.069192 0.000394
125 79 0.01955 0.000394
125 125 0.01955 0.000394
125 452 0.01955 0.000394
125 455 0.01955 0.000394
125 483 0.01955 0.000394
144 315 0.003771 0.000394
8 109 0.040547 0.000393
32 174 0.033847 0.000393
50 48 0.053588 0.000393
64 108 0.143073 0.000393
87 304 0.027438 0.000393
94 287 0.022409 0.000393
99 213 0.005143 0.000393
106 177 0.055815 0.000393
110 177 0.055815 0.000393
115 457 0.111434 0.000393
116 108 0.143073 0.000393
143 215 0.031319 0.000393
4 170 0.009417 0.000392
4 495 0.037547 0.000392
9 72 0.047885 0.000392
45 308 0.075468 0.000392
46 308 0.075468 0.000392
80 97 0.001611 0.000392
108 282 0.079411 0.000392
128 279 0.078456 0.000392
135 97 0.001611 0.000392
136 256 0.082133 0.000392
143 406 0.091041 0.000392
31 312 0.020969 0.000391
31 525 0.008567 0.000391
32 223 0.008123 0.000391
34 482 0.00327 0.000391
40 189 0.009669 0.000391
43 278 0.013087 0.000391
79 140 0.01821 0.000391
86 282 0.000595 0.000391
88 42 0.073291 0.000391
94 307 0.017041 0.000391
106 2 0.077285 0.000391
110 2 0.077285 0.000391
111 449 0.000196 0.000391
118 129 0.007069 0.000391
118 509 0.062194 0.000391
143 147 0.056767 0.000391
3 189 0.04091 0.00039
86 261 0.001869 0.00039
102 271 0.002787 0.00039
104 512 0.09494 0.00039
125 517 0.42057 0.00039
36 309 0.07319 0.000389
50 456 0.028631 0.000389
65 309 0.07319 0.000389
70 309 0.07319 0.000389
100 290 0.008652 0.000389
105 209 0.015933 0.000389
115 479 0.012668 0.000389
117 261 0.171994 0.000389
142 309 0.07319 0.000389
143 63 0.080889 0.000389
4 286 0.015449 0.000388
53 16 0.003321 0.000388
68 347 0.055745 0.000388
102 493 0.001007 0.000388
105 416 0.059624 0.000388
109 429 0.156755 0.000388
113 287 0.059421 0.000388
125 68 0.213323 0.000388
143 513 0.039723 0.000388
4 227 0.006031 0.000387
31 2 0.017599 0.000387
32 208 0.012058 0.000387
36 159 0.003027 0.000387
41 387 0.008242 0.000387
53 199 0.03422 0.000387
65 159 0.003027 0.000387
68 193 0.122945 0.000387
70 159 0.003027 0.000387
80 522 0.009191 0.000387
104 261 0.115464 0.000387
106 7 0.126931 0.000387
110 7 0.126931 0.000387
122 414 0.100097 0.000387
124 427 0.119982 0.000387
135 522 0.009191 0.000387
136 104 0.176348 0.000387
142 159 0.003027 0.000387
50 310 0.047068 0.000386
104 413 0.075685 0.000386
108 53 0.022163 0.000386
108 64 0.022163 0.000386
108 152 0.022163 0.000386
108 340 0.022163 0.000386
143 330 0.101034 0.000386
143 490 0.04926 0.000386
144 196 0.001431 0.000386
144 333 0.001431 0.000386
144 345 0.001431 0.000386
13 156 0.051418 0.000385
36 68 0.00327 0.000385
43 172 0.026737 0.000385
65 68 0.00327 0.000385
70 68 0.00327 0.000385
82 314 0.003027 0.000385
82 495 0.003518 0.000385
101 23 0.024746 0.000385
115 247 0.12221 0.000385
117 451 0.021236 0.000385
142 68 0.00327 0.000385
144 493 0.001007 0.000385
4 262 0.01652 0.000384
5 63 0.018031 0.000384
5 205 0.000394 0.000384
8 56 0.045123 0.000384
32 335 0.015255 0.000384
82 313 0.000394 0.000384
88 150 0.056292 0.000384
89 323 0.003066 0.000384
89 471 0.060636 0.000384
90 423 0.022163 0.000384
99 500 0.010451 0.000384
99 505 0.010451 0.000384
99 518 0.010451 0.000384
104 318 0.225587 0.000384
117 293 0.048974 0.000384
121 264 0.034548 0.000384
133 277 0.032554 0.000384
31 357 0.002434 0.000383
36 39 0.03844 0.000383
45 469 0.073631 0.000383
46 469 0.073631 0.000383
65 39 0.03844 0.000383
68 442 0.03418 0.000383
70 39 0.03844 0.000383
79 177 0.021031 0.000383
86 211 0.000394 0.000383
95 172 0.015508 0.000383
96 1 0.022498 0.000383
96 197 0.018636 0.000383
101 254 0.139653 0.000383
105 73 0.043706 0.000383
119 278 0.042263 0.000383
122 356 0.063723 0.000383
142 39 0.03844 0.000383
45 55 0.023912 0.000382
46 55 0.023912 0.000382
68 280 0.006586 0.000382
90 352 0.025384 0.000382
102 342 0.011385 0.000382
104 247 0.093253 0.000382
105 317 0.006273 0.000382
106 12 0.077552 0.000382
110 12 0.077552 0.000382
111 223 0.01955 0.000382
117 164 0.14936 0.000382
123 11 0.119309 0.000382
8 467 0.04703 0.000381
9 252 0.089479 0.000381
31 356 0.00498 0.000381
40 71 0.043166 0.000381
45 84 0.062006 0.000381
45 227 0.069683 0.000381
46 84 0.062006 0.000381
46 227 0.069683 0.000381
89 212 0.032574 0.000381
111 191 0.07319 0.000381
111 506 0.053936 0.000381
118 63 0.115177 0.000381
120 139 0.093774 0.000381
128 511 0.014776 0.000381
3 416 0.017599 0.00038
8 299 0.079125 0.00038
13 355 0.063543 0.00038
34 183 0.007225 0.00038
50 504 0.034339 0.00038
64 77 0.125674 0.00038
94 247 0.040793 0.00038
104 384 0.310827 0.00038
106 504 0.031255 0.00038
110 504 0.031255 0.00038
116 77 0.125674 0.00038
117 202 0.06119 0.00038
118 178 0.045321 0.00038
5 26 0.010303 0.000379
13 423 0.001841 0.000379
89 68 0.029355 0.000379
94 169 0.345202 0.000379
95 113 0.11523 0.000379
113 451 0.018047 0.000379
118 154 0.062194 0.000379
125 82 0.274047 0.000379
144 255 0.000196 0.000379
144 382 0.000196 0.000379
4 191 0.056801 0.000378
36 191 0.033318 0.000378
53 367 0.038766 0.000378
65 191 0.033318 0.000378
70 191 0.033318 0.000378
111 406 0.018047 0.000378
133 295 0.236294 0.000378
142 191 0.033318 0.000378
143 465 0.008123 0.000378
144 448 0.0008 0.000378
4 223 0.004719 0.000377
13 264 0.051418 0.000377
36 11 0.025384 0.000377
45 151 0.059841 0.000377
46 151 0.059841 0.000377
50 398 0.017062 0.000377
65 11 0.025384 0.000377
70 11 0.025384 0.000377
88 181 0.001199 0.000377
95 304 0.022086 0.000377
101 123 0.050471 0.000377
106 524 0.057259 0.000377
110 524 0.057259 0.000377
123 4 0.013057 0.000377
125 442 0.097482 0.000377
133 6 0.23784 0.000377
141 148 0.04207 0.000377
142 11 0.025384 0.000377
8 37 0.037376 0.000376
36 208 0.07319 0.000376
40 202 0.017678 0.000376
50 39 0.065739 0.000376
50 50 0.084408 0.000376
65 208 0.07319 0.000376
70 208 0.07319 0.000376
80 477 0.000794 0.000376
94 68 0.245927 0.000376
117 196 0.140681 0.000376
117 333 0.140681 0.000376
117 345 0.140681 0.000376
118 499 0.146904 0.000376
120 21 0.058698 0.000376
121 484 0.014583 0.000376
135 477 0.000794 0.000376
142 208 0.07319 0.000376
13 254 0.048727 0.000375
40 384 0.034563 0.000375
41 325 0.001869 0.000375
41 398 0.001007 0.000375
80 78 0.01146 0.000375
86 270 0.001217 0.000375
106 63 0.061635 0.000375
110 63 0.061635 0.000375
133 21 0.032808 0.000375
135 78 0.01146 0.000375
141 496 0.053588 0.000375
34 17 0.000196 0.000374
36 308 0.053936 0.000374
53 307 0.008496 0.000374
65 308 0.053936 0.000374
70 308 0.053936 0.000374
96 347 0.020483 0.000374
102 6 0.00327 0.000374
102 144 0.006902 0.000374
124 326 0.009226 0.000374
142 308 0.053936 0.000374
143 257 0.074212 0.000374
3 311 0.0008 0.000373
5 325 0.003765 0.000373
8 2 0.008652 0.000373
8 36 0.009191 0.000373
8 351 0.012005 0.000373
36 338 0.053936 0.000373
65 338 0.053936 0.000373
70 338 0.053936 0.000373
106 507 0.043204 0.000373
110 507 0.043204 0.000373
133 104 0.122637 0.000373
142 338 0.053936 0.000373
143 461 0.029968 0.000373
4 67 0.011501 0.000372
5 308 0.007094 0.000372
31 93 0.002434 0.000372
31 133 0.002434 0.000372
31 195 0.002434 0.000372
31 332 0.002434 0.000372
31 358 0.00498 0.000372
32 118 0.008123 0.000372
36 289 0.013272 0.000372
65 289 0.013272 0.000372
70 289 0.013272 0.000372
99 70 0.06427 0.000372
102 66 0.005391 0.000372
123 430 0.010794 0.000372
142 289 0.013272 0.000372
4 312 0.035141 0.000371
36 56 0.041949 0.000371
40 198 0.013403 0.000371
65 56 0.041949 0.000371
70 56 0.041949 0.000371
86 319 0.00327 0.000371
88 329 0.038257 0.000371
101 317 0.04372 0.000371
103 510 0.298538 0.000371
106 67 0.093362 0.000371
106 251 0.045123 0.000371
106 262 0.008123 0.000371
110 67 0.093362 0.000371
110 251 0.045123 0.000371
110 262 0.008123 0.000371
114 276 0.294805 0.000371
115 4 0.162219 0.000371
115 21 0.091771 0.000371
136 216 0.063876 0.000371
142 56 0.041949 0.000371
102 269 0.000196 0.00037
102 413 0.001431 0.00037
102 418 0.000196 0.00037
102 419 0.000196 0.00037
103 256 0.075559 0.00037
108 311 0.022163 0.00037
109 310 0.098379 0.00037
13 279 0.048727 0.000369
43 430 0.100111 0.000369
45 253 0.043788 0.000369
45 258 0.043788 0.000369
45 259 0.043788 0.000369
46 253 0.043788 0.000369
46 258 0.043788 0.000369
46 259 0.043788 0.000369
79 213 0.001199 0.000369
87 149 0.020153 0.000369
87 155 0.020153 0.000369
88 26 0.03663 0.000369
95 407 0.029732 0.000369
99 188 0.007776 0.000369
105 496 0.012662 0.000369
111 106 0.021236 0.000369
4 318 0.01652 0.000368
9 469 0.067561 0.000368
41 154 0.00429 0.000368
50 222 0.001924 0.000368
64 411 0.033847 0.000368
88 284 0.065574 0.000368
96 142 0.007376 0.000368
96 304 0.004358 0.000368
111 171 0.01432 0.000368
116 411 0.033847 0.000368
118 312 0.059972 0.000368
121 273 0.001007 0.000368
136 179 0.038142 0.000368
13 376 0.029904 0.000367
43 494 0.139743 0.000367
50 54 0.082904 0.000367
64 407 0.069683 0.000367
103 398 0.079589 0.000367
115 263 0.081351 0.000367
116 407 0.069683 0.000367
143 464 0.008123 0.000367
4 398 0.004118 0.000366
8 204 0.063079 0.000366
8 230 0.0698 0.000366
31 110 0.023335 0.000366
79 283 0.065708 0.000366
94 53 0.018047 0.000366
94 64 0.018047 0.000366
94 152 0.018047 0.000366
94 340 0.018047 0.000366
103 233 0.092122 0.000366
105 238 0.001217 0.000366
122 482 0.032671 0.000366
123 367 0.093951 0.000366
128 18 0.051822 0.000366
143 12 0.077552 0.000366
36 354 0.033318 0.000365
64 6 0.250794 0.000365
64 27 0.026684 0.000365
65 354 0.033318 0.000365
70 354 0.033318 0.000365
89 252 0.040674 0.000365
90 226 0.000196 0.000365
90 367 0.025384 0.000365
94 357 0.055786 0.000365
96 163 0.013708 0.000365
103 208 0.302536 0.000365
104 442 0.079444 0.000365
116 6 0.250794 0.000365
116 27 0.026684 0.000365
120 356 0.109902 0.000365
128 68 0.004292 0.000365
142 354 0.033318 0.000365
36 48 0.017352 0.000364
65 48 0.017352 0.000364
70 48 0.017352 0.000364
82 380 0.001217 0.000364
86 141 0.000595 0.000364
88 142 0.019997 0.000364
115 313 0.044522 0.000364
117 188 0.058238 0.000364
141 525 0.006375 0.000364
142 48 0.017352 0.000364
144 139 0.001869 0.000364
4 497 0.062531 0.000363
9 139 0.008177 0.000363
36 31 0.020368 0.000363
50 469 0.067561 0.000363
65 31 0.020368 0.000363
70 31 0.020368 0.000363
82 163 0.001869 0.000363
90 6 0.00327 0.000363
99 26 0.044248 0.000363
108 417 0.045123 0.000363
122 150 0.027474 0.000363
142 31 0.020368 0.000363
32 176 0.017366 0.000362
50 198 0.076764 0.000362
50 204 0.065143 0.000362
50 302 0.065154 0.000362
86 127 0.00429 0.000362
86 411 0.000394 0.000362
106 173 0.077023 0.000362
108 181 0.086679 0.000362
110 173 0.077023 0.000362
143 222 0.024812 0.000362
5 263 0.001611 0.000361
41 18 0.002787 0.000361
41 175 0.009725 0.000361
41 413 0.001431 0.000361
41 522 0.004557 0.000361
82 194 0.000394 0.000361
86 281 0.006902 0.000361
87 329 0.115168 0.000361
87 501 0.056639 0.000361
103 3 0.142489 0.000361
111 158 0.035643 0.000361
120 277 0.02818 0.000361
144 227 0.005391 0.000361
144 407 0.0008 0.000361
5 148 0.014585 0.00036
13 138 0.027889 0.00036
32 76 0.039723 0.00036
45 70 0.052405 0.00036
46 70 0.052405 0.00036
53 309 0.04111 0.00036
53 319 0.027732 0.00036
53 411 0.003321 0.00036
88 387 0.010955 0.00036
103 170 0.220741 0.00036
103 462 0.226221 0.00036
114 100 0.029137 0.00036
123 134 0.015358 0.00036
133 317 0.033252 0.00036
143 231 0.075782 0.00036
9 497 0.095689 0.000359
13 77 0.055372 0.000359
82 118 0.004028 0.000359
82 348 0.005107 0.000359
86 2 0.00429 0.000359
94 15 0.354111 0.000359
100 354 0.057498 0.000359
118 335 0.100728 0.000359
121 358 0.058116 0.000359
79 233 0.010619 0.000358
90 312 0.02804 0.000358
90 492 0.041949 0.000358
94 209 0.100111 0.000358
104 72 0.041804 0.000358
113 261 0.122313 0.000358
117 6 0.263567 0.000358
125 205 0.00568 0.000358
126 229 0.006101 0.000358
126 402 0.010679 0.000358
128 261 0.011655 0.000358
143 343 0.039723 0.000358
144 389 0.000196 0.000358
144 390 0.000196 0.000358
144 391 0.000196 0.000358
144 392 0.000196 0.000358
144 393 0.000196 0.000358
144 394 0.000196 0.000358
144 395 0.000196 0.000358
144 396 0.000196 0.000358
13 323 0.003066 0.000357
31 102 0.019823 0.000357
88 335 0.076896 0.000357
94 334 0.36234 0.000357
101 9 0.131881 0.000357
101 10 0.131881 0.000357
118 58 0.052943 0.000357
125 254 0.139942 0.000357
143 284 0.084828 0.000357
143 369 0.029723 0.000357
34 123 0.001648 0.000356
36 171 0.01432 0.000356
64 96 0.03686 0.000356
65 171 0.01432 0.000356
70 171 0.01432 0.000356
89 22 0.001812 0.000356
90 66 0.029586 0.000356
114 347 0.216331 0.000356
116 96 0.03686 0.000356
122 126 0.090757 0.000356
142 171 0.01432 0.000356
144 128 0.000196 0.000356
144 388 0.000196 0.000356
144 404 0.000196 0.000356
34 147 0.003027 0.000355
64 181 0.0515 0.000355
80 229 0.000794 0.000355
88 427 0.100409 0.000355
105 46 0.00961 0.000355
115 112 0.03844 0.000355
116 181 0.0515 0.000355
122 164 0.044284 0.000355
135 229 0.000794 0.000355
50 471 0.015821 0.000354
88 14 0.055609 0.000354
89 352 0.035866 0.000354
90 283 0.031327 0.000354
94 173 0.244376 0.000354
106 98 0.026258 0.000354
110 98 0.026258 0.000354
115 411 0.030308 0.000354
9 230 0.078829 0.000353
32 315 0.007603 0.000353
86 194 0.000394 0.000353
88 71 0.054336 0.000353
88 109 0.052533 0.000353
103 39 0.144994 0.000353
136 376 0.046366 0.000353
143 347 0.005618 0.000353
143 470 0.015255 0.000353
1 273 0 0.000352
2 273 0 0.000352
6 273 0 0.000352
7 273 0 0.000352
9 373 0.022892 0.000352
10 273 0 0.000352
11 273 0 0.000352
12 273 0 0.000352
13 96 0.003066 0.000352
14 273 0 0.000352
15 273 0 0.000352
16 273 0 0.000352
17 273 0 0.000352
18 273 0 0.000352
19 273 0 0.000352
20 273 0 0.000352
21 273 0 0.000352
22 273 0 0.000352
23 273 0 0.000352
24 273 0 0.000352
25 273 0 0.000352
26 273 0 0.000352
27 273 0 0.000352
28 273 0 0.000352
29 273 0 0.000352
30 273 0 0.000352
33 273 0 0.000352
35 273 0 0.000352
37 273 0 0.000352
38 273 0 0.000352
39 273 0 0.000352
42 273 0 0.000352
44 273 0 0.000352
45 245 0.023954 0.000352
46 245 0.023954 0.000352
47 273 0 0.000352
48 273 0 0.000352
49 273 0 0.000352
51 273 0 0.000352
52 273 0 0.000352
54 273 0 0.000352
55 273 0 0.000352
56 273 0 0.000352
57 273 0 0.000352
58 273 0 0.000352
59 273 0 0.000352
60 273 0 0.000352
61 273 0 0.000352
62 273 0 0.000352
63 273 0 0.000352
66 273 0 0.000352
67 273 0 0.000352
69 273 0 0.000352
71 273 0 0.000352
72 273 0 0.000352
73 273 0 0.000352
74 273 0 0.000352
75 273 0 0.000352
76 273 0 0.000352
77 273 0 0.000352
78 273 0 0.000352
80 248 0.005143 0.000352
81 273 0 0.000352
83 273 0 0.000352
84 273 0 0.000352
85 273 0 0.000352
89 508 0.009226 0.000352
91 273 0 0.000352
92 273 0 0.000352
93 273 0 0.000352
97 273 0 0.000352
98 273 0 0.000352
107 273 0 0.000352
112 273 0 0.000352
114 263 0.08018 0.000352
127 273 0 0.000352
129 273 0 0.000352
130 273 0 0.000352
131 273 0 0.000352
132 273 0 0.000352
133 69 0.162957 0.000352
134 273 0 0.000352
135 248 0.005143 0.000352
137 273 0 0.000352
138 273 0 0.000352
139 273 0 0.000352
140 273 0 0.000352
141 335 0.100728 0.000352
4 27 0.00498 0.000351
31 139 0.007648 0.000351
36 514 0.035643 0.000351
65 514 0.035643 0.000351
70 514 0.035643 0.000351
103 153 0.440305 0.000351
109 114 0.07319 0.000351
109 485 0.07319 0.000351
111 257 0.001217 0.000351
142 514 0.035643 0.000351
13 398 0.017062 0.00035
32 317 0.002029 0.00035
53 208 0.05102 0.00035
64 265 0.033847 0.00035
68 144 0.006713 0.00035
96 278 0.004358 0.00035
116 265 0.033847 0.00035
118 106 0.097278 0.00035
118 525 0.006375 0.00035
121 288 0.07547 0.00035
144 62 0.004557 0.00035
4 327 0.017021 0.000349
36 200 0.046669 0.000349
40 334 0.033799 0.000349
40 352 0.101583 0.000349
64 511 0.301595 0.000349
65 200 0.046669 0.000349
70 200 0.046669 0.000349
82 173 0.004028 0.000349
89 238 0.000595 0.000349
95 464 0.156321 0.000349
95 514 0.16586 0.000349
105 82 0.007895 0.000349
113 9 0.13909 0.000349
113 10 0.13909 0.000349
114 196 0.152456 0.000349
114 333 0.152456 0.000349
114 345 0.152456 0.000349
116 511 0.301595 0.000349
142 200 0.046669 0.000349
143 344 0.058612 0.000349
4 285 0.013403 0.000348
9 27 0.048727 0.000348
36 158 0.046669 0.000348
45 329 0.044079 0.000348
46 329 0.044079 0.000348
65 158 0.046669 0.000348
70 158 0.046669 0.000348
82 331 0.006278 0.000348
94 194 0.003155 0.000348
103 107 0.078463 0.000348
109 472 0.081958 0.000348
111 82 0.01955 0.000348
113 156 0.239708 0.000348
118 98 0.0798 0.000348
118 219 0.047615 0.000348
118 367 0.036746 0.000348
121 355 0.159036 0.000348
126 200 0.042012 0.000348
128 459 0.050603 0.000348
142 158 0.046669 0.000348
144 73 0.001217 0.000348
3 72 0.00327 0.000347
3 200 0.061662 0.000347
13 407 0.002434 0.000347
32 127 0.008652 0.000347
40 132 0.002434 0.000347
41 448 0.0008 0.000347
88 110 0.036785 0.000347
102 162 0.007225 0.000347
102 179 0.002787 0.000347
102 216 0.001648 0.000347
103 351 0.18562 0.000347
136 108 0.158178 0.000347
1 17 0 0.000346
2 17 0 0.000346
3 502 0.090845 0.000346
6 17 0 0.000346
7 17 0 0.000346
10 17 0 0.000346
11 17 0 0.000346
12 17 0 0.000346
14 17 0 0.000346
15 17 0 0.000346
16 17 0 0.000346
17 17 0 0.000346
18 17 0 0.000346
19 17 0 0.000346
20 17 0 0.000346
21 17 0 0.000346
22 17 0 0.000346
23 17 0 0.000346
24 17 0 0.000346
25 17 0 0.000346
26 17 0 0.000346
27 17 0 0.000346
28 17 0 0.000346
29 17 0 0.000346
30 17 0 0.000346
31 463 0.01652 0.000346
33 17 0 0.000346
35 17 0 0.000346
37 17 0 0.000346
38 17 0 0.000346
39 17 0 0.000346
40 318 0.008543 0.000346
40 509 0.068142 0.000346
42 17 0 0.000346
44 17 0 0.000346
47 17 0 0.000346
48 17 0 0.000346
49 17 0 0.000346
50 261 0.006436 0.000346
51 17 0 0.000346
52 17 0 0.000346
54 17 0 0.000346
55 17 0 0.000346
56 17 0 0.000346
57 17 0 0.000346
58 17 0 0.000346
59 17 0 0.000346
60 17 0 0.000346
61 17 0 0.000346
62 17 0 0.000346
63 17 0 0.000346
66 17 0 0.000346
67 17 0 0.000346
69 17 0 0.000346
71 17 0 0.000346
72 17 0 0.000346
73 17 0 0.000346
74 17 0 0.000346
75 17 0 0.000346
76 17 0 0.000346
77 17 0 0.000346
78 17 0 0.000346
81 17 0 0.000346
83 17 0 0.000346
84 17 0 0.000346
85 17 0 0.000346
91 17 0 0.000346
92 17 0 0.000346
93 17 0 0.000346
97 17 0 0.000346
98 17 0 0.000346
107 17 0 0.000346
111 504 0.007225 0.000346
112 17 0 0.000346
119 101 0.022548 0.000346
126 282 0.009226 0.000346
127 17 0 0.000346
128 21 0.00498 0.000346
128 312 0.059121 0.000346
129 17 0 0.000346
130 17 0 0.000346
131 17 0 0.000346
132 17 0 0.000346
134 17 0 0.000346
137 17 0 0.000346
138 17 0 0.000346
139 17 0 0.000346
140 17 0 0.000346
8 245 0.002887 0.000345
13 120 0.003066 0.000345
45 489 0.043166 0.000345
46 489 0.043166 0.000345
53 264 0.021603 0.000345
64 71 0.0515 0.000345
87 318 0.122055 0.000345
90 302 0.018778 0.000345
106 92 0.054493 0.000345
110 92 0.054493 0.000345
116 71 0.0515 0.000345
118 373 0.086961 0.000345
121 329 0.096715 0.000345
133 385 0.509975 0.000345
4 309 0.03429 0.000344
40 372 0.106927 0.000344
43 402 0.013087 0.000344
64 164 0.148884 0.000344
79 14 0.005692 0.000344
79 162 0.034339 0.000344
80 348 0.010303 0.000344
82 134 0.001431 0.000344
86 296 0.004028 0.000344
89 226 0.000595 0.000344
99 526 0.015933 0.000344
102 102 0.00483 0.000344
108 114 0.022163 0.000344
108 485 0.022163 0.000344
113 299 0.235737 0.000344
114 73 0.165951 0.000344
116 164 0.148884 0.000344
118 523 0.0376 0.000344
135 348 0.010303 0.000344
36 46 0.020368 0.000343
50 383 0.053588 0.000343
65 46 0.020368 0.000343
70 46 0.020368 0.000343
101 172 0.03055 0.000343
119 149 0.004217 0.000343
119 155 0.004217 0.000343
133 172 0.035343 0.000343
136 317 0.04372 0.000343
142 46 0.020368 0.000343
4 257 0.00498 0.000342
8 367 0.018425 0.000342
34 240 0.002787 0.000342
80 127 0.008652 0.000342
87 119 0.011385 0.000342
87 487 0.011385 0.000342
87 488 0.011385 0.000342
102 61 0.006586 0.000342
102 122 0.001217 0.000342
105 191 0.053133 0.000342
113 479 0.040167 0.000342
122 117 0.002093 0.000342
122 454 0.002093 0.000342
122 468 0.002093 0.000342
133 18 0.213316 0.000342
135 127 0.008652 0.000342
141 499 0.146904 0.000342
143 227 0.033847 0.000342
9 188 0.020952 0.000341
40 9 0.005855 0.000341
40 10 0.005855 0.000341
43 163 0.058312 0.000341
45 325 0.038351 0.000341
46 325 0.038351 0.000341
82 223 0.004028 0.000341
94 293 0.056668 0.000341
95 416 0.167169 0.000341
105 315 0.025684 0.000341
106 427 0.119663 0.000341
110 427 0.119663 0.000341
111 379 0.00429 0.000341
114 45 0.063259 0.000341
117 264 0.154602 0.000341
121 477 0.002029 0.000341
128 313 0.002453 0.000341
5 22 0.001199 0.00034
31 240 0.011417 0.00034
45 15 0.057059 0.00034
46 15 0.057059 0.00034
50 179 0.017143 0.00034
114 162 0.157929 0.00034
40 15 0.033799 0.000339
41 69 0.001869 0.000339
95 448 0.029732 0.000339
104 71 0.093253 0.000339
111 154 0.00429 0.000339
45 299 0.07417 0.000338
46 299 0.07417 0.000338
53 216 0.013925 0.000338
82 285 0.00327 0.000338
88 428 0.072519 0.000338
105 199 0.013111 0.000338
120 121 0.00568 0.000338
120 145 0.00568 0.000338
120 157 0.00568 0.000338
120 160 0.00568 0.000338
120 165 0.00568 0.000338
120 184 0.00568 0.000338
120 203 0.00568 0.000338
120 246 0.00568 0.000338
120 249 0.00568 0.000338
120 305 0.00568 0.000338
120 337 0.00568 0.000338
120 350 0.00568 0.000338
120 386 0.00568 0.000338
120 412 0.00568 0.000338
120 426 0.00568 0.000338
123 247 0.006375 0.000338
143 295 0.031114 0.000338
144 104 0.001431 0.000338
144 314 0.003027 0.000338
3 379 0.017599 0.000337
34 117 0.000196 0.000337
34 454 0.000196 0.000337
34 468 0.000196 0.000337
36 67 0.020368 0.000337
45 354 0.035082 0.000337
46 354 0.035082 0.000337
50 166 0.000595 0.000337
50 167 0.000595 0.000337
50 234 0.0515 0.000337
65 67 0.020368 0.000337
70 67 0.020368 0.000337
89 417 0.001199 0.000337
90 273 0.000196 0.000337
101 456 0.049804 0.000337
105 398 0.01138 0.000337
106 140 0.052546 0.000337
110 140 0.052546 0.000337
126 442 0.001077 0.000337
142 67 0.020368 0.000337
144 507 0.008964 0.000337
13 416 0.052352 0.000336
31 262 0.01652 0.000336
32 299 0.041409 0.000336
80 114 0.000394 0.000336
80 485 0.000394 0.000336
86 97 0.0008 0.000336
88 59 0.003944 0.000336
95 463 0.156321 0.000336
99 311 0.002552 0.000336
103 21 0.03219 0.000336
104 490 0.208673 0.000336
106 197 0.048566 0.000336
110 197 0.048566 0.000336
114 141 0.015589 0.000336
135 114 0.000394 0.000336
135 485 0.000394 0.000336
13 295 0.026894 0.000335
82 493 0.001007 0.000335
99 13 0 0.000335
99 19 0 0.000335
99 24 0 0.000335
99 25 0 0.000335
99 29 0 0.000335
99 33 0 0.000335
99 34 0 0.000335
99 35 0 0.000335
99 38 0 0.000335
99 44 0 0.000335
99 49 0 0.000335
99 51 0 0.000335
99 57 0 0.000335
99 80 0 0.000335
99 81 0 0.000335
99 83 0 0.000335
99 86 0 0.000335
99 87 0 0.000335
99 88 0 0.000335
99 89 0 0.000335
99 90 0 0.000335
99 94 0 0.000335
99 99 0 0.000335
99 103 0 0.000335
99 111 0 0.000335
99 115 0 0.000335
99 116 0 0.000335
99 124 0 0.000335
99 130 0 0.000335
99 131 0 0.000335
99 135 0 0.000335
99 136 0 0.000335
99 137 0 0.000335
99 143 0 0.000335
99 161 0 0.000335
99 182 0 0.000335
99 185 0 0.000335
99 186 0 0.000335
99 187 0 0.000335
99 190 0 0.000335
99 192 0 0.000335
99 201 0 0.000335
99 206 0 0.000335
99 207 0 0.000335
99 210 0 0.000335
99 214 0 0.000335
99 217 0 0.000335
99 218 0 0.000335
99 220 0 0.000335
99 221 0 0.000335
99 224 0 0.000335
99 225 0 0.000335
99 228 0 0.000335
99 235 0 0.000335
99 236 0 0.000335
99 237 0 0.000335
99 239 0 0.000335
99 242 0 0.000335
99 243 0 0.000335
99 244 0 0.000335
99 260 0 0.000335
99 266 0 0.000335
99 267 0 0.000335
99 268 0 0.000335
99 272 0 0.000335
99 274 0 0.000335
99 275 0 0.000335
99 291 0 0.000335
99 292 0 0.000335
99 294 0 0.000335
99 297 0 0.000335
99 298 0 0.000335
99 300 0 0.000335
99 301 0 0.000335
99 303 0 0.000335
99 316 0 0.000335
99 320 0 0.000335
99 321 0 0.000335
99 322 0 0.000335
99 324 0 0.000335
99 328 0 0.000335
99 336 0 0.000335
99 339 0 0.000335
99 341 0 0.000335
99 349 0 0.000335
99 353 0 0.000335
99 359 0 0.000335
99 360 0 0.000335
99 363 0 0.000335
99 365 0 0.000335
99 366 0 0.000335
99 368 0 0.000335
99 370 0 0.000335
99 371 0 0.000335
99 374 0 0.000335
99 375 0 0.000335
99 397 0 0.000335
99 399 0 0.000335
99 400 0 0.000335
99 401 0 0.000335
99 408 0 0.000335
99 409 0 0.000335
99 410 0 0.000335
99 415 0 0.000335
99 420 0 0.000335
99 421 0 0.000335
99 422 0 0.000335
99 424 0 0.000335
99 425 0 0.000335
99 432 0 0.000335
99 433 0 0.000335
99 434 0 0.000335
99 435 0 0.000335
99 436 0 0.000335
99 437 0 0.000335
99 438 0 0.000335
99 439 0 0.000335
99 440 0 0.000335
99 443 0 0.000335
99 444 0 0.000335
99 445 0 0.000335
99 446 0 0.000335
99 447 0 0.000335
99 450 0 0.000335
99 476 0 0.000335
99 478 0 0.000335
99 480 0 0.000335
99 486 0 0.000335
99 503 0 0.000335
106 159 0.076021 0.000335
106 248 0.075546 0.000335
106 373 0.033419 0.000335
110 159 0.076021 0.000335
110 248 0.075546 0.000335
110 373 0.033419 0.000335
111 58 0.03844 0.000335
113 459 0.24635 0.000335
119 373 0.083333 0.000335
120 270 0.07377 0.000335
125 4 0.127707 0.000335
3 346 0.017599 0.000334
8 8 0.085067 0.000334
8 356 0.054958 0.000334
79 493 0.003066 0.000334
82 357 0.000595 0.000334
88 158 0.100409 0.000334
90 74 0.026648 0.000334
99 523 0.058699 0.000334
118 270 0.036741 0.000334
121 334 0.109793 0.000334
122 18 0.07396 0.000334
123 104 0.015358 0.000334
141 219 0.047615 0.000334
143 352 0.079125 0.000334
5 54 0.012668 0.000333
9 385 0.05474 0.000333
43 293 0.038595 0.000333
68 66 0.158739 0.000333
94 30 0.16451 0.000333
109 9 0.181383 0.000333
109 10 0.181383 0.000333
114 117 0.031327 0.000333
114 454 0.031327 0.000333
114 468 0.031327 0.000333
133 166 0.016059 0.000333
133 167 0.016059 0.000333
136 253 0.082133 0.000333
136 258 0.082133 0.000333
136 259 0.082133 0.000333
143 492 0.100409 0.000333
32 413 0.002883 0.000332
41 514 0.005976 0.000332
80 68 0.006593 0.000332
88 496 0.035204 0.000332
90 344 0.020368 0.000332
121 315 0.061176 0.000332
125 479 0.059421 0.000332
135 68 0.006593 0.000332
5 20 0.003321 0.000331
8 331 0.054493 0.000331
79 105 0.055466 0.000331
82 93 0.000595 0.000331
82 133 0.000595 0.000331
82 195 0.000595 0.000331
82 332 0.000595 0.000331
36 169 0.00429 0.00033
40 479 0.001611 0.00033
45 310 0.001611 0.00033
46 310 0.001611 0.00033
50 264 0.056025 0.00033
65 169 0.00429 0.00033
70 169 0.00429 0.00033
100 253 0.017599 0.00033
100 258 0.017599 0.00033
100 259 0.017599 0.00033
105 460 0.017184 0.00033
106 8 0.036811 0.00033
110 8 0.036811 0.00033
111 179 0.002787 0.00033
117 247 0.065966 0.00033
121 449 0.001007 0.00033
142 169 0.00429 0.00033
32 226 0.000394 0.000329
45 273 0.0008 0.000329
46 273 0.0008 0.000329
68 317 0.01355 0.000329
86 493 0.001007 0.000329
90 449 0.000196 0.000329
108 252 0.609942 0.000329
117 403 0.070478 0.000329
143 11 0.079125 0.000329
144 61 0.006586 0.000329
144 430 0.001007 0.000329
3 39 0.045018 0.000328
13 506 0.052376 0.000328
41 114 0.000196 0.000328
41 485 0.000196 0.000328
88 188 0.027814 0.000328
94 232 0.341371 0.000328
99 364 0.072067 0.000328
105 150 0.050603 0.000328
109 430 0.146114 0.000328
111 18 0.002787 0.000328
120 253 0.071051 0.000328
120 258 0.071051 0.000328
120 259 0.071051 0.000328
143 92 0.054493 0.000328
143 151 0.092545 0.000328
3 296 0.01652 0.000327
13 457 0.047068 0.000327
87 448 0.036964 0.000327
99 497 0.060167 0.000327
101 4 0.127707 0.000327
101 261 0.093653 0.000327
111 416 0.00429 0.000327
1 112 0 0.000326
2 112 0 0.000326
6 112 0 0.000326
7 112 0 0.000326
9 54 0.055786 0.000326
10 112 0 0.000326
11 112 0 0.000326
12 112 0 0.000326
14 112 0 0.000326
15 112 0 0.000326
16 112 0 0.000326
17 112 0 0.000326
18 112 0 0.000326
19 112 0 0.000326
20 112 0 0.000326
21 112 0 0.000326
22 112 0 0.000326
23 112 0 0.000326
24 112 0 0.000326
25 112 0 0.000326
26 112 0 0.000326
27 112 0 0.000326
28 112 0 0.000326
29 112 0 0.000326
30 112 0 0.000326
33 112 0 0.000326
35 112 0 0.000326
37 112 0 0.000326
38 112 0 0.000326
39 112 0 0.000326
40 265 0.023299 0.000326
41 348 0.005107 0.000326
42 112 0 0.000326
44 112 0 0.000326
47 112 0 0.000326
48 112 0 0.000326
49 112 0 0.000326
51 112 0 0.000326
52 112 0 0.000326
54 112 0 0.000326
55 112 0 0.000326
56 112 0 0.000326
57 112 0 0.000326
58 112 0 0.000326
59 112 0 0.000326
60 112 0 0.000326
61 112 0 0.000326
62 112 0 0.000326
63 112 0 0.000326
66 112 0 0.000326
67 112 0 0.000326
69 112 0 0.000326
71 112 0 0.000326
72 112 0 0.000326
73 112 0 0.000326
74 112 0 0.000326
75 112 0 0.000326
76 112 0 0.000326
77 112 0 0.000326
78 112 0 0.000326
81 112 0 0.000326
83 112 0 0.000326
84 112 0 0.000326
85 112 0 0.000326
86 516 0.001217 0.000326
91 112 0 0.000326
92 112 0 0.000326
93 112 0 0.000326
96 493 0.007376 0.000326
97 112 0 0.000326
98 112 0 0.000326
100 389 0.00429 0.000326
100 390 0.00429 0.000326
100 391 0.00429 0.000326
100 392 0.00429 0.000326
100 393 0.00429 0.000326
100 394 0.00429 0.000326
100 395 0.00429 0.000326
100 396 0.00429 0.000326
102 430 0.001007 0.000326
107 112 0 0.000326
111 11 0.053936 0.000326
112 112 0 0.000326
122 378 0.002093 0.000326
126 311 0.003027 0.000326
127 112 0 0.000326
129 112 0 0.000326
130 112 0 0.000326
131 112 0 0.000326
132 112 0 0.000326
134 112 0 0.000326
137 112 0 0.000326
138 112 0 0.000326
139 112 0 0.000326
140 112 0 0.000326
3 150 0.010451 0.000325
5 331 0.012668 0.000325
40 329 0.013425 0.000325
86 233 0.002093 0.000325
96 123 0.012086 0.000325
96 330 0.018977 0.000325
106 26 0.03663 0.000325
110 26 0.03663 0.000325
115 351 0.22172 0.000325
121 325 0.053517 0.000325
126 4 0.018913 0.000325
133 30 0.210535 0.000325
144 1 0.00483 0.000325
8 413 0.015299 0.000324
9 449 0.000595 0.000324
32 168 0.005618 0.000324
36 102 0.020368 0.000324
43 211 0.008652 0.000324
53 147 0.025651 0.000324
65 102 0.020368 0.000324
70 102 0.020368 0.000324
80 484 0.008123 0.000324
82 411 0.000394 0.000324
86 430 0.001007 0.000324
114 287 0.036239 0.000324
121 92 0.124144 0.000324
128 120 0.006273 0.000324
135 484 0.008123 0.000324
141 369 0.032848 0.000324
142 102 0.020368 0.000324
143 372 0.101034 0.000324
40 269 0.0008 0.000323
40 418 0.0008 0.000323
40 419 0.0008 0.000323
41 281 0.006902 0.000323
41 351 0.001869 0.000323
88 129 0.014197 0.000323
89 102 0.029715 0.000323
1 238 0 0.000322
2 238 0 0.000322
6 238 0 0.000322
7 238 0 0.000322
8 285 0.010469 0.000322
10 238 0 0.000322
11 238 0 0.000322
12 238 0 0.000322
14 238 0 0.000322
15 238 0 0.000322
16 238 0 0.000322
17 238 0 0.000322
18 238 0 0.000322
19 238 0 0.000322
20 238 0 0.000322
21 238 0 0.000322
22 238 0 0.000322
23 238 0 0.000322
24 238 0 0.000322
25 238 0 0.000322
26 238 0 0.000322
27 238 0 0.000322
28 238 0 0.000322
29 238 0 0.000322
30 238 0 0.000322
31 380 0.00498 0.000322
33 238 0 0.000322
35 238 0 0.000322
37 238 0 0.000322
38 238 0 0.000322
39 238 0 0.000322
42 238 0 0.000322
44 238 0 0.000322
47 238 0 0.000322
48 238 0 0.000322
49 238 0 0.000322
51 238 0 0.000322
52 238 0 0.000322
54 238 0 0.000322
55 238 0 0.000322
56 238 0 0.000322
57 238 0 0.000322
58 238 0 0.000322
59 238 0 0.000322
60 238 0 0.000322
61 238 0 0.000322
62 238 0 0.000322
63 238 0 0.000322
66 238 0 0.000322
67 238 0 0.000322
69 238 0 0.000322
71 238 0 0.000322
72 238 0 0.000322
73 238 0 0.000322
74 238 0 0.000322
75 238 0 0.000322
76 238 0 0.000322
77 238 0 0.000322
78 238 0 0.000322
81 238 0 0.000322
83 238 0 0.000322
84 238 0 0.000322
85 238 0 0.000322
91 238 0 0.000322
92 238 0 0.000322
93 238 0 0.000322
96 361 0.044873 0.000322
97 238 0 0.000322
98 238 0 0.000322
107 238 0 0.000322
112 238 0 0.000322
126 459 0.023376 0.000322
127 238 0 0.000322
128 47 0.076381 0.000322
128 427 0.105442 0.000322
129 238 0 0.000322
130 238 0 0.000322
131 238 0 0.000322
132 238 0 0.000322
134 238 0 0.000322
137 238 0 0.000322
138 238 0 0.000322
139 238 0 0.000322
140 238 0 0.000322
141 252 0.089503 0.000322
144 13 0 0.000322
144 19 0 0.000322
144 24 0 0.000322
144 25 0 0.000322
144 29 0 0.000322
144 33 0 0.000322
144 34 0 0.000322
144 35 0 0.000322
144 38 0 0.000322
144 44 0 0.000322
144 49 0 0.000322
144 51 0 0.000322
144 57 0 0.000322
144 80 0 0.000322
144 81 0 0.000322
144 83 0 0.000322
144 86 0 0.000322
144 87 0 0.000322
144 88 0 0.000322
144 89 0 0.000322
144 90 0 0.000322
144 94 0 0.000322
144 99 0 0.000322
144 103 0 0.000322
144 111 0 0.000322
144 115 0 0.000322
144 116 0 0.000322
144 124 0 0.000322
144 130 0 0.000322
144 131 0 0.000322
144 135 0 0.000322
144 136 0 0.000322
144 137 0 0.000322
144 143 0 0.000322
144 161 0 0.000322
144 182 0 0.000322
144 185 0 0.000322
144 186 0 0.000322
144 187 0 0.000322
144 190 0 0.000322
144 192 0 0.000322
144 201 0 0.000322
144 206 0 0.000322
144 207 0 0.000322
144 210 0 0.000322
144 214 0 0.000322
144 217 0 0.000322
144 218 0 0.000322
144 220 0 0.000322
144 221 0 0.000322
144 224 0 0.000322
144 225 0 0.000322
144 228 0 0.000322
144 235 0 0.000322
144 236 0 0.000322
144 237 0 0.000322
144 239 0 0.000322
144 242 0 0.000322
144 243 0 0.000322
144 244 0 0.000322
144 260 0 0.000322
144 266 0 0.000322
144 267 0 0.000322
144 268 0 0.000322
144 272 0 0.000322
144 274 0 0.000322
144 275 0 0.000322
144 291 0 0.000322
144 292 0 0.000322
144 294 0 0.000322
144 297 0 0.000322
144 298 0 0.000322
144 300 0 0.000322
144 301 0 0.000322
144 303 0 0.000322
144 316 0 0.000322
144 320 0 0.000322
144 321 0 0.000322
144 322 0 0.000322
144 324 0 0.000322
144 328 0 0.000322
144 336 0 0.000322
144 339 0 0.000322
144 341 0 0.000322
144 349 0 0.000322
144 353 0 0.000322
144 359 0 0.000322
144 360 0 0.000322
144 363 0 0.000322
144 365 0 0.000322
144 366 0 0.000322
144 368 0 0.000322
144 370 0 0.000322
144 371 0 0.000322
144 374 0 0.000322
144 375 0 0.000322
144 397 0 0.000322
144 399 0 0.000322
144 400 0 0.000322
144 401 0 0.000322
144 408 0 0.000322
144 409 0 0.000322
144 410 0 0.000322
144 415 0 0.000322
144 420 0 0.000322
144 421 0 0.000322
144 422 0 0.000322
144 424 0 0.000322
144 425 0 0.000322
144 432 0 0.000322
144 433 0 0.000322
144 434 0 0.000322
144 435 0 0.000322
144 436 0 0.000322
144 437 0 0.000322
144 438 0 0.000322
144 439 0 0.000322
144 440 0 0.000322
144 443 0 0.000322
144 444 0 0.000322
144 445 0 0.000322
144 446 0 0.000322
144 447 0 0.000322
144 450 0 0.000322
144 476 0 0.000322
144 478 0 0.000322
144 480 0 0.000322
144 486 0 0.000322
144 503 0 0.000322
8 497 0.077966 0.000321
31 451 0.0008 0.000321
41 112 0.000196 0.000321
43 254 0.069382 0.000321
53 402 0.005019 0.000321
80 178 0.003765 0.000321
80 519 0.003765 0.000321
101 241 0.190021 0.000321
102 290 0.000394 0.000321
117 69 0.193796 0.000321
121 232 0.067045 0.000321
128 473 0.024871 0.000321
133 159 0.127131 0.000321
135 178 0.003765 0.000321
135 519 0.003765 0.000321
144 27 0.001217 0.000321
5 112 0.000394 0.00032
32 183 0.014585 0.00032
32 308 0.007094 0.00032
36 107 0.035643 0.00032
41 230 0.008242 0.00032
53 75 0.04111 0.00032
65 107 0.035643 0.00032
70 107 0.035643 0.00032
102 497 0.005391 0.00032
103 193 0.305141 0.00032
104 377 0.093253 0.00032
105 489 0.040499 0.00032
133 310 0.032554 0.00032
142 107 0.035643 0.00032
143 520 0.003321 0.00032
9 453 0.049158 0.000319
34 95 0.001869 0.000319
36 7 0.07319 0.000319
41 219 0.010951 0.000319
65 7 0.07319 0.000319
70 7 0.07319 0.000319
79 119 0.000595 0.000319
79 487 0.000595 0.000319
79 488 0.000595 0.000319
82 467 0.007556 0.000319
86 506 0.003027 0.000319
88 315 0.02627 0.000319
90 248 0.002552 0.000319
94 448 0.033226 0.000319
99 378 0.002552 0.000319
100 327 0.059824 0.000319
111 327 0.035643 0.000319
133 512 0.084943 0.000319
142 7 0.07319 0.000319
143 61 0.126931 0.000319
3 264 0.010451 0.000318
89 199 0.035768 0.000318
96 122 0.008921 0.000318
105 380 0.017184 0.000318
123 361 0.123511 0.000318
124 17 0.000595 0.000318
125 429 0.112916 0.000318
136 347 0.250668 0.000318
143 18 0.056528 0.000318
34 233 0.002093 0.000317
79 78 0.004913 0.000317
89 97 0.002434 0.000317
100 442 0.029224 0.000317
102 238 0.000196 0.000317
133 398 0.071845 0.000317
9 219 0.015354 0.000316
13 159 0.052376 0.000316
31 65 0.0187 0.000316
32 448 0.001611 0.000316
41 5 0.010951 0.000316
43 253 0.061802 0.000316
43 258 0.061802 0.000316
43 259 0.061802 0.000316
89 423 0.028362 0.000316
94 114 0.018047 0.000316
94 485 0.018047 0.000316
102 5 0.010951 0.000316
102 378 0.000196 0.000316
105 329 0.03767 0.000316
106 463 0.008123 0.000316
110 463 0.008123 0.000316
121 453 0.007376 0.000316
143 471 0.007094 0.000316
8 197 0.029312 0.000315
31 448 0.00327 0.000315
32 72 0.001611 0.000315
36 61 0.07319 0.000315
36 346 0.00429 0.000315
40 506 0.074476 0.000315
41 78 0.00568 0.000315
45 75 0.064392 0.000315
46 75 0.064392 0.000315
50 181 0.047474 0.000315
65 61 0.07319 0.000315
65 346 0.00429 0.000315
70 61 0.07319 0.000315
70 346 0.00429 0.000315
80 134 0.002883 0.000315
89 122 0.003707 0.000315
90 238 0.000196 0.000315
95 127 0.167169 0.000315
106 11 0.079125 0.000315
110 11 0.079125 0.000315
111 441 0.024225 0.000315
118 222 0.027327 0.000315
135 134 0.002883 0.000315
142 61 0.07319 0.000315
142 346 0.00429 0.000315
144 79 0.000196 0.000315
144 117 0.000196 0.000315
144 125 0.000196 0.000315
144 452 0.000196 0.000315
144 454 0.000196 0.000315
144 455 0.000196 0.000315
144 468 0.000196 0.000315
144 483 0.000196 0.000315
8 138 0.049414 0.000314
32 284 0.023934 0.000314
36 66 0.041949 0.000314
65 66 0.041949 0.000314
70 66 0.041949 0.000314
90 169 0.020368 0.000314
96 508 0.031759 0.000314
100 378 0.00429 0.000314
105 310 0.002453 0.000314
120 196 0.107209 0.000314
120 333 0.107209 0.000314
120 345 0.107209 0.000314
142 66 0.041949 0.000314
143 50 0.038133 0.000314
3 117 0.0008 0.000313
3 454 0.0008 0.000313
3 468 0.0008 0.000313
41 79 0.000196 0.000313
41 125 0.000196 0.000313
41 329 0.003771 0.000313
41 452 0.000196 0.000313
41 455 0.000196 0.000313
[truncated: 1,139,773 more chars]
